# Supplementary material for: Disruptor of telomeric silencing 1-like promotes ovarian cancer tumor growth by stimulating pro-tumorigenic metabolic pathways and blocking apoptosis
Source: Oncogenesis. 2021 Jul 12;10(7):48. doi: 10.1038/s41389-021-00339-6 (PMC8275629; doi:10.1038/s41389-021-00339-6)
Supplement: Supplementary file 2 — Supplementary Table 1 [file 41389_2021_339_MOESM2_ESM.xlsx]

## Sheet: SIGNIFICANT_aUntreated_bTreated
	Gene	baseMean	log2FoldChange	lfcSE	stat	pvalue	padj	aIGRun_1	aIGRun_2	aIGRun_3	bIGRtr_1	bIGRtr_2	bIGRtr_3
8	AADAT	100.771	0.449671	0.190143	2.36491	0.0180343	0.194682	90.1453	77.2723	88.8222	121.871	118.514	108.004
23	ABAT	496.569	-0.255116	0.116616	-2.18766	0.0286947	0.256321	523.583	555.14	544.848	502.046	481.783	372.015
24	ABCA1	36.9714	0.76174	0.312424	2.43816	0.0147623	0.174802	23.4625	31.519	27.0799	52.8873	37.7869	49.0929
27	ABCA12	168.669	0.417686	0.186617	2.23821	0.0252076	0.238166	158.063	139.293	137.566	201.585	241.321	134.187
29	ABCA2	4329.71	-0.215158	0.097606	-2.20435	0.0274996	0.250489	4422.06	5192.5	4343.62	4302.27	4320.59	3397.23
31	ABCA4	284.177	0.306111	0.129176	2.36971	0.0178021	0.193812	291.429	246.051	226.388	316.557	324.624	300.012
34	ABCA7	968.75	-0.190422	0.0833973	-2.28331	0.0224118	0.223161	999.007	1086.9	1010.62	882.221	920.627	913.128
48	ABCC4	2541.42	-0.170588	0.0821803	-2.07577	0.0379151	0.298896	2722.88	2682.16	2673.33	2608.34	2435.54	2126.27
52	ABCC8	17.062	1.01969	0.486107	2.09766	0.0359351	0.289927	8.64407	10.1674	15.1648	23.761	32.6342	12.0005
61	ABCG2	19.2384	1.8127	0.458634	3.95238	7.7377e-05	0.00349599	11.1138	8.13393	6.49919	27.5934	32.6342	29.4557
87	ABL1	3528.58	-0.192648	0.0768615	-2.50644	0.0121955	0.155655	3651.5	3992.74	3649.29	3491.33	3357.03	3029.58
88	ABL2	2140.13	-0.225515	0.0947277	-2.38067	0.0172812	0.189869	2248.69	2289.7	2386.28	2135.42	2128.95	1651.7
91	ABLIM3	36.9554	0.768396	0.311454	2.46712	0.0136204	0.165411	19.7579	28.4687	33.5791	49.0549	47.2337	43.6381
99	ACACA	3973.34	-0.206587	0.0997475	-2.07109	0.0383499	0.301503	4236.83	4237.78	4301.38	4037.06	4055.23	2971.76
105	ACADM	1022.09	-0.187963	0.084427	-2.22634	0.0259914	0.242911	1059.52	1084.86	1118.94	919.013	925.78	1024.41
107	ACADSB	986.011	-0.216309	0.0810679	-2.66824	0.00762492	0.112721	1038.52	1085.88	1055.03	911.348	931.792	893.491
111	ACAP3	784.889	-0.236372	0.0891224	-2.65222	0.00799649	0.116663	792.784	892.698	861.142	737.356	716.234	709.12
121	ACE	55.7646	0.521571	0.259579	2.00929	0.044506	0.3283	35.8111	54.904	46.5775	69.7499	72.9975	54.5477
134	ACOT11	15.4313	1.07684	0.480028	2.24328	0.0248789	0.236955	11.1138	10.1674	8.66558	26.0604	18.0347	18.5462
153	ACSF2	1399.83	0.324181	0.0781443	4.14849	3.34672e-05	0.0017216	1229.93	1279.06	1218.6	1513.04	1513.2	1645.16
158	ACSL5	6.32203	2.0095	0.823251	2.44094	0.0146493	NA	1.23487	5.0837	1.0832	11.4972	10.3055	8.72763
160	ACSM3	625.67	-0.214314	0.0998816	-2.14568	0.0318984	0.273053	717.458	610.045	688.914	543.436	602.873	591.297
161	ACSS1	36.8768	0.810366	0.319608	2.5355	0.0112287	0.145862	20.9927	27.452	31.4127	36.0247	54.104	51.2748
165	ACTB	103783	0.139542	0.0677675	2.05913	0.0394822	0.307231	96322.1	102811	97166.1	103297	106419	116682
170	ACTL10	15.1571	1.23865	0.49747	2.4899	0.0127781	0.159814	4.93947	11.1841	10.832	25.2939	22.3286	16.3643
173	ACTN4	32503.9	-0.326512	0.0680749	-4.79637	1.61567e-06	0.000126267	36269.3	37947.8	34284.3	29384.6	29977.9	27159.3
185	ACVR1	490.708	0.372695	0.103993	3.58383	0.000338588	0.011411	450.726	413.814	418.114	545.736	521.288	594.569
186	ACVR1B	3389.64	-0.182474	0.0781538	-2.3348	0.0195537	0.206028	3631.74	3639.93	3543.14	3366.39	3315.8	2840.84
193	ACYP1	263.647	0.341897	0.138143	2.47495	0.0133255	0.1647	238.329	219.616	238.304	256.005	285.978	343.65
198	ADAM11	423.418	-0.241171	0.120307	-2.00464	0.045002	0.330744	433.438	498.203	446.277	432.296	401.916	328.377
202	ADAM19	175.227	0.414639	0.152917	2.71154	0.00669723	0.102356	142.01	158.612	150.564	211.549	212.981	175.643
208	ADAMTS1	2669.87	0.21092	0.0701847	3.00521	0.00265399	0.0539681	2525.3	2473.73	2428.53	2948.66	2927.63	2715.38
212	ADAMTS15	1827.13	-0.252355	0.0858239	-2.94038	0.00327812	0.0631092	1991.84	2086.35	1883.68	1693.16	1812.06	1495.7
213	ADAMTS16	222.233	-0.366399	0.135709	-2.69989	0.00693618	0.104711	256.852	232.834	262.134	206.95	188.076	186.553
215	ADAMTS2	139.307	0.399675	0.173282	2.30651	0.0210824	0.216176	106.199	120.992	133.233	151.764	182.923	140.733
216	ADAMTS4	3.41832	2.35126	1.18112	1.9907	0.0465137	NA	1.23487	0	2.1664	3.06593	8.58794	5.45477
220	ADAMTS8	55.9546	0.949564	0.267105	3.55502	0.000377956	0.0123985	32.1065	49.8203	32.4959	83.5466	75.5739	62.1843
223	ADAMTSL3	38.3475	1.38712	0.31713	4.37398	1.22004e-05	0.000750608	16.0533	25.4185	21.664	55.1867	50.6688	61.0934
224	ADAMTSL4	1176.46	-0.156028	0.0791607	-1.97102	0.0487211	0.342481	1218.81	1282.11	1219.68	1155.09	1097.54	1085.5
228	ADAP2	632.575	0.222992	0.0914068	2.43956	0.0147052	0.174268	591.501	583.609	576.261	666.84	696.482	680.755
245	ADCY7	1923.23	-0.194932	0.0788852	-2.47109	0.0134703	0.164822	1973.32	2143.29	2043.99	1867.15	1861.01	1650.61
250	ADD3	5503.74	-0.399133	0.0646164	-6.17697	6.53423e-10	1.09851e-07	6255.83	6175.68	6351.87	4916.99	4782.62	4539.46
259	ADGRF1	973.547	-0.468087	0.0822552	-5.69067	1.26538e-08	1.67843e-06	1131.14	1109.26	1151.44	844.664	819.29	785.486
261	ADGRF3	20.6593	1.07183	0.415188	2.58155	0.00983567	0.133399	16.0533	12.2009	11.9152	26.0604	32.6342	25.0919
262	ADGRF4	36.8214	0.799374	0.320604	2.49334	0.0126548	0.159236	27.1671	27.452	25.9967	36.7912	60.9744	42.5472
264	ADGRG1	385.974	0.444234	0.119195	3.72695	0.000193811	0.00733538	303.777	348.742	329.292	476.752	468.902	388.379
267	ADGRL2	9892.88	-0.500759	0.0714307	-7.01042	2.37608e-12	5.54087e-10	11559.6	11414.9	11807.9	8707.24	8391.28	7476.3
271	ADI1	1266.88	0.18685	0.0827446	2.25815	0.023936	0.231551	1221.28	1180.44	1151.44	1267.76	1329.41	1450.97
272	ADIPOR1	2751.03	0.166748	0.0706658	2.35967	0.0182913	0.196347	2574.7	2573.37	2626.75	2889.64	2769.61	3072.12
281	ADNP2	1627.72	-0.166309	0.0780242	-2.1315	0.0330476	0.278277	1752.28	1713.21	1701.7	1595.82	1586.19	1417.15
283	ADORA1	788.251	-0.180756	0.0899477	-2.00957	0.0444768	0.328252	776.731	891.682	842.728	725.859	746.292	746.212
287	ADPRH	31.38	0.693441	0.343139	2.02087	0.0432929	0.32175	28.4019	20.3348	23.8304	42.923	45.5161	27.2738
302	ADSS	4378.15	0.147354	0.0718924	2.04965	0.0403986	0.310517	4198.55	3945.97	4318.71	4588.93	4348.93	4867.83
310	AFAP1L1	262.346	0.724825	0.128259	5.65124	1.59296e-08	2.05634e-06	211.162	186.064	197.142	326.522	340.082	313.104
336	AGL	1477.31	-0.198684	0.0930763	-2.13464	0.0327908	0.277732	1528.76	1567.81	1643.21	1503.84	1437.62	1182.59
350	AGRN	52073.6	-0.239123	0.0818534	-2.92136	0.00348506	0.0659516	53184.5	63157.9	52796.1	49489.5	49706.1	44107.2
352	AGTPBP1	1684.06	-0.163514	0.0776432	-2.10597	0.0352071	0.287057	1786.85	1661.35	1891.26	1612.68	1596.5	1555.7
362	AHNAK2	7184.98	-0.241557	0.107894	-2.23884	0.0251666	0.238166	7631.48	8146.13	7581.3	7280.05	7364.16	5106.75
363	AHR	911.499	0.274524	0.0885187	3.1013	0.0019267	0.0429218	843.414	762.556	870.891	1040.12	987.613	964.403
368	AICDA	9.15712	1.24417	0.62704	1.98419	0.0472343	0.339423	3.7046	8.13393	4.33279	13.0302	13.7407	12.0005
375	AIM1	64.437	0.549549	0.240907	2.28116	0.0225388	0.223962	48.1598	51.8538	57.4095	87.379	80.7266	61.0934
376	AIM1L	1077.46	0.360683	0.0878697	4.10475	4.04749e-05	0.00201095	898.983	1000.47	931.55	1240.94	1277.89	1114.95
385	AK5	47.7999	1.15627	0.285223	4.05393	5.03642e-05	0.00243546	32.1065	28.4687	28.1631	68.2169	52.3864	77.4577
394	AKAP13	2908.49	-0.292436	0.108155	-2.70387	0.0068537	0.104087	3142.74	3313.56	3154.27	2937.93	2862.36	2040.08
397	AKAP5	779.533	0.250724	0.101478	2.47071	0.0134843	0.164822	713.753	724.936	699.746	925.911	886.275	726.575
408	AKR1B1	4504.49	0.176994	0.0755304	2.34334	0.0191118	0.202579	4114.58	4290.65	4276.46	4414.17	4713.06	5218.03
409	AKR1B10	115.929	0.403495	0.177464	2.27367	0.0229859	0.225848	96.3196	96.5904	106.153	129.536	126.243	140.733
412	AKR1C2	262.77	0.326888	0.132506	2.46698	0.0136259	0.165411	224.746	237.917	237.22	285.131	329.777	261.829
413	AKR1C3	394.64	0.866766	0.11777	7.35982	1.84158e-13	5.02368e-11	305.012	251.135	282.715	493.615	480.066	555.295
426	ALDH1A1	10901.4	-0.164645	0.0660699	-2.49199	0.0127031	0.159543	11767	10957.4	11842.6	10112.2	9961.15	10767.7
427	ALDH1A2	56.9417	0.600245	0.251286	2.3887	0.0169083	0.187828	53.0993	36.6027	46.5775	66.684	72.1387	66.5481
428	ALDH1A3	120.183	0.595481	0.17411	3.42015	0.000625875	0.018256	96.3196	94.5569	96.4046	142.566	149.43	141.824
459	ALK	123.987	-0.6658	0.171298	-3.88681	0.000101572	0.00437063	156.828	148.444	151.648	99.6427	97.9025	89.4582
467	ALKBH8	227.81	-0.299316	0.148087	-2.02122	0.0432573	0.32175	239.564	217.583	297.879	225.346	196.664	189.826
478	ALPL	232.597	0.672624	0.141132	4.76591	1.88003e-06	0.000144582	193.874	181.997	163.563	318.09	281.684	256.374
491	AMDHD2	569.701	-0.288098	0.106218	-2.71232	0.00668138	0.102222	637.191	675.116	565.429	465.255	538.464	536.749
493	AMFR	2963.43	-0.163442	0.0728666	-2.24302	0.0248952	0.236955	3124.21	3259.67	3006.96	2758.57	2664.84	2966.3
497	AMIGO2	2988.87	-0.144106	0.0729719	-1.97481	0.0482898	0.341745	3106.92	3141.73	3162.94	2828.32	2652.81	3040.49
499	AMMECR1	570.333	-0.367224	0.103825	-3.53694	0.00040479	0.0129479	696.465	597.844	634.754	535.771	458.596	498.566
501	AMN	337.542	-0.317971	0.132075	-2.4075	0.0160619	0.183891	335.884	442.282	343.374	288.197	281.684	333.832
502	AMN1	280.557	0.388856	0.142387	2.73098	0.00631468	0.0991432	253.148	236.901	237.22	279.766	286.837	389.47
505	AMOTL2	5773.75	0.175029	0.0716155	2.44401	0.014525	0.172969	5400.07	5673.41	5200.43	6439.22	6223.68	5705.68
518	ANAPC16	2171.41	0.197149	0.0822408	2.39722	0.0165201	0.186805	2110.39	1960.28	1997.42	2235.06	2161.58	2563.74
520	ANAPC4	1248.38	0.158567	0.076905	2.06186	0.0392211	0.306022	1168.18	1185.52	1186.1	1357.44	1283.9	1309.14
523	ANG	86.5406	0.530039	0.218788	2.42261	0.0154093	0.179841	88.9104	61.0045	62.8255	101.942	86.7382	117.823
527	ANGPTL2	816.943	-0.355902	0.0919258	-3.87162	0.000108113	0.00459734	905.157	956.753	891.472	778.746	700.776	668.754
529	ANK1	8699.51	-0.26901	0.0951459	-2.82734	0.00469368	0.081564	9191.11	10098.3	9238.59	8452	8691	6526.08
530	ANK2	2268.58	-0.794523	0.10123	-7.84873	4.20273e-15	1.4131e-12	2767.34	2855.01	3015.62	1818.86	1809.48	1345.15
533	ANKDD1A	42.1106	0.665185	0.296373	2.24441	0.0248057	0.236727	29.6368	42.7031	24.9135	50.5878	48.0925	56.7296
534	ANKDD1B	10.5683	1.23437	0.604635	2.04151	0.0411998	0.313839	9.87893	5.0837	4.33279	19.9285	15.4583	8.72763
536	ANKFY1	2238.42	-0.186232	0.0877833	-2.1215	0.0338796	0.281209	2364.77	2451.36	2335.37	2253.46	2215.69	1809.89
546	ANKRD1	1016.96	1.38073	0.0844953	16.3409	5.05119e-60	5.96494e-56	574.213	584.626	534.017	1464.75	1453.94	1490.24
566	ANKRD28	1606.18	-0.202646	0.0744866	-2.72057	0.006517	0.100719	1712.76	1693.89	1751.53	1553.66	1491.73	1433.51
571	ANKRD34A	29.1431	-0.685154	0.336143	-2.03828	0.0415221	0.314637	33.3414	36.6027	37.9119	22.228	24.0462	20.7281
572	ANKRD34B	88.3836	0.517326	0.201512	2.56722	0.0102519	0.13788	75.3269	73.2053	69.3247	101.942	97.0437	113.459
599	ANO1	437.031	0.246845	0.105171	2.34708	0.018921	0.201295	385.278	420.931	393.201	488.249	481.783	452.746
610	ANP32E	4796.75	-0.152013	0.063735	-2.38508	0.0170754	0.188888	5138.28	4923.06	5087.78	4666.35	4452.85	4512.18
612	ANTXR1	473.656	0.344474	0.117777	2.92481	0.00344671	0.0655691	385.278	405.68	462.525	580.227	552.205	456.018
613	ANXA1	9555.93	0.613593	0.0739746	8.29465	1.08905e-16	5.36896e-14	7850.05	7191.41	7619.21	11173.8	10905	12596.1
614	ANXA11	5378.74	-0.161555	0.0616761	-2.61941	0.00880814	0.124851	5653.22	5748.65	5635.88	4976	5135.59	5123.12
615	ANXA13	26.9972	0.741169	0.374759	1.97773	0.0479597	0.340797	16.0533	24.4018	19.4976	25.2939	30.9166	45.82
621	ANXA3	6109.18	0.268615	0.0720223	3.72961	0.000191778	0.00729665	5700.14	5221.98	5703.04	6494.41	6396.3	7139.2
622	ANXA4	19831.9	0.170408	0.0713078	2.38975	0.0168599	0.187797	19099.7	17994.3	18889.9	20216.7	19901.7	22889.3
639	AP2A2	7922.02	-0.325209	0.0658759	-4.93669	7.94616e-07	7.01058e-05	8442.78	9350.97	8637.42	6958.13	7006.9	7135.92
643	AP3B1	3023.32	-0.175862	0.0688715	-2.55348	0.0106651	0.141062	3210.65	3193.58	3220.35	2951.72	2874.38	2689.2
655	AP5M1	685.331	-0.195975	0.0917706	-2.13549	0.0327208	0.277465	684.116	739.171	771.237	636.18	639.802	641.48
658	APAF1	1877.47	-0.312726	0.0914414	-3.41996	0.000626295	0.018256	2109.15	1975.53	2159.9	1821.16	1757.95	1441.15
679	APLP2	49970.9	-0.210029	0.0561603	-3.73982	0.00018415	0.00708097	53685.8	53197.9	53922.7	46659.6	46429	45930.2
687	APOBEC3G	73.9779	0.71134	0.239499	2.97012	0.00297685	0.0587166	50.6295	49.8203	68.2415	114.972	77.2915	82.9124
689	APOC1	382.807	0.380148	0.11386	3.33873	0.000841617	0.0230021	337.119	353.826	306.545	405.469	458.596	435.29
690	APOE	424.283	0.56867	0.128499	4.42547	9.62325e-06	0.000604926	339.588	368.06	315.211	444.56	470.619	607.661
691	APOL1	6334.18	0.187196	0.0630796	2.96761	0.00300121	0.0589558	6069.37	5800.51	5902.34	6574.89	6956.23	6701.73
707	AQP1	6156.37	0.287935	0.0608971	4.72823	2.26487e-06	0.00017055	5532.2	5626.64	5473.4	6748.11	6858.33	6699.54
714	AQR	1627.51	-0.214782	0.0988556	-2.17269	0.0298038	0.262906	1772.03	1637.97	1839.27	1670.93	1579.32	1265.51
716	ARAP1	3321.48	-0.2401	0.0755442	-3.17827	0.00148156	0.0354643	3540.36	3796.51	3456.48	3084.33	3225.63	2825.57
721	AREG	245.47	1.05067	0.137283	7.65332	1.95853e-14	6.02478e-12	171.646	145.394	162.48	312.725	319.471	361.105
745	ARHGAP18	607.721	-0.23488	0.0979396	-2.39821	0.0164752	0.186676	661.889	604.961	705.162	551.101	578.827	544.386
748	ARHGAP22	96.7482	0.448477	0.195214	2.29736	0.0215981	0.219284	86.4407	74.2221	85.5726	122.637	109.067	102.55
756	ARHGAP31	97.1472	0.652666	0.205715	3.17266	0.00151048	0.0359778	74.092	72.1886	81.2398	138.733	122.808	93.822
758	ARHGAP33	348.699	-0.324183	0.120749	-2.68477	0.00725789	0.108346	356.876	420.931	385.618	342.618	289.414	296.739
759	ARHGAP35	2428.41	-0.255707	0.109917	-2.32637	0.019999	0.209374	2578.4	2646.58	2707.99	2509.46	2409.78	1718.25
761	ARHGAP4	326.598	-0.237436	0.119278	-1.99061	0.0465234	0.337161	343.293	371.11	345.54	280.533	328.918	290.194
771	ARHGDIB	44.4637	0.770212	0.28164	2.73474	0.00624303	0.0984315	32.1065	29.4855	36.8287	50.5878	56.6804	61.0934
775	ARHGEF10L	814.377	-0.214725	0.100394	-2.13882	0.0324506	0.276145	844.649	968.954	812.398	805.573	777.209	677.482
780	ARHGEF18	1853.75	-0.225557	0.0887238	-2.54223	0.0110146	0.143857	1988.14	2149.39	1859.85	1777.47	1825.8	1521.88
785	ARHGEF28	1879.11	-0.440142	0.0860164	-5.11696	3.10503e-07	2.99283e-05	2105.45	2182.94	2205.39	1670.93	1712.44	1397.51
792	ARHGEF4	198.283	0.523483	0.14743	3.55072	0.000384177	0.01251	143.245	184.03	160.313	233.777	249.05	219.282
793	ARHGEF40	567.391	0.250811	0.0967605	2.59208	0.00953983	0.131359	495.182	528.705	530.767	616.252	643.237	590.206
800	ARID2	2461.93	-0.212666	0.0893435	-2.38032	0.0172975	0.189891	2529.01	2712.66	2690.66	2531.69	2330.77	1976.81
801	ARID3A	1810.06	-0.266283	0.0910586	-2.9243	0.00345229	0.0655889	1926.39	2135.16	1870.68	1728.42	1759.67	1440.06
806	ARID5B	2991.14	-0.522041	0.078598	-6.64192	3.09623e-11	6.13222e-09	3539.13	3459.97	3584.3	2576.15	2590.12	2197.18
823	ARL4C	2360.78	0.304511	0.0710128	4.28812	1.80194e-05	0.00103383	2094.33	2215.48	2026.66	2556.22	2637.36	2634.65
838	ARMC4	98.5262	0.408261	0.199756	2.0438	0.0409735	0.313105	79.0315	82.356	93.155	114.206	129.678	92.731
850	ARNTL2	733.943	0.242872	0.0930609	2.60982	0.0090591	0.126915	655.714	647.664	714.911	830.867	811.56	742.939
852	ARPC1B	6149.94	-0.163914	0.0830027	-1.9748	0.0482906	0.341745	6287.94	7054.15	6150.4	5283.36	5754.78	6368.98
867	ARRDC4	1905.03	-0.169921	0.0712628	-2.38442	0.0171061	0.189082	1996.78	1986.71	2068.91	1841.86	1787.15	1748.8
869	ARSB	288.759	0.305846	0.127041	2.40746	0.0160641	0.183891	254.383	254.185	267.55	338.785	338.365	279.284
873	ARSI	11.2634	1.39458	0.596634	2.3374	0.0194182	0.204926	2.46973	6.10045	9.74878	10.7308	18.8935	19.6372
874	ARSJ	667.154	-0.461713	0.0943635	-4.89292	9.93527e-07	8.45548e-05	803.898	737.137	778.819	590.192	525.582	567.296
880	ARX	8.26264	-1.36159	0.660297	-2.06209	0.0391992	0.306022	16.0533	10.1674	9.74878	6.89834	3.43518	3.27286
881	AS3MT	2.65246	-3.04063	1.38806	-2.19055	0.0284842	NA	4.93947	6.10045	3.24959	0.766483	0.858794	0
889	ASB16-AS1	248.061	-0.280391	0.127853	-2.19307	0.0283023	0.254653	275.375	268.42	271.883	210.783	228.439	233.464
911	ASMTL-AS1	46.469	-0.590722	0.285541	-2.06878	0.0385667	0.302221	62.9782	61.0045	44.4111	42.1565	42.0809	26.1829
913	ASNS	2551.31	0.408018	0.06944	5.87583	4.20734e-09	6.40312e-07	2130.15	2237.85	2208.64	2876.61	2834.88	3019.76
919	ASPM	3852.12	-0.271842	0.0972857	-2.79426	0.00520187	0.0874519	4251.65	4126.95	4267.8	3962.71	3634.42	2869.21
922	ASRGL1	4112.86	0.304158	0.0678985	4.4796	7.47841e-06	0.000484856	3753.99	3686.7	3600.55	4308.4	4597.12	4730.37
925	ASTN1	4.88026	2.08137	0.991293	2.09966	0.0357591	NA	2.46973	0	3.24959	4.5989	14.5995	4.36381
936	ATAD5	1086.33	-0.193792	0.0934698	-2.07331	0.0381432	0.300367	1082.98	1168.24	1228.35	1089.17	1050.31	898.945
942	ATF3	303.291	0.421529	0.119435	3.52935	0.000416578	0.0132663	275.375	257.235	245.886	343.384	356.4	341.468
943	ATF4	5492.64	0.196036	0.0660456	2.96819	0.00299558	0.0589253	5201.26	4946.44	5211.26	5623.68	5875.87	6097.34
948	ATF7IP	3228.16	-0.192531	0.0846355	-2.27483	0.0229161	0.225695	3344.02	3440.65	3548.56	3316.57	3073.62	2645.56
951	ATG101	813.205	0.273111	0.113676	2.40254	0.0162814	0.185213	744.625	736.12	725.743	748.087	858.794	1065.86
957	ATG2A	1233.21	-0.21686	0.0824816	-2.6292	0.00855869	0.122274	1271.91	1381.75	1324.75	1181.92	1177.41	1061.5
971	ATL2	2216.31	-0.244223	0.0742666	-3.28847	0.00100734	0.0265283	2327.72	2316.14	2567.18	2089.43	2005.28	1992.08
972	ATL3	4523.47	-0.19049	0.0682801	-2.78982	0.00527367	0.0881465	4813.51	4686.16	4966.46	4438.7	4026.03	4209.99
975	ATN1	2754.02	-0.187906	0.0765722	-2.45397	0.014129	0.170372	2972.32	3049.21	2780.57	2708.75	2633.92	2379.37
978	ATP10D	432.003	0.447438	0.106175	4.21414	2.5073e-05	0.00133766	382.809	360.943	354.206	523.508	493.807	476.747
981	ATP11C	1660.37	-0.285962	0.0896653	-3.18922	0.00142659	0.034491	1812.78	1718.29	1945.42	1654.84	1485.71	1345.15
982	ATP13A1	1961.55	-0.246678	0.079778	-3.09205	0.00198778	0.0438768	2077.05	2318.17	1990.92	1775.94	1858.43	1748.8
996	ATP2B1	2926.5	-0.259795	0.0751572	-3.45669	0.000546851	0.0163693	3174.84	3068.52	3327.58	2836.75	2668.27	2483.01
997	ATP2B4	11289.6	-0.212124	0.0992556	-2.13715	0.0325856	0.276968	11983.1	12027	12348.5	11869.7	11086.2	8423.25
998	ATP2C1	4836.53	-0.149183	0.0636551	-2.34361	0.019098	0.202579	4990.1	5051.17	5218.85	4684.74	4601.42	4472.91
1030	ATP6V1B1	365.808	-0.259082	0.114406	-2.26458	0.0235387	0.229637	408.741	393.479	392.118	302.761	336.647	361.105
1033	ATP6V1C1	2538.1	-0.138309	0.0699359	-1.97765	0.047968	0.340797	2621.62	2626.24	2732.91	2497.97	2438.12	2311.73
1044	ATP8A1	2110.18	-0.374598	0.0968046	-3.86962	0.000109003	0.0046216	2310.44	2298.85	2542.27	2031.18	1935.72	1542.61
1046	ATP8B1	1774.45	-0.299255	0.0759001	-3.94274	8.05543e-05	0.00362821	1918.98	1914.52	2041.83	1673.23	1578.46	1519.7
1050	ATP9A	2368.3	-0.210037	0.0884878	-2.37363	0.0176143	0.192347	2501.84	2614.04	2508.69	2357.7	2340.21	1887.35
1054	ATPIF1	3261.82	-0.208121	0.0826548	-2.51795	0.011804	0.152105	3819.44	3208.83	3461.9	2794.6	3147.48	3138.67
1060	ATRX	6241.39	-0.299311	0.0821472	-3.64359	0.00026886	0.00957433	7035.04	6540.69	7088.45	6086.64	5764.23	4933.29
1085	AVPR1A	2.91086	3.78149	1.48238	2.55096	0.0107427	NA	1.23487	0	0	8.43131	3.43518	4.36381
1089	AXIN2	257.476	0.359302	0.138308	2.59783	0.00938146	0.130363	242.034	248.085	187.393	294.329	305.731	267.284
1099	B3GALT1	759.229	-0.407503	0.128951	-3.16014	0.00157691	0.037161	797.724	911	891.472	781.046	681.024	493.111
1108	B3GNT2	995.835	0.19686	0.0869665	2.26362	0.0235972	0.229898	932.324	864.23	987.876	1096.07	1013.38	1081.13
1112	B3GNT7	520.622	0.227069	0.103998	2.18339	0.029007	0.258142	458.136	483.969	498.271	609.354	559.075	514.93
1122	B4GALT3	1347.03	0.163876	0.0777459	2.10784	0.0350448	0.286258	1222.52	1313.63	1273.84	1423.36	1374.93	1473.88
1123	B4GALT4	1034.87	0.22745	0.0808102	2.81462	0.00488356	0.0838558	970.605	916.083	973.795	1107.57	1104.41	1136.77
1144	BAHCC1	2032.5	-0.201661	0.0855	-2.3586	0.0183438	0.196601	2107.92	2318.17	2099.24	2018.15	1964.92	1686.61
1146	BAIAP2	2114.07	-0.227296	0.0824444	-2.75696	0.00583417	0.0938269	2282.03	2464.58	2091.65	1843.39	1940.87	2061.9
1150	BAIAP3	542.801	-0.195544	0.0991493	-1.97222	0.0485849	0.342481	534.697	597.844	605.508	519.675	497.242	501.838
1153	BANF1	2933.22	0.178166	0.0905676	1.96721	0.0491587	0.343959	2782.15	2715.71	2755.66	2761.64	2989.46	3594.69
1154	BANK1	64.9339	0.517325	0.243684	2.12293	0.0337596	0.280832	62.9782	43.7199	54.1599	68.9834	91.0322	68.73
1158	BARX1	4916.49	-0.221603	0.0965442	-2.29535	0.0217131	0.219284	5028.38	5917.43	4929.63	4092.25	4303.42	5227.85
1166	BAZ1B	4949.84	-0.179763	0.0820239	-2.1916	0.0284086	0.254981	5275.35	5229.1	5273.01	4936.15	4942.36	4043.07
1167	BAZ2A	5998.01	-0.215152	0.106899	-2.01267	0.0441495	0.32667	6400.31	6675.92	6260.88	6179.38	6148.11	4323.45
1185	BCAR3	587.151	0.501619	0.0985471	5.09015	3.57787e-07	3.40321e-05	472.954	477.868	505.853	649.211	678.447	738.575
1186	BCAS1	9.4924	1.8823	0.670158	2.80874	0.00497352	0.0845967	3.7046	4.06696	4.33279	9.19779	21.4699	14.1824
1198	BCKDK	1855.58	-0.178073	0.080061	-2.22421	0.0261341	0.243404	1948.62	2121.94	1837.1	1662.5	1754.52	1808.8
1200	BCL2L1	10411	0.183851	0.0588003	3.1267	0.00176781	0.040124	9620.85	9868.49	9755.28	10960.7	11160	11100.4
1202	BCL2L11	1008.89	-0.288469	0.0852951	-3.38201	0.000719588	0.020236	1116.32	1094.01	1120.03	979.565	879.405	864.035
1205	BCL2L15	429.257	0.449056	0.106797	4.20476	2.61354e-05	0.00138921	345.763	363.993	378.036	492.848	472.337	522.567
1207	BCL3	1171.7	0.241471	0.088793	2.71948	0.00653848	0.100889	1033.58	1182.47	1003.04	1211.81	1260.71	1338.6
1213	BCL9	2452.56	-0.196459	0.0963531	-2.03895	0.0414551	0.314459	2509.25	2705.55	2646.25	2487.24	2469.89	1897.17
1218	BCOR	1466.7	-0.233893	0.0924551	-2.52981	0.0114126	0.14772	1528.76	1678.64	1551.14	1440.99	1433.33	1167.32
1220	BCR	2707.9	-0.212774	0.0770046	-2.76314	0.00572486	0.0932096	2846.37	2999.39	2878.06	2553.15	2679.44	2291
1226	BDNF	2555.65	-0.1843	0.0721119	-2.55575	0.0105959	0.140417	2746.34	2552.02	2858.56	2424.38	2363.4	2389.19
1247	BHLHE40	2591.77	0.168819	0.0705956	2.39136	0.0167863	0.187555	2396.88	2579.47	2344.04	2756.27	2761.88	2712.11
1250	BICC1	5384.61	-0.177377	0.0725839	-2.44374	0.0145357	0.172969	5737.19	5573.77	5838.44	5361.55	5165.65	4631.1
1251	BICD1	455.061	0.319937	0.120882	2.6467	0.00812825	0.118079	451.961	370.094	395.367	545.736	538.464	428.745
1253	BID	268.553	0.260495	0.127894	2.0368	0.0416698	0.31526	261.792	236.901	233.971	272.868	289.414	316.376
1258	BIRC2	3469.78	0.177947	0.0694103	2.5637	0.0103563	0.139027	3279.81	3106.14	3383.91	3830.88	3594.91	3623.06
1259	BIRC3	8514.69	0.584154	0.0782056	7.46947	8.0516e-14	2.28255e-11	6862.15	6446.14	7137.19	11070.3	10328.7	9243.65
1265	BLACAT1	401.711	0.254407	0.107562	2.36521	0.0180201	0.194682	379.104	352.809	368.287	456.057	428.538	425.472
1281	BMP2	1510.09	0.282262	0.0761253	3.70786	0.000209016	0.00776375	1384.29	1354.3	1348.58	1598.12	1630.85	1744.43
1286	BMP7	1491.49	-0.161046	0.0759973	-2.1191	0.0340819	0.281932	1599.15	1594.25	1529.48	1343.64	1440.2	1442.24
1291	BMPR1B	1221.36	-0.584143	0.0972061	-6.00933	1.86296e-09	2.99273e-07	1522.59	1287.19	1589.05	1067.71	950.685	910.946
1292	BMPR1B-AS1	146.78	-0.86311	0.160014	-5.39398	6.89144e-08	8.05094e-06	188.935	180.98	198.225	101.942	104.773	105.822
1293	BMPR2	2754.15	-0.200193	0.0878676	-2.27835	0.0227058	0.224572	2858.72	2928.21	3051.37	2861.28	2586.69	2238.64
1297	BMS1P5	245.226	-0.406939	0.141666	-2.87252	0.00407208	0.0732266	298.838	258.252	283.798	219.98	237.027	173.462
1326	BRCC3	828.695	-0.220923	0.0904979	-2.44119	0.0146389	0.173767	898.983	880.498	899.054	826.268	762.609	704.756
1343	BRIP1	841.56	-0.212382	0.106942	-1.98595	0.0470391	0.339197	889.104	859.146	965.129	876.089	806.408	653.481
1355	BRWD3	2247.51	-0.295027	0.104584	-2.82097	0.0047879	0.0828032	2517.89	2430.01	2485.94	2269.55	2173.61	1608.06
1358	BSG	21944.2	-0.149758	0.0699776	-2.14008	0.0323481	0.275435	22901.8	24465.8	21875.2	19758.4	20626.5	22037.3
1360	BSPRY	244.549	0.462421	0.132721	3.48417	0.000493669	0.0150579	206.223	202.331	207.974	287.431	256.779	306.558
1362	BTAF1	3006.17	-0.299133	0.10996	-2.72039	0.00652048	0.100719	3285.98	3280.01	3388.24	3068.23	2931.92	2082.63
1368	BTBD3	4579.05	0.160706	0.0679873	2.36376	0.0180903	0.195041	4293.63	4249.98	4431.36	5110.91	4755.14	4633.28
1377	BTG1	2178.82	0.206675	0.0791348	2.61168	0.00900981	0.12647	2014.07	2052.8	1999.58	2289.48	2164.16	2552.83
1378	BTG2	7183.4	-0.20746	0.0598683	-3.46527	0.000529707	0.0160092	7614.19	7757.73	7725.37	6709.79	6702.89	6590.45
1404	C10orf12	268.688	-0.357344	0.171656	-2.08174	0.0373663	0.295861	303.777	282.654	321.71	302.761	243.039	158.188
1413	C10orf82	6.09903	1.66667	0.806176	2.06737	0.0386991	NA	1.23487	3.05022	4.33279	9.96427	6.01156	12.0005
1442	C12orf29	889.421	0.176267	0.0878232	2.00707	0.0447424	0.329527	822.421	829.661	853.56	1001.03	878.546	951.311
1452	C12orf73	155.497	0.407817	0.178713	2.28196	0.0224917	0.223799	160.533	112.858	127.817	143.332	197.523	190.917
1453	C12orf75	18872.5	0.221196	0.0791408	2.79497	0.00519042	0.0873925	17738.9	17092.4	17451.4	19290.8	18744	22917.7
1456	C14orf105	909.615	0.41163	0.0844363	4.87503	1.0879e-06	8.78707e-05	789.08	741.204	812.398	1029.39	1050.31	1035.31
1515	C18orf63	16.3962	1.06203	0.469607	2.26152	0.0237271	0.230697	7.4092	9.15067	15.1648	19.9285	24.905	21.8191
1530	C19orf54	1135.3	-0.230301	0.0889264	-2.5898	0.00960326	0.131999	1160.77	1325.83	1191.52	1123.66	1031.41	978.585
1533	C19orf66	154.03	0.512171	0.156597	3.27062	0.00107311	0.027656	123.487	129.126	127.817	179.357	173.476	190.917
1543	C1QL1	468.267	-0.389043	0.135143	-2.87874	0.00399267	0.0723383	470.484	644.614	475.524	404.703	349.529	464.746
1544	C1QL4	93.7009	0.493492	0.197378	2.50024	0.0124109	0.157678	80.2663	81.3393	71.4911	99.6427	111.643	117.823
1548	C1R	2772.37	-0.228119	0.0670984	-3.39977	0.000674425	0.0192324	3001.96	2966.85	3004.79	2499.5	2639.93	2521.19
1557	C1orf115	1172.51	0.307521	0.0790222	3.89158	9.95932e-05	0.00429826	1006.42	1061.48	1074.53	1272.36	1288.19	1332.05
1570	C1orf210	103.163	0.455246	0.190298	2.39228	0.0167441	0.18747	87.6755	87.4397	85.5726	104.242	129.678	124.369
1586	C1orf95	221.812	0.551118	0.140691	3.91721	8.95801e-05	0.00395312	182.76	189.114	168.979	282.832	274.814	232.373
1594	C20orf96	473.046	-0.23646	0.107896	-2.19156	0.0284115	0.254981	458.136	547.007	528.601	412.368	456.878	435.29
1622	C2orf72	207.723	0.765165	0.148141	5.16513	2.40273e-07	2.37936e-05	134.6	168.779	158.147	269.035	283.402	232.373
1635	C3orf52	184.406	0.591336	0.147209	4.01699	5.89463e-05	0.00278512	139.54	156.578	145.149	218.448	236.168	210.554
1636	C3orf58	902.736	-0.214596	0.0839362	-2.55666	0.0105682	0.140308	933.559	993.356	982.46	863.059	823.583	820.397
1640	C4orf19	16.2638	1.08921	0.495549	2.19799	0.0279498	0.252561	13.5835	5.0837	12.9984	30.6593	18.8935	16.3643
1658	C5orf42	855.901	-0.215003	0.106771	-2.01369	0.0440422	0.32621	923.68	859.146	979.211	871.491	840.759	661.118
1665	C5orf67	37.6359	0.745468	0.315147	2.36546	0.0180076	0.194682	18.523	30.5022	34.6623	42.923	44.6573	54.5477
1667	C6orf1	310.708	0.336088	0.123733	2.71624	0.00660288	0.10145	301.307	255.202	267.55	318.09	355.541	366.56
1670	C6orf132	315.923	0.360857	0.125431	2.87695	0.00401542	0.0725687	260.557	273.503	296.796	395.505	349.529	319.649
1683	C7	49.7701	0.611141	0.261778	2.33458	0.0195654	0.206028	39.5157	38.6362	40.0783	59.0192	63.5508	57.8205
1689	C7orf49	1946.22	0.240396	0.0734752	3.2718	0.00106866	0.0275905	1725.11	1743.71	1884.76	2156.12	2093.74	2073.9
1701	C8orf4	3229.52	0.310005	0.0691176	4.48518	7.2854e-06	0.000477837	2948.86	2754.35	2950.63	3606.3	3673.92	3443.05
1718	C9orf172	32.8451	-0.756832	0.374552	-2.02063	0.0433176	0.32175	30.8717	62.0212	31.4127	32.1923	27.4814	13.0914
1722	C9orf3	798.597	-0.324909	0.0950875	-3.41695	0.000633264	0.0183482	890.339	904.899	866.558	681.403	655.26	793.123
1736	CA13	24.5878	0.841063	0.372878	2.2556	0.0240959	0.232407	17.2881	17.2846	18.4144	35.2582	30.9166	28.3648
1739	CA3-AS1	68.1414	-0.445218	0.225952	-1.97041	0.0487916	0.342481	71.6223	80.3225	83.4062	59.7856	51.5276	62.1843
1741	CA5B	790.386	-0.186241	0.0907242	-2.05282	0.0400898	0.309625	875.52	794.075	856.809	778.746	741.139	696.028
1745	CAB39	2608.96	0.160194	0.0703592	2.27681	0.0227977	0.225143	2456.15	2354.77	2582.34	2800.73	2697.47	2762.29
1748	CABLES1	157.446	0.401507	0.155316	2.5851	0.00973516	0.132784	144.479	134.21	128.901	178.59	187.217	171.28
1752	CACHD1	1177.37	0.264282	0.092984	2.84223	0.00447985	0.0786995	1064.46	1063.51	1084.28	1381.2	1356.89	1113.86
1754	CACNA1D	15.1239	1.36617	0.516946	2.64278	0.00822281	0.118885	8.64407	5.0837	11.9152	24.5274	27.4814	13.0914
1755	CACNA1E	100.286	0.988532	0.200248	4.93654	7.95225e-07	7.01058e-05	69.1525	67.1049	66.0751	154.063	129.678	115.641
1757	CACNA1H	478.58	-0.347371	0.120829	-2.87489	0.00404171	0.0728617	475.424	608.011	525.351	461.422	437.985	363.287
1760	CACNA2D3	402.661	0.390982	0.110731	3.53092	0.000414117	0.013217	333.414	380.261	330.375	438.428	465.466	468.019
1770	CAD	6356.62	-0.164174	0.0785725	-2.08945	0.0366669	0.292529	6562.08	7071.43	6523.02	6347.24	6276.07	5359.85
1772	CADPS2	88.7362	-0.854408	0.200771	-4.25563	2.08464e-05	0.00115478	121.017	110.825	111.569	65.9175	65.2683	57.8205
1774	CALB1	96.9339	0.592112	0.203109	2.91525	0.00355403	0.0665952	71.6223	84.3895	75.8238	134.901	97.0437	117.823
1777	CALCOCO1	877.473	-0.184828	0.0900127	-2.05336	0.040038	0.309391	924.915	970.988	906.637	845.43	867.382	749.485
1779	CALCRL	987.921	-0.512366	0.0854436	-5.99654	2.01562e-09	3.2024e-07	1170.65	1128.58	1187.18	873.024	781.503	786.577
1780	CALD1	12221.3	0.198685	0.0606693	3.27489	0.00105705	0.0273885	11463.3	11256.3	11425.6	13539.9	12906.8	12735.8
1781	CALHM3	5.80312	1.85146	0.854364	2.16706	0.0302305	NA	1.23487	5.0837	1.0832	6.89834	12.8819	7.63667
1792	CAMK2B	68.2085	0.743827	0.237754	3.12856	0.00175668	0.0399969	62.9782	40.6696	49.8271	86.6125	76.4327	92.731
1793	CAMK2D	5662.64	-0.163476	0.0657841	-2.48503	0.0129539	0.161072	5863.15	5874.73	6213.22	5547.03	5326.24	5151.48
1796	CAMK2N2	23.1724	0.888894	0.406302	2.18777	0.0286866	0.256321	18.523	21.3516	8.66558	25.2939	29.199	36.0015
1803	CAMSAP1	1711.77	-0.203226	0.0843729	-2.40867	0.0160109	0.183793	1738.69	1845.38	1914.01	1615.75	1716.73	1440.06
1811	CANX	20939.2	-0.162206	0.0647177	-2.50637	0.0121979	0.155655	22444.9	21106.5	22797	20565.5	19782.3	18938.9
1819	CAPN13	93.3412	0.847212	0.205263	4.12744	3.66818e-05	0.00184148	70.3874	56.9375	72.5743	108.074	116.796	135.278
1828	CAPNS1	4881.58	0.153172	0.0730654	2.09636	0.03605	0.290024	4627.05	4737	4500.69	4823.47	5026.52	5574.77
1847	CARM1	3750.77	-0.152031	0.0697855	-2.17855	0.0293652	0.260467	3788.57	4205.24	3849.68	3623.93	3480.69	3556.51
1850	CARS	1538.68	0.270962	0.0741297	3.65524	0.000256938	0.00921788	1399.1	1398.02	1387.58	1677.83	1740.78	1628.79
1856	CASC18	61.4774	0.502971	0.246359	2.04162	0.041189	0.313839	48.1598	48.8036	55.2431	75.1153	57.5392	84.0034
1862	CASC8	128.994	0.364938	0.169898	2.14798	0.0317155	0.27278	113.608	118.959	106.153	154.829	145.136	135.278
1867	CASKIN2	1295.49	-0.246132	0.089253	-2.75769	0.00582114	0.0938262	1371.94	1493.59	1354	1276.96	1216.05	1060.41
1869	CASP10	50.5235	0.860889	0.26986	3.19013	0.00142211	0.0344403	37.046	33.5524	36.8287	64.3845	54.9628	76.3667
1872	CASP4	1183.69	0.233606	0.0879436	2.65631	0.00790007	0.115841	1076.8	1058.43	1126.53	1212.58	1211.76	1416.06
1891	CAV1	3292.93	0.386177	0.0686769	5.62309	1.87567e-08	2.37881e-06	2853.78	2788.92	2921.38	3804.82	3548.54	3840.16
1892	CAV2	3202.95	0.389243	0.0796131	4.88918	1.01254e-06	8.45548e-05	2778.45	2681.15	2859.64	3718.21	3270.29	3909.98
1897	CBL	2057.75	-0.209991	0.106798	-1.96624	0.0492704	0.343966	2127.68	2252.08	2245.47	2151.52	2057.67	1512.06
1907	CBWD2	322.395	0.268982	0.126355	2.12878	0.0332729	0.279037	305.012	280.62	290.297	323.456	328.059	406.926
1916	CBX5	8319.15	-0.235465	0.0915215	-2.57278	0.0100884	0.136189	8902.15	8896.48	9195.27	8484.19	8062.36	6374.44
1926	CCAT1	65.522	0.672758	0.23519	2.86049	0.00422985	0.075037	45.6901	50.837	55.2431	87.379	84.1618	69.821
1928	CCBE1	533.448	0.358658	0.105445	3.40139	0.00067044	0.0191566	443.317	491.086	469.025	653.043	602.015	542.204
1951	CCDC126	235.905	0.300875	0.147454	2.04047	0.0413034	0.314261	206.223	209.449	216.64	233.777	231.874	317.467
1955	CCDC134	302.419	-0.374783	0.143	-2.62085	0.00877105	0.124815	343.293	342.642	341.207	315.024	270.52	201.826
1959	CCDC14	3956.56	-0.176386	0.0695654	-2.53555	0.0112272	0.145862	4278.81	4005.96	4312.21	3905.23	3636.99	3600.15
1960	CCDC141	248.913	-0.364286	0.137245	-2.65427	0.0079481	0.116309	316.126	239.951	285.964	226.879	217.275	207.281
1985	CCDC176	140.797	-0.438266	0.167411	-2.6179	0.00884733	0.125161	164.237	148.444	173.312	127.236	103.914	127.642
2009	CCDC59	751.802	0.234901	0.0912674	2.57376	0.01006	0.135932	745.859	678.166	648.835	807.106	799.537	831.306
2010	CCDC6	2541.6	-0.279725	0.0797396	-3.50798	0.000451519	0.0140087	2736.46	2701.48	2926.8	2494.13	2277.52	2113.18
2013	CCDC64	73.1463	0.472724	0.217981	2.16865	0.0301093	0.263991	56.8039	63.0379	63.9087	88.912	83.303	82.9124
2025	CCDC80	590.576	0.277343	0.0954634	2.90523	0.00366986	0.0679613	540.872	535.822	524.268	613.186	651.825	677.482
2031	CCDC86	1094.62	0.167	0.0830272	2.01139	0.044284	0.32733	1028.64	1028.94	1034.45	1119.83	1112.14	1243.69
2034	CCDC88B	296.269	-0.26322	0.120044	-2.1927	0.0283288	0.254713	313.656	334.508	320.627	253.706	279.108	276.011
2048	CCL20	13.7276	2.37759	0.589596	4.03257	5.51702e-05	0.00264123	3.7046	3.05022	6.49919	17.6291	27.4814	24.001
2051	CCM2L	37.0109	1.24361	0.321026	3.87387	0.00010712	0.00456854	16.0533	20.3348	29.2463	50.5878	52.3864	53.4567
2052	CCNA1	816.301	-0.215214	0.0931501	-2.3104	0.0208659	0.215178	919.976	837.794	871.974	723.559	715.375	829.124
2060	CCND2	861.69	0.768147	0.0870528	8.82392	1.10523e-18	7.98969e-16	601.38	672.066	638.003	1073.84	1106.99	1077.86
2061	CCND3	578.377	0.244639	0.101735	2.40468	0.0161868	0.184619	487.772	580.559	517.769	610.887	608.885	664.39
2078	CCNT2	1640.55	-0.211232	0.0849088	-2.48775	0.0128555	0.160505	1715.23	1710.16	1858.77	1633.37	1554.42	1371.33
2082	CCNYL2	345.975	-0.304474	0.119202	-2.55427	0.0106409	0.140885	412.445	362.976	373.703	340.318	300.578	285.83
2102	CCZ1	239.63	0.356059	0.15959	2.23108	0.0256756	0.240582	193.874	191.147	243.719	219.98	258.497	330.559
2105	CD109	312.111	0.51226	0.125544	4.08032	4.49729e-05	0.00220413	274.14	244.018	255.635	395.505	380.446	322.922
2116	CD24	25656.9	0.149365	0.0651658	2.29207	0.0219016	0.220115	24656.6	23468.4	24863.7	26929.6	25612.7	28410.6
2125	CD40	229.685	0.271773	0.132935	2.04442	0.0409125	0.312804	207.458	205.382	212.307	264.436	255.062	233.464
2126	CD44	6562.15	0.140861	0.063571	2.2158	0.0267052	0.246082	6270.65	6117.73	6339.96	7148.98	6838.58	6657
2129	CD55	885.586	0.28386	0.0942197	3.01275	0.00258892	0.053244	856.997	757.472	780.986	927.444	921.486	1069.13
2134	CD68	1341.21	-0.249906	0.0909108	-2.74891	0.00597937	0.0955794	1486.78	1567.81	1318.25	1234.8	1314.81	1124.77
2135	CD69	238.269	0.983908	0.135246	7.27493	3.46607e-13	8.79165e-11	166.707	150.478	163.563	334.953	299.719	314.195
2143	CD83	419.622	0.402058	0.114538	3.51024	0.000447695	0.0139499	314.891	386.362	381.286	446.093	493.807	495.293
2144	CD8A	14.1765	1.43481	0.51008	2.81291	0.0049095	0.0840018	6.17433	9.15067	7.58238	22.9945	20.6111	18.5462
2172	CDC42BPG	646.911	-0.36803	0.10345	-3.55756	0.000374315	0.0123841	665.593	790.008	732.242	587.126	600.297	506.202
2173	CDC42EP1	566.185	0.247347	0.0979411	2.52547	0.0115545	0.149289	477.893	541.923	531.85	605.521	607.167	632.753
2174	CDC42EP2	678.389	0.310977	0.0900756	3.45241	0.000555609	0.0165629	593.971	627.329	594.676	753.452	739.422	761.485
2175	CDC42EP3	370.428	0.262503	0.114036	2.30194	0.0213386	0.217485	319.83	321.29	369.37	397.038	423.385	391.652
2191	CDCP1	369.44	0.456683	0.131031	3.48529	0.0004916	0.0150579	300.073	280.62	355.289	461.422	460.314	358.924
2195	CDH16	930.24	-0.286917	0.0844581	-3.39716	0.000680899	0.0193788	987.893	1046.23	1031.2	797.908	847.63	870.581
2197	CDH23	373.27	-0.241792	0.117401	-2.05955	0.039442	0.307083	426.029	420.931	368.287	368.678	346.953	308.74
2200	CDH3	73.5951	0.674582	0.222955	3.02565	0.00248102	0.0517614	65.4479	51.8538	53.0767	92.7444	82.4442	96.0039
2211	CDK12	2293.52	-0.20263	0.103102	-1.96533	0.0493758	0.343966	2458.62	2465.6	2442.61	2346.97	2341.07	1706.25
2212	CDK13	1716.45	-0.167357	0.0776617	-2.15495	0.0311659	0.269828	1778.21	1794.55	1877.18	1691.63	1654.9	1502.24
2213	CDK15	116.171	0.722112	0.184762	3.90834	9.29323e-05	0.00404703	91.3801	87.4397	84.4894	131.835	166.606	135.278
2240	CDKN1B	2691.07	-0.267899	0.0705236	-3.79872	0.000145444	0.00580891	2972.32	2930.25	2915.97	2397.56	2343.65	2586.65
2243	CDKN2AIP	1928.71	-0.456595	0.0713841	-6.39631	1.59181e-10	2.91321e-08	2161.02	2245.98	2285.55	1587.39	1635.14	1657.16
2244	CDKN2AIPNL	191.763	0.333845	0.144787	2.30576	0.0211239	0.216307	169.177	181.997	157.064	201.585	213.84	226.918
2245	CDKN2B	94.1501	0.697572	0.199864	3.49024	0.000482587	0.0148768	79.0315	62.0212	74.7406	119.571	107.349	122.187
2257	CDS2	3086.58	-0.16683	0.0812966	-2.05212	0.0401581	0.309657	3198.3	3253.57	3346	3091.22	3059.02	2571.38
2258	CDT1	2231.6	-0.170797	0.0854162	-1.99958	0.0455456	0.333755	2277.09	2619.12	2191.31	2037.31	2013.01	2251.73
2261	CEACAM1	178.843	-1.9036	0.158385	-12.0189	2.82859e-33	1.02239e-29	280.315	293.838	272.966	72.8158	83.303	69.821
2268	CEBPD	1594.71	0.557567	0.203692	2.7373	0.00619465	0.0979893	1222.52	1509.86	1137.36	1654.84	1721.02	2322.64
2269	CEBPG	1351.42	0.154335	0.0763664	2.02098	0.0432813	0.32175	1275.62	1246.52	1316.09	1410.33	1466.82	1393.15
2277	CELA3B	7.12003	1.51359	0.738382	2.04987	0.0403774	NA	4.93947	2.03348	4.33279	14.5632	10.3055	6.54572
2283	CELSR2	1379.52	-0.28435	0.119677	-2.37597	0.0175027	0.191562	1415.16	1653.22	1479.65	1459.38	1309.66	960.039
2286	CENPA	480.399	0.240098	0.102874	2.33391	0.0196005	0.206248	437.143	440.249	443.028	515.843	488.654	557.477
2314	CEP152	992.572	-0.269396	0.100894	-2.67008	0.00758339	0.112222	1112.61	1057.41	1088.61	981.098	961.849	753.849
2324	CEP295	969.963	-0.20018	0.100751	-1.98689	0.0469351	0.338955	1076.8	1013.69	1024.71	994.128	948.967	761.485
2328	CEP44	2809.26	-0.53019	0.0737388	-7.19012	6.47365e-13	1.55993e-10	3256.34	3200.7	3504.14	2432.05	2246.61	2215.73
2337	CEP78	1980.98	-0.219459	0.0733713	-2.99107	0.00277998	0.0559013	2111.62	2104.65	2179.39	1835.73	1917.69	1736.8
2341	CEP85L	237.643	-0.282656	0.13288	-2.12715	0.0334076	0.279458	261.792	268.42	253.468	234.544	211.263	196.372
2349	CERS1	195.96	0.35912	0.157224	2.28413	0.0223642	0.223058	156.828	157.595	199.308	206.184	198.381	257.465
2365	CFAP44	396.202	-0.332408	0.135737	-2.44891	0.0143291	0.171701	403.801	443.299	479.857	378.642	401.057	270.556
2378	CFDP1	1690.48	0.160754	0.0769505	2.08906	0.0367026	0.292529	1676.95	1524.09	1587.97	1752.18	1729.61	1872.08
2389	CGNL1	1138.23	-0.441206	0.0983616	-4.48555	7.2727e-06	0.000477837	1305.25	1361.42	1269.51	1046.25	1033.13	813.851
2393	CHAC1	134.45	0.735403	0.17713	4.15176	3.29934e-05	0.00170364	109.903	101.674	92.0718	168.626	191.511	142.915
2399	CHAT	5.13012	1.85596	0.899332	2.0637	0.0390457	NA	3.7046	2.03348	1.0832	8.43131	11.1643	4.36381
2411	CHD3	3976.33	-0.303489	0.0943917	-3.2152	0.00130351	0.032106	4522.08	4441.12	4220.14	3836.24	3885.18	2953.21
2415	CHD7	2360.34	-0.170052	0.0839308	-2.0261	0.0427547	0.319953	2484.55	2459.5	2557.43	2382.99	2324.76	1952.81
2417	CHD9	2292.35	-0.240442	0.103767	-2.31714	0.0204961	0.212577	2517.89	2384.26	2550.93	2394.49	2212.25	1694.25
2419	CHEK1	756.394	-0.214412	0.0894389	-2.3973	0.0165162	0.186805	787.845	816.443	831.896	706.697	661.271	734.211
2425	CHIC2	249.432	0.27111	0.132245	2.05006	0.0403584	0.310517	198.814	238.934	239.387	261.371	284.261	273.829
2430	CHM	1178.73	-0.268957	0.0854909	-3.14603	0.00165504	0.0384087	1248.45	1283.13	1335.58	1135.16	1095.82	974.221
2439	CHMP4C	536.152	0.215659	0.102765	2.09857	0.035855	0.289442	475.424	492.103	519.935	529.639	618.332	581.478
2444	CHN2	36.4009	1.61043	0.330279	4.87597	1.08276e-06	8.78707e-05	13.5835	18.3013	21.664	50.5878	57.5392	56.7296
2465	CHST3	1672.82	-0.232246	0.0823905	-2.81884	0.00481975	0.0829571	1764.62	1928.76	1729.87	1608.85	1588.77	1416.06
2481	CIC	2773.17	-0.247212	0.10395	-2.37819	0.0173978	0.190848	2819.2	3232.22	2982.04	2801.49	2754.15	2049.9
2483	CILP	218.816	0.42143	0.139369	3.02386	0.00249575	0.0519188	201.283	171.829	189.56	269.035	249.909	231.282
2496	CITED1	7.87868	1.90322	0.732671	2.59765	0.00938635	0.130363	3.7046	5.0837	1.0832	10.7308	10.3055	16.3643
2504	CKB	4039.37	-0.469724	0.0780289	-6.01988	1.74548e-09	2.83553e-07	4675.21	5001.35	4393.45	3188.57	3317.52	3660.15
2506	CKMT1A	36.9549	0.710366	0.3289	2.15983	0.0307861	0.268297	39.5157	22.3683	22.7472	53.6538	34.3518	49.0929
2507	CKMT1B	12.4622	1.33055	0.555776	2.39404	0.0166639	0.18691	8.64407	5.0837	7.58238	11.4972	22.3286	19.6372
2515	CLCF1	746.523	0.344853	0.0974573	3.5385	0.000402404	0.0129013	605.085	692.401	672.666	782.579	813.278	913.128
2518	CLCN4	48.3163	0.612354	0.283448	2.16038	0.0307435	0.268088	29.6368	50.837	33.5791	63.618	48.9513	63.2753
2519	CLCN5	940.043	-0.21988	0.0951252	-2.31148	0.0208064	0.214717	1017.53	1009.62	1010.62	935.109	914.616	752.758
2521	CLCN7	1697.05	-0.187	0.082088	-2.27804	0.0227244	0.224572	1709.06	1984.68	1726.62	1621.11	1610.24	1530.61
2524	CLDN1	15778.2	0.2617	0.062777	4.16873	3.06299e-05	0.00160452	14378.8	14117.4	14557.1	17801.6	16343.7	17470.5
2548	CLGN	106.71	0.385012	0.193362	1.99114	0.0464654	0.336909	93.8499	78.289	105.07	111.14	113.361	138.551
2573	CLOCK	877.817	-0.248926	0.117011	-2.12736	0.0333899	0.279458	949.612	944.552	969.462	921.312	857.935	624.025
2581	CLSTN1	21286.1	-0.330568	0.0676257	-4.8882	1.01761e-06	8.45548e-05	23771.2	24567.5	22806.7	19420.4	19561.6	17589.4
2585	CLTC	21618.7	-0.167907	0.0737691	-2.27612	0.022839	0.225376	22601.8	22390.7	23637.5	21778.1	20926.2	18378.2
2592	CLYBL	314.445	0.244479	0.117711	2.07693	0.0378076	0.298374	286.489	274.52	302.212	338.019	329.777	355.651
2593	CMAS	1002.65	0.182519	0.0872088	2.09289	0.0363586	0.291554	949.612	880.498	986.793	1031.69	1030.55	1136.77
2617	CNGA1	51.224	0.579496	0.266938	2.1709	0.0299388	0.263345	38.2809	36.6027	48.7439	69.7499	62.692	51.2748
2619	CNGB1	73.9993	1.06574	0.229136	4.65111	3.30148e-06	0.000236301	38.2809	57.9542	46.5775	95.8103	103.914	101.459
2625	CNKSR2	2.12899	3.27497	1.56496	2.09269	0.0363771	NA	1.23487	0	0	4.5989	2.57638	4.36381
2627	CNN1	16.5781	1.30133	0.477963	2.72266	0.00647585	0.100459	7.4092	8.13393	12.9984	24.5274	18.0347	28.3648
2629	CNN3	7951.66	0.140595	0.065675	2.14077	0.0322926	0.275287	7572.2	7510.66	7608.38	8203.66	7969.61	8845.45
2634	CNOT1	13382.3	-0.218776	0.0914581	-2.39209	0.0167527	0.18747	14072.5	14562.8	14553.8	13508.5	13325	10271.3
2668	COBLL1	12558.4	-0.352563	0.0752665	-4.68419	2.81066e-06	0.000206276	14070.1	13755.5	14434.7	11961	11188.4	9940.77
2677	COIL	664.216	0.231437	0.0976602	2.36982	0.0177967	0.193812	607.554	618.178	605.508	699.032	662.989	792.032
2679	COL12A1	59.1413	0.695151	0.260247	2.67112	0.00755982	0.111988	49.3947	49.8203	36.8287	91.9779	63.5508	63.2753
2680	COL13A1	29.4799	0.901427	0.343105	2.62726	0.00860743	0.122728	18.523	21.3516	21.664	40.6236	34.3518	40.3653
2684	COL1A1	584.771	0.31966	0.0990732	3.2265	0.00125313	0.0312375	475.424	555.14	529.684	667.606	657.836	622.934
2685	COL1A2	41.87	-0.714347	0.2943	-2.42727	0.0152129	0.178774	46.9249	44.7366	63.9087	29.1263	28.3402	38.1834
2688	COL25A1	140.047	-0.493463	0.177034	-2.78739	0.00531343	0.0884859	146.949	167.762	177.644	123.404	133.972	90.5491
2690	COL27A1	2123.78	-0.264802	0.0809806	-3.26995	0.00107568	0.0276728	2286.97	2375.11	2295.3	2028.11	2030.19	1726.98
2707	COL7A1	452.913	-0.349075	0.116122	-3.0061	0.00264618	0.0539025	465.545	508.37	549.181	390.906	450.008	353.469
2709	COL9A2	32.5555	0.699443	0.330566	2.1159	0.0343534	0.282687	19.7579	25.4185	29.2463	39.8571	47.2337	33.8195
2712	COLEC12	2223.23	0.36916	0.0706948	5.22189	1.77108e-07	1.80326e-05	2010.36	1865.72	1945.42	2494.13	2462.16	2561.56
2713	COLGALT1	8295.32	-0.129548	0.0657398	-1.97062	0.0487672	0.342481	8371.16	9203.54	8427.28	8039.63	7938.69	7791.59
2714	COLGALT2	92.9359	0.505096	0.213295	2.36806	0.0178817	0.194266	66.6828	90.4899	73.6574	131.069	107.349	88.3672
2724	COMMD8	802.827	0.274294	0.115981	2.365	0.0180301	0.194682	763.148	688.334	726.826	830.867	746.292	1061.5
2728	COMTD1	542.421	-0.303546	0.133977	-2.26565	0.0234726	0.229147	542.106	710.702	541.599	407.002	474.913	578.205
2729	COPA	8951.71	-0.145958	0.0688018	-2.12142	0.0338864	0.281209	9429.44	9420.1	9366.41	8910.36	8751.97	7831.95
2736	COPRS	588.64	0.241574	0.112723	2.14308	0.0321066	0.274186	522.349	522.605	570.845	551.867	627.778	736.393
2748	COQ2	537.977	0.241083	0.112263	2.14749	0.0317544	0.27279	470.484	500.236	506.937	598.623	498.101	653.481
2749	COQ3	260.407	0.28233	0.128143	2.20323	0.0275783	0.250489	238.329	229.783	236.137	278.233	267.944	312.013
2764	COTL1	11378.1	0.218942	0.0662399	3.30528	0.000948804	0.0254034	10606.3	10658.5	10281.7	11616.8	12101.3	13004.2
2771	COX17	153.003	0.372221	0.169935	2.19037	0.0284973	0.255275	143.245	113.875	142.982	146.398	191.511	180.007
2774	COX20	516.155	-0.285892	0.105629	-2.70658	0.00679801	0.103435	610.024	520.571	570.845	429.23	489.513	476.747
2783	COX7A2	2376.55	0.242012	0.0802098	3.01724	0.00255087	0.0526863	2247.46	2102.62	2181.56	2326.27	2679.44	2721.93
2786	COX7C	3325.92	0.163364	0.077468	2.10879	0.0349625	0.285748	3321.79	2912.96	3178.1	3311.2	3488.42	3743.06
2788	CP	1638.7	0.302295	0.080567	3.7521	0.00017536	0.00681549	1515.18	1354.3	1535.97	1884.01	1814.63	1728.07
2793	CPE	616.351	0.458	0.102274	4.47818	7.52827e-06	0.000485909	516.174	533.789	505.853	667.606	675.012	799.669
2799	CPM	821.748	0.215927	0.0936831	2.30486	0.0211742	0.216351	808.838	736.12	738.741	962.702	852.782	831.306
2804	CPNE7	599.883	-0.341283	0.0960968	-3.55145	0.000383121	0.0125038	634.721	719.853	656.418	535.005	530.735	522.567
2805	CPNE8	2102.3	0.318633	0.0734935	4.33553	1.45407e-05	0.000868992	1891.82	1787.43	1935.67	2436.65	2276.66	2285.55
2822	CPVL	170.293	0.870461	0.152223	5.71831	1.07587e-08	1.44028e-06	118.547	122.009	120.235	211.549	218.134	231.282
2823	CRABP2	668.758	0.230441	0.0917572	2.51143	0.0120244	0.153891	621.138	606.994	617.423	683.702	735.986	747.303
2825	CRACR2B	697.315	-0.277899	0.130404	-2.13106	0.0330841	0.278423	719.927	854.062	714.911	519.675	586.556	788.759
2829	CRB2	105.598	-0.442955	0.199141	-2.22433	0.0261261	0.243404	102.494	133.193	129.984	95.0438	103.055	69.821
2838	CREB5	1275.17	0.386417	0.102835	3.75764	0.000171524	0.00672056	1112.61	1107.23	1099.45	1620.34	1520.07	1191.32
2859	CRNDE	511.629	-0.515199	0.0998606	-5.15918	2.4803e-07	2.43947e-05	616.198	575.475	614.173	425.398	401.057	437.472
2877	CRYM	1045.74	0.266146	0.0950508	2.80004	0.00510962	0.0865045	982.954	879.481	984.627	1063.88	1083.8	1279.69
2885	CSF1	1666.06	0.207869	0.0790385	2.62997	0.00853933	0.122118	1459.61	1667.45	1511.06	1832.66	1793.16	1732.43
2887	CSF2RA	150.959	0.353876	0.163912	2.15894	0.0308548	0.268572	128.426	142.344	125.651	149.464	170.041	189.826
2898	CSNK1G1	1401.96	-0.208187	0.0913297	-2.27951	0.0226367	0.224526	1542.35	1424.45	1545.72	1379.67	1386.09	1133.5
2915	CST6	8.38333	1.48388	0.692951	2.1414	0.0322419	0.275118	2.46973	5.0837	5.41599	9.96427	7.72915	19.6372
2930	CTC1	1331.99	-0.160122	0.0815607	-1.96322	0.0496205	0.344773	1371.94	1492.58	1354	1322.18	1255.56	1195.68
2937	CTDSP2	5404.83	-0.168248	0.0727503	-2.31267	0.0207407	0.214345	5560.6	5799.49	5801.61	5353.88	5262.69	4650.73
2938	CTDSPL	2494.94	-0.171506	0.0673843	-2.5452	0.0109216	0.143159	2572.23	2667.93	2688.5	2362.3	2334.2	2344.46
2941	CTGF	58.8836	1.27413	0.260431	4.89239	9.96185e-07	8.45548e-05	25.9322	37.6194	38.9951	75.1153	80.7266	94.9129
2952	CTNS	963.38	-0.185926	0.0845419	-2.19922	0.0278625	0.252087	1023.7	1082.83	969.462	892.186	924.062	888.036
2953	CTPS1	1454.72	0.147146	0.0734915	2.00221	0.0452619	0.332181	1405.28	1361.42	1375.66	1534.5	1525.22	1526.24
2964	CTSK	575.903	0.21529	0.103895	2.07218	0.0382484	0.301032	558.16	498.203	541.599	587.892	582.262	687.3
2967	CTSS	41.6267	0.879601	0.310682	2.83119	0.00463753	0.0808798	18.523	42.7031	25.9967	53.6538	53.2452	55.6386
2971	CTTNBP2	2993.29	-0.239056	0.0850288	-2.81148	0.00493148	0.0840795	3098.28	3233.24	3393.66	2920.3	2908.74	2405.55
2985	CUL7	3496.21	-0.167197	0.0823911	-2.0293	0.0424273	0.318822	3645.33	3879.88	3573.47	3484.43	3482.41	2911.75
2986	CUL9	660.402	-0.23991	0.117227	-2.04653	0.040704	0.31187	696.465	757.472	694.33	670.672	661.271	482.201
2989	CUX1	3626.13	-0.271124	0.0854087	-3.17443	0.00150129	0.0358772	3872.54	4133.05	3895.18	3478.3	3527.07	2850.66
2996	CX3CL1	203.364	0.410527	0.140868	2.91427	0.0035652	0.0666825	166.707	190.131	166.812	230.711	242.18	223.645
2998	CXCL1	131.908	1.78308	0.193091	9.23438	2.59778e-20	1.97678e-17	48.1598	66.0882	62.8255	206.184	176.912	231.282
3000	CXCL16	383.148	0.384881	0.119252	3.22747	0.00124892	0.0312264	317.361	378.228	300.046	436.895	407.068	459.291
3001	CXCL2	95.0614	2.00523	0.241829	8.29195	1.11405e-16	5.36896e-14	32.1065	42.7031	37.9119	123.404	135.689	198.553
3002	CXCL3	206.078	1.7237	0.152363	11.3131	1.13054e-29	2.72423e-26	91.3801	87.4397	108.32	300.461	323.765	325.104
3003	CXCL5	7.30577	2.4803	0.811106	3.05792	0.00222876	NA	2.46973	1.01674	3.24959	10.7308	15.4583	10.9095
3004	CXCL8	68.7634	2.05444	0.265987	7.72381	1.12907e-14	3.54873e-12	30.8717	25.4185	23.8304	111.14	89.3146	132.005
3007	CXXC5	983.171	-0.326974	0.0945197	-3.45932	0.000541546	0.0162779	1134.84	1189.59	957.547	848.496	891.428	877.126
3011	CXorf40B	352.194	0.232056	0.116343	1.99458	0.0460888	0.335693	346.998	333.491	291.38	382.475	364.987	393.834
3017	CYB5A	1135.62	0.264859	0.0862446	3.07102	0.00213328	0.0461721	1043.46	1044.19	1005.21	1137.46	1246.97	1336.42
3022	CYB5R2	679.944	0.466328	0.0938826	4.96714	6.79482e-07	6.06417e-05	569.274	547.007	595.759	743.488	796.102	828.033
3030	CYCS	2755.95	0.220234	0.0766344	2.87382	0.00405535	0.0730165	2671.02	2362.91	2604.01	2928.73	2831.44	3137.58
3031	CYFIP1	8740.65	-0.129178	0.065499	-1.97222	0.0485846	0.342481	8928.09	9407.9	9060.95	8629.06	8522.67	7895.23
3032	CYFIP2	4685.84	-0.168533	0.0746719	-2.25698	0.0240096	0.232039	4848.09	5112.17	4919.88	4536.81	4685.58	4012.53
3037	CYP1A1	334.832	0.569105	0.127586	4.46054	8.17535e-06	0.000523005	293.898	288.754	227.472	433.063	391.61	374.197
3040	CYP1B1-AS1	1.69846	4.04455	1.67598	2.41324	0.0158112	NA	0	0	0	1.53297	4.29397	4.36381
3043	CYP26A1	9.50462	1.25044	0.633832	1.97283	0.0485151	0.342481	8.64407	6.10045	2.1664	11.4972	11.1643	17.4553
3044	CYP26B1	123.903	0.739564	0.17973	4.11487	3.874e-05	0.0019342	88.9104	94.5569	95.3214	153.297	176.053	135.278
3052	CYP2J2	60.906	0.815915	0.247243	3.30006	0.00096665	0.0257382	48.1598	34.5692	49.8271	72.0494	79.0091	81.8215
3054	CYP2S1	354.952	0.222757	0.111143	2.00425	0.0450433	0.330744	332.179	329.424	321.71	383.241	393.328	369.833
3058	CYP3A5	51.006	0.575497	0.291642	1.9733	0.0484616	0.342285	40.7506	39.6529	43.3279	75.8818	70.4211	36.0015
3063	CYP4X1	11.3651	1.43558	0.580833	2.47159	0.0134512	0.164822	3.7046	10.1674	4.33279	18.3956	16.3171	15.2733
3066	CYP8B1	47.8363	0.665421	0.269436	2.46969	0.0135231	0.164822	34.5763	40.6696	35.7455	59.0192	63.5508	53.4567
3067	CYR61	5496.03	0.480086	0.0639611	7.5059	6.10089e-14	1.76413e-11	4594.94	4665.82	4507.19	6216.17	6352.5	6639.54
3071	CYTH1	1101.75	-0.273636	0.0815664	-3.35477	0.000794312	0.0220003	1196.59	1225.17	1196.93	987.229	1055.46	949.129
3077	DAAM2	133.563	0.411194	0.172724	2.38065	0.0172823	0.189869	108.668	120.992	114.819	157.895	169.182	129.823
3081	DACH1	1514.87	-0.56948	0.0754822	-7.54456	4.53806e-14	1.339e-11	1778.21	1812.85	1840.35	1276.96	1197.16	1183.68
3092	DAPK1	10894.7	-0.273607	0.075188	-3.63897	0.00027373	0.00967625	11794.2	12224.3	11759.2	10353.6	10411.2	8825.81
3093	DAPK2	33.8744	0.855648	0.324684	2.63533	0.00840559	0.120803	20.9927	30.5022	20.5808	41.3901	47.2337	42.5472
3109	DBNDD1	1213.59	-0.238096	0.0815265	-2.92047	0.00349499	0.0659561	1304.02	1385.82	1248.93	1098.37	1080.36	1164.05
3112	DBP	1020.48	-0.235032	0.0943943	-2.4899	0.012778	0.159814	1087.92	1181.45	1037.7	882.221	886.275	1047.32
3114	DBT	1417.08	-0.180608	0.0762717	-2.36796	0.0178866	0.194266	1516.42	1450.89	1551.14	1369.7	1318.25	1296.05
3126	DCAF5	2439.66	-0.209884	0.0890384	-2.35723	0.0184118	0.197038	2662.37	2666.91	2524.93	2422.85	2420.08	1940.81
3134	DCHS1	95.1087	0.564629	0.205186	2.7518	0.00592691	0.0950014	79.0315	85.4062	66.0751	108.841	133.113	98.1858
3136	DCLK1	5104.79	-0.809931	0.0747156	-10.8402	2.22022e-27	3.20999e-24	6363.27	6439.02	6704.99	4050.09	3620.68	3450.68
3137	DCLK2	358.883	-0.323416	0.1127	-2.86971	0.00410851	0.073601	402.567	420.931	373.703	320.39	328.059	307.649
3139	DCLRE1B	773.439	-0.182334	0.0869642	-2.09665	0.0360245	0.290024	839.709	794.075	834.062	745.021	715.375	712.392
3164	DDB2	2011.64	-0.248313	0.0712596	-3.48462	0.000492837	0.0150579	2203	2187.01	2162.06	1761.38	1891.92	1864.44
3166	DDHD1	934.929	-0.217843	0.105207	-2.07061	0.0383952	0.301531	992.833	978.105	1048.54	954.271	922.345	713.483
3167	DDHD2	2732.02	-0.158528	0.0661595	-2.39615	0.0165684	0.186897	2915.52	2904.83	2826.06	2609.11	2565.22	2571.38
3170	DDIT3	521.247	0.237531	0.100222	2.37004	0.0177863	0.193812	475.424	461.6	497.188	541.903	551.346	600.024
3171	DDIT4	8058.04	0.132344	0.0664387	1.99198	0.0463736	0.33675	7654.94	8047.5	7361.41	8079.49	8525.25	8679.62
3174	DDOST	10606.4	-0.122779	0.0618639	-1.98467	0.0471814	0.339423	10970.6	11486.1	10713.9	10031.7	10088.3	10347.7
3180	DDX10	1211.63	0.161321	0.0813668	1.98264	0.0474073	0.339531	1207.7	1087.91	1137.36	1310.69	1224.64	1301.51
3186	DDX18	4116.55	0.167943	0.0634591	2.64648	0.00813346	0.118079	3872.54	3835.15	3924.43	4444.83	4271.64	4350.72
3215	DDX60	382.67	0.419725	0.112839	3.71968	0.000199477	0.00751388	321.065	315.19	346.623	471.387	417.374	424.381
3216	DDX60L	118.967	0.419976	0.184349	2.27815	0.0227174	0.224572	112.373	93.5402	100.737	147.931	146.854	112.368
3218	DECR1	1435.15	0.211753	0.0857497	2.46943	0.0135328	0.164822	1368.23	1282.11	1337.75	1460.92	1455.66	1706.25
3224	DEFB1	899.454	0.499036	0.0956959	5.2148	1.84011e-07	1.86044e-05	784.14	686.3	767.987	1033.98	1153.36	970.948
3226	DEGS1	1946.64	-0.27051	0.0762385	-3.54822	0.000387851	0.012573	2203	2035.52	2145.81	1699.29	1717.59	1878.62
3231	DENND1C	229.594	-0.333669	0.133775	-2.49425	0.0126223	0.159142	254.383	253.168	259.967	185.489	217.275	207.281
3234	DENND2D	27.4277	1.35845	0.373041	3.64155	0.000270999	0.0096032	12.3487	19.3181	14.0816	33.7252	40.3633	44.7291
3235	DENND3	1111.49	-0.197057	0.0879747	-2.23992	0.0250958	0.237866	1187.94	1230.26	1146.02	1081.51	1091.53	931.674
3240	DENND5B	1535.88	-0.31648	0.0882878	-3.58464	0.000337543	0.0114023	1628.79	1671.52	1813.27	1438.69	1448.79	1214.23
3253	DERL3	56.9262	-0.486287	0.245081	-1.98419	0.0472347	0.339423	71.6223	64.0547	63.9087	52.1208	42.9397	46.911
3261	DFNA5	86.3467	0.955346	0.226053	4.22621	2.37659e-05	0.00128692	45.6901	49.8203	80.1566	105.775	113.361	123.278
3265	DGAT2	238.011	0.486934	0.141964	3.42998	0.000603632	0.0177746	219.806	201.315	173.312	276.7	248.191	308.74
3278	DGKH	1356.39	-0.350373	0.113835	-3.0779	0.00208464	0.0456443	1500.36	1490.54	1573.89	1395.76	1246.11	931.674
3305	DHTKD1	1683.98	-0.194598	0.0855614	-2.27437	0.0229438	0.225815	1836.25	1804.71	1754.78	1680.13	1640.3	1387.69
3332	DIP2A	1946.99	-0.22889	0.0910896	-2.5128	0.0119776	0.15374	2080.75	2165.66	2060.24	1912.37	1932.29	1530.61
3333	DIP2B	1789.5	-0.21149	0.0856123	-2.47032	0.0134992	0.164822	1858.47	1979.59	1925.93	1762.14	1746.79	1464.06
3342	DISP1	199.59	-0.315268	0.142468	-2.21291	0.0269039	0.247598	232.155	220.633	212.307	181.656	191.511	159.279
3350	DKK1	53.1371	0.928876	0.300312	3.09304	0.00198119	0.0438652	44.4552	30.5022	34.6623	67.4505	44.6573	97.0948
3354	DLC1	1864.71	-0.286398	0.0818127	-3.50065	0.00046412	0.0143688	1973.32	2070.08	2106.82	1794.34	1726.18	1517.52
3366	DLGAP1	52.5184	0.551031	0.262316	2.10063	0.0356731	0.288961	48.1598	32.5357	47.6607	65.151	62.692	58.9115
3367	DLGAP1-AS1	120.901	0.579973	0.184738	3.13943	0.00169275	0.0390331	90.1453	102.691	98.571	164.794	150.289	118.914
3371	DLGAP4-AS1	6.97562	1.49878	0.733151	2.0443	0.0409242	NA	3.7046	4.06696	3.24959	12.2637	12.0231	6.54572
3373	DLL3	109.788	0.442565	0.196262	2.25497	0.024135	0.23263	87.6755	104.724	85.5726	102.709	129.678	148.37
3377	DLX2	59.8282	-0.558339	0.24346	-2.29335	0.0218279	0.219769	69.1525	80.3225	63.9087	42.1565	53.2452	50.1838
3378	DLX3	156.336	-0.737153	0.157189	-4.6896	2.73737e-06	0.000201923	193.874	193.181	199.308	109.607	129.678	112.368
3380	DLX5	2556.64	-0.595794	0.0716772	-8.31219	9.39538e-17	4.85137e-14	3047.65	3193.58	2987.46	1958.36	2015.59	2137.18
3381	DLX6	2055.74	-0.558959	0.0758404	-7.37019	1.70381e-13	4.73725e-11	2505.54	2414.76	2424.2	1569.76	1634.29	1785.89
3382	DLX6-AS1	238.35	-1.56518	0.144146	-10.8583	1.822e-27	2.92693e-24	364.286	328.407	378.036	124.17	134.831	100.368
3397	DMXL2	3020.86	-0.383118	0.109011	-3.51449	0.0004406	0.0137817	3373.66	3245.44	3643.88	2929.5	2879.54	2053.17
3432	DNAJC13	2977.38	-0.267246	0.0981522	-2.72277	0.00647375	0.100459	3335.37	3172.23	3253.93	2988.52	2906.16	2208.09
3441	DNAJC22	8.4641	1.64512	0.677982	2.4265	0.0152452	0.178774	6.17433	4.06696	2.1664	13.0302	11.1643	14.1824
3465	DNER	41.1227	0.6923	0.301574	2.29562	0.0216976	0.219284	29.6368	37.6194	27.0799	62.0851	41.2221	49.0929
3466	DNHD1	107.01	-0.377099	0.19098	-1.97454	0.04832	0.341786	122.252	112.858	128.901	108.074	93.6086	76.3667
3468	DNM1	253.775	0.411629	0.135448	3.03903	0.00237341	0.0501678	225.981	232.834	194.976	275.167	322.048	271.647
3477	DNMT3B	2282.63	-0.237009	0.0760478	-3.11658	0.00182959	0.0412028	2505.54	2471.7	2435.03	2168.38	2195.08	1920.08
3484	DOC2B	9.2209	2.62802	0.734709	3.57695	0.000347628	0.0116613	2.46973	3.05022	2.1664	14.5632	18.8935	14.1824
3514	DPH2	566.568	0.213875	0.0980731	2.18078	0.0292	0.25948	508.765	558.191	505.853	615.485	580.545	630.571
3523	DPP4	10530.2	-0.338136	0.0635464	-5.32108	1.03152e-07	1.13845e-05	11914	11409.9	11955.3	9644.65	9352.27	8905.45
3527	DPPA2	112.886	0.983534	0.192683	5.10442	3.31814e-07	3.17707e-05	76.5617	75.2388	75.8238	133.368	177.77	138.551
3538	DPYD	5149.42	-0.33083	0.0723751	-4.57105	4.85287e-06	0.000335707	5707.55	5604.28	5903.43	4912.39	4520.69	4248.17
3543	DQX1	112.567	-0.455953	0.178803	-2.55003	0.0107715	0.142093	137.07	124.042	129.984	93.5109	101.338	89.4582
3545	DRAIC	347.746	-0.290076	0.124021	-2.33892	0.0193396	0.204544	428.499	348.742	372.62	312.725	343.518	280.375
3546	DRAM1	1397.3	0.165255	0.075435	2.1907	0.0284736	0.255261	1348.47	1277.03	1328	1508.44	1471.97	1449.88
3548	DRAP1	1624.19	0.234905	0.0897735	2.61664	0.00888006	0.125501	1628.79	1447.84	1399.49	1582.79	1804.33	1881.89
3556	DSC2	1506.88	-1.29411	0.0793397	-16.3109	8.2514e-60	5.96494e-56	2106.68	2155.49	2163.15	927.444	876.829	811.669
3557	DSC3	68.785	-0.507804	0.229086	-2.21666	0.0266466	0.246082	82.7361	92.5234	67.1583	56.7197	60.1156	53.4567
3561	DSE	97.0958	0.533239	0.195394	2.72904	0.00635188	0.0996046	80.2663	78.289	80.1566	122.637	121.949	99.2767
3563	DSG2	8844.08	-0.40419	0.0808322	-5.00036	5.72227e-07	5.17079e-05	10119.7	10024	10085.7	8315.57	7861.4	6658.09
3572	DTL	1850.18	-0.163343	0.0723809	-2.25672	0.0240259	0.232042	1881.94	1961.29	2021.25	1785.9	1731.33	1719.34
3573	DTNB	356.476	-0.240124	0.11135	-2.15648	0.0310465	0.269415	407.506	372.127	379.119	324.989	328.918	326.195
3590	DUSP1	584.331	0.331771	0.108811	3.04907	0.00229551	0.0490229	497.651	545.99	505.853	576.395	641.519	738.575
3594	DUSP13	417.734	-0.813331	0.116875	-6.95898	3.42757e-12	7.74309e-10	506.295	570.392	517.769	280.533	283.402	348.014
3604	DUSP28	34.8298	0.646967	0.319857	2.02268	0.0431065	0.321336	20.9927	28.4687	31.4127	37.5576	40.3633	50.1838
3605	DUSP3	3218.31	0.140727	0.0673799	2.08857	0.0367467	0.292718	3093.34	2965.83	3127.19	3423.88	3442.05	3257.59
3607	DUSP5	3115.41	0.178986	0.0712348	2.51261	0.0119841	0.15374	2848.84	3064.46	2850.98	3197.76	3251.39	3479.05
3609	DUSP6	5825.68	0.358131	0.0612537	5.84668	5.01475e-09	7.47456e-07	5016.03	5105.06	5197.18	6578.72	6483.04	6574.08
3626	DYNC2H1	1812.64	-0.416656	0.114846	-3.62797	0.00028566	0.0100422	1973.32	2056.87	2191.31	1794.34	1664.34	1195.68
3630	DYNLRB1	2289.53	0.218703	0.0846649	2.58316	0.00978995	0.132942	2189.42	2058.9	2098.15	2258.82	2372.85	2759.02
3631	DYNLT1	2636.68	0.212777	0.0921816	2.30824	0.020986	0.215648	2494.43	2417.81	2412.28	2524.79	2683.73	3287.04
3632	DYNLT3	717.286	0.250407	0.101259	2.47293	0.013401	0.164822	649.54	596.827	719.243	817.07	709.364	811.669
3634	DYRK1B	743.961	-0.257275	0.0943477	-2.72688	0.00639359	0.0999335	786.61	890.665	752.822	686.768	683.6	663.3
3642	DZIP1L	138.861	-0.345902	0.16248	-2.12889	0.0332635	0.279037	154.358	159.628	152.731	124.17	128.819	113.459
3645	E2F2	541.09	-0.293223	0.101064	-2.90135	0.00371557	0.0686075	555.69	637.497	594.676	512.777	480.066	465.837
3663	EBNA1BP2	2047.81	0.242939	0.0907713	2.67638	0.00744215	0.110698	1897.99	1801.66	1924.84	1994.39	2131.53	2536.47
3669	ECEL1	378.85	0.384574	0.120084	3.20255	0.00136218	0.0332676	296.368	372.127	315.211	400.87	425.962	462.564
3692	EDN1	101.247	0.587347	0.204769	2.86834	0.00412628	0.0737426	58.0387	83.3727	100.737	124.937	123.666	116.732
3698	EEF1A2	1716.35	0.28232	0.0874842	3.2271	0.00125053	0.0312264	1525.06	1684.74	1434.15	1804.3	1792.3	2057.54
3703	EEF2	123938	-0.139444	0.0648628	-2.14984	0.031568	0.271673	128101	137845	123823	117946	121315	114597
3704	EEF2K	2351.95	-0.1747	0.0808992	-2.15948	0.0308132	0.268372	2343.78	2576.42	2563.93	2282.58	2337.64	2007.35
3716	EFEMP1	1951.43	-0.296402	0.0731219	-4.05354	5.04486e-05	0.00243546	2207.94	2065	2180.48	1764.44	1684.1	1806.62
3719	EFHD1	142.738	0.614282	0.165549	3.71056	0.000206797	0.00770587	109.903	101.674	126.734	165.56	176.912	175.643
3721	EFNA1	376.605	0.355319	0.11146	3.18786	0.00143329	0.0345951	326.005	344.675	319.543	398.571	426.821	444.018
3725	EFNA5	934.708	-0.203545	0.0851022	-2.39177	0.0167674	0.187489	1007.65	972.004	1020.37	827.801	859.653	920.764
3728	EFR3A	4148.73	-0.321291	0.0716581	-4.48367	7.3371e-06	0.000477837	4610.99	4480.78	4737.91	3944.32	3652.45	3465.96
3739	EGLN3	9.85374	1.23285	0.604394	2.03982	0.0413683	0.314295	4.93947	7.11719	5.41599	13.0302	11.1643	17.4553
3741	EGR1	1095.33	0.40048	0.0797639	5.02082	5.14518e-07	4.73815e-05	949.612	974.038	908.803	1233.27	1253.84	1252.41
3743	EGR3	25.1292	0.881211	0.376989	2.3375	0.0194132	0.204926	20.9927	20.3348	11.9152	33.7252	34.3518	29.4557
3746	EHD1	3599.37	-0.142916	0.0711392	-2.00897	0.0445405	0.328387	3635.45	4052.73	3643.88	3467.57	3450.63	3345.95
3750	EHF	2815.73	-0.169111	0.0741159	-2.2817	0.0225068	0.223799	2990.85	2905.85	3048.12	2840.58	2627.05	2481.92
3760	EIF1	11759.7	0.265332	0.0709867	3.73777	0.000185663	0.00712021	10848.3	10262	10931.6	12014.6	12657.8	13844.2
3777	EIF2S2	4692.45	0.205983	0.0893886	2.30435	0.0212028	0.21649	4597.41	4098.48	4376.12	4739.93	4570.5	5772.23
3797	EIF4E3	445.874	0.511318	0.110459	4.62903	3.67374e-06	0.00025784	402.567	369.077	331.459	515.076	500.677	556.386
3798	EIF4EBP1	1217.75	0.205079	0.0927393	2.21135	0.0270119	0.24794	1197.82	1145.87	1048.54	1228.67	1228.08	1457.51
3810	EIF5B	7574.89	0.156712	0.0762849	2.05429	0.0399472	0.308854	7449.95	6718.62	7321.33	7477.04	7775.52	8706.9
3830	ELMO3	722.135	-0.211093	0.0954984	-2.21043	0.027075	0.24794	800.194	812.376	710.578	645.378	647.531	716.756
3835	ELOVL1	3616.18	0.199696	0.0662993	3.01203	0.00259505	0.0532944	3389.71	3302.37	3405.57	3797.92	3776.98	4024.53
3836	ELOVL2	28.4568	1.13895	0.356602	3.1939	0.00140363	0.03407	22.2276	16.2679	15.1648	39.8571	41.2221	36.0015
3838	ELOVL4	81.0215	0.798423	0.221822	3.59938	0.000318979	0.0109284	56.8039	50.837	69.3247	88.912	101.338	118.914
3860	EME2	61.5785	-0.633426	0.241005	-2.62827	0.00858199	0.122486	76.5617	74.2221	74.7406	55.9532	49.8101	38.1834
3862	EMID1	163.169	0.397332	0.166874	2.38103	0.0172643	0.189869	142.01	131.16	148.398	178.59	156.301	222.554
3864	EMILIN2	32.4302	0.754557	0.342584	2.20255	0.0276268	0.250489	28.4019	23.385	20.5808	43.6895	28.3402	50.1838
3869	EML3	1357.11	-0.191898	0.0760578	-2.52306	0.0116339	0.150181	1444.79	1485.46	1410.32	1260.86	1237.52	1303.69
3870	EML4	3146.95	-0.176515	0.0811577	-2.17497	0.0296324	0.261714	3258.81	3318.64	3443.49	3136.45	3107.12	2617.2
3872	EMP1	863.212	0.242964	0.0870385	2.79146	0.00524711	0.0879059	766.852	770.69	835.145	976.499	918.051	912.037
3873	EMP2	211.271	0.314254	0.142631	2.20326	0.0275765	0.250489	213.632	168.779	183.06	228.412	225.004	248.737
3876	ENAH	5052.58	-0.182188	0.0702168	-2.59465	0.00946885	0.13088	5329.68	5263.67	5523.23	4906.25	4903.71	4388.9
3877	ENC1	17981.6	-0.731869	0.0668069	-10.955	6.28825e-28	1.29879e-24	22277	22360.2	22708.2	13986.8	14047.3	12510
3878	ENDOD1	783.98	0.233071	0.0900285	2.58886	0.00962941	0.132089	713.753	696.467	752.822	895.252	805.549	840.034
3894	ENOX1	63.9756	0.547809	0.238511	2.29678	0.0216311	0.219284	44.4552	62.0212	48.7439	73.5823	72.1387	82.9124
3897	ENPP1	22.2394	0.806254	0.409519	1.96878	0.0489781	0.343417	16.0533	13.2176	19.4976	25.2939	38.6457	20.7281
3899	ENPP5	197.777	0.350422	0.161352	2.17178	0.0298724	0.263192	135.835	181.997	202.558	236.077	192.37	237.828
3914	EP300	4421.13	-0.219331	0.106744	-2.05474	0.039904	0.308762	4753	4832.57	4688.08	4572.83	4495.79	3184.49
3917	EP400NL	48.9347	-0.610574	0.268279	-2.27589	0.0228524	0.225376	60.5085	56.9375	60.6591	41.3901	44.6573	29.4557
3926	EPB41L5	2260.35	-0.172485	0.0776934	-2.22008	0.0264136	0.245114	2441.33	2328.34	2419.86	2280.29	2138.4	1953.9
3932	EPHA1	23.6984	1.01293	0.391129	2.58975	0.0096046	0.131999	12.3487	14.2344	20.5808	34.4917	34.3518	26.1829
3935	EPHA3	367.647	-0.79215	0.122701	-6.45593	1.07557e-10	1.99366e-08	474.189	490.069	436.529	303.527	271.379	230.191
3941	EPHB4	3813.63	-0.151547	0.0729506	-2.07739	0.0377655	0.298205	3868.84	4327.25	3845.35	3710.54	3650.73	3479.05
3944	EPHX4	127.903	0.575406	0.178154	3.22983	0.00123864	0.031037	98.7893	103.708	105.07	158.662	128.819	172.371
3946	EPM2AIP1	1033.7	-0.187355	0.0865339	-2.1651	0.0303799	0.265557	1124.96	1038.09	1141.69	1027.09	962.708	907.673
3956	EPS8	124.776	0.421496	0.175484	2.4019	0.01631	0.185385	98.7893	104.724	115.902	128.003	152.865	148.37
3958	EPS8L2	4840.5	-0.197525	0.0725598	-2.72223	0.00648424	0.100481	4991.33	5624.61	4897.14	4489.29	4592.83	4447.82
3959	EPS8L3	68.0134	0.507755	0.233807	2.17168	0.0298797	0.263192	45.6901	69.1384	53.0767	82.7801	75.5739	81.8215
3960	EPSTI1	49.4568	0.885809	0.283599	3.12346	0.00178739	0.0404415	46.9249	25.4185	32.4959	56.7197	72.9975	62.1843
3968	ERBB4	2472.28	-0.508476	0.0933875	-5.4448	5.18636e-08	6.24869e-06	2767.34	2897.71	3049.2	2281.82	2099.75	1737.89
3969	ERC1	2329.68	-0.227726	0.107192	-2.12447	0.0336307	0.280484	2435.16	2544.9	2562.85	2327.81	2417.51	1689.89
3981	ERF	1756.67	-0.186762	0.077682	-2.40419	0.0162085	0.184667	1932.57	1927.74	1751.53	1624.18	1721.02	1582.97
4009	ERRFI1	788.184	0.357071	0.0861186	4.14627	3.37938e-05	0.00172647	701.404	697.484	674.832	902.15	867.382	885.854
4013	ERVK13-1	238.596	-0.290392	0.141879	-2.04676	0.0406816	0.311863	245.738	296.888	245.886	238.376	218.134	186.553
4015	ESCO1	995.145	-0.180475	0.0877172	-2.05746	0.0396417	0.307734	1073.1	1061.48	1039.87	1015.59	914.616	866.217
4018	ESF1	1412.46	0.210216	0.0906682	2.31852	0.0204213	0.211953	1391.69	1199.75	1336.67	1404.2	1471.11	1671.34
4019	ESPL1	1803.26	-0.26141	0.091873	-2.84535	0.00443632	0.0781069	1933.8	2090.42	1877.18	1747.58	1754.52	1416.06
4027	ESYT1	7665.61	-0.121652	0.0616313	-1.97387	0.0483968	0.342015	7930.31	8104.44	7932.26	7389.66	7531.62	7105.38
4036	ETNK1	2986.86	-0.187051	0.0752038	-2.48725	0.0128734	0.16059	3127.92	3053.27	3361.16	2986.98	2674.28	2717.56
4038	ETS1	884.086	0.335362	0.0897834	3.73524	0.000187539	0.00715517	773.027	757.472	816.731	1034.75	1015.95	906.582
4042	ETV4	1253.42	0.200282	0.0783232	2.55713	0.010554	0.140308	1179.3	1207.89	1112.44	1322.95	1368.06	1329.87
4049	EVC	1682.17	-0.585948	0.288972	-2.0277	0.0425909	0.319387	1805.38	2199.21	2053.74	1591.98	1577.6	865.126
4051	EVI5	1310.95	0.167673	0.0802564	2.08922	0.0366882	0.292529	1231.16	1189.59	1285.76	1440.99	1410.14	1308.05
4078	EXOSC5	440.63	0.305563	0.114224	2.67513	0.00747001	0.110998	422.324	398.562	360.705	475.986	443.997	542.204
4088	EXTL3	4506.28	-0.168659	0.084429	-1.99764	0.045756	0.335127	4715.96	4912.89	4682.66	4471.66	4579.09	3675.42
4090	EYA3	3033.14	-0.282726	0.0888591	-3.18173	0.00146396	0.0351091	3139.03	3303.39	3548.56	2886.57	2947.38	2373.91
4092	EZH2	1111.33	-0.254026	0.0871419	-2.91508	0.00355592	0.0665952	1211.4	1144.85	1268.42	965.001	976.449	1101.86
4095	F11R	9634.53	-0.204731	0.0592093	-3.45775	0.000544713	0.0163391	10269.2	10207.1	10475.6	9042.96	8977.83	8834.54
4100	F2RL2	118.344	0.702799	0.183231	3.83559	0.000125262	0.00511591	93.8499	87.4397	89.9054	162.494	152.007	124.369
4102	F3	3047.67	0.229216	0.0669486	3.42375	0.000617627	0.0181129	2845.13	2698.43	2875.89	3319.64	3292.62	3254.31
4105	FA2H	441.586	0.511568	0.103803	4.92828	8.29548e-07	7.1818e-05	360.581	366.027	366.121	539.604	510.982	506.202
4106	FAAH	571.598	-0.220591	0.0972297	-2.26876	0.0232827	0.227909	647.07	586.659	612.007	532.705	502.395	548.749
4114	FABP6	19.1605	1.10563	0.433717	2.54919	0.0107973	0.142175	14.8184	12.2009	9.74878	29.1263	28.3402	20.7281
4134	FAM105A	134.194	0.370939	0.175059	2.11893	0.0340963	0.281932	111.138	136.243	103.987	160.961	159.736	133.096
4136	FAM107A	874.843	-0.241127	0.0840211	-2.86984	0.0041068	0.073601	959.491	947.602	935.883	772.614	826.16	807.305
4137	FAM107B	3801	0.308685	0.0662949	4.65625	3.22023e-06	0.000231632	3398.35	3291.19	3499.81	4318.36	4207.23	4091.07
4140	FAM110C	256.799	0.60769	0.134686	4.51189	6.42536e-06	0.000438197	186.465	219.616	204.724	329.587	325.483	274.92
4165	FAM131A	460.821	0.311172	0.111281	2.79628	0.00516944	0.0872689	363.051	432.115	436.529	472.153	522.147	538.931
4167	FAM131C	44.6362	0.644354	0.27875	2.31158	0.0208008	0.214717	32.1065	40.6696	31.4127	53.6538	53.2452	56.7296
4174	FAM134B	225.605	0.433993	0.138368	3.13651	0.0017097	0.0392364	201.283	168.779	205.808	245.274	261.932	270.556
4186	FAM155B	110.204	0.701358	0.199453	3.5164	0.000437445	0.0137491	93.8499	94.5569	63.9087	132.601	156.301	120.005
4188	FAM159B	2.46934	3.50298	1.51451	2.31295	0.0207256	NA	1.23487	0	0	3.83241	4.29397	5.45477
4208	FAM174B	95.3334	0.82422	0.210735	3.91116	9.18539e-05	0.00402432	70.3874	75.2388	60.6591	136.434	96.1849	133.096
4214	FAM179B	549.62	-0.331829	0.111761	-2.9691	0.00298671	0.0588308	549.516	621.229	668.333	527.34	505.83	425.472
4222	FAM189A2	34.2761	1.00816	0.339429	2.97015	0.00297656	0.0587166	30.8717	13.2176	24.9135	49.0549	47.2337	40.3653
4231	FAM199X	2064.91	-0.178579	0.0836839	-2.13397	0.0328456	0.277885	2210.41	2093.47	2276.88	2146.92	1858.43	1803.35
4246	FAM20C	12.8114	1.51452	0.53865	2.8117	0.00492801	0.0840795	7.4092	7.11719	5.41599	18.3956	18.8935	19.6372
4248	FAM210B	1179.22	-0.166436	0.0783632	-2.1239	0.0336782	0.280484	1300.31	1212.97	1229.43	1119.06	1113.86	1099.68
4253	FAM214A	823.904	-0.221385	0.0895651	-2.47178	0.0134442	0.164822	871.816	853.046	936.966	805.573	726.54	749.485
4271	FAM229A	126.671	0.390255	0.185527	2.10349	0.0354226	0.287881	97.5545	110.825	119.152	134.901	121.949	175.643
4273	FAM24B	41.738	0.594256	0.301598	1.97036	0.0487973	0.342481	30.8717	32.5357	35.7455	45.2225	39.5045	66.5481
4275	FAM26F	3.98815	2.62803	1.12674	2.33242	0.0196788	NA	1.23487	1.01674	1.0832	8.43131	3.43518	8.72763
4285	FAM43B	38.1035	0.682111	0.320502	2.12826	0.0333159	0.279235	30.8717	31.519	24.9135	43.6895	34.3518	63.2753
4288	FAM46A	5859.92	-0.354873	0.0656641	-5.40437	6.50377e-08	7.7075e-06	6521.33	6392.25	6818.73	5354.65	4988.73	5083.84
4289	FAM46B	447.14	-0.224245	0.113031	-1.98393	0.0472639	0.339464	454.431	522.605	465.775	373.277	409.645	457.109
4292	FAM49A	38.7078	0.581392	0.294879	1.97162	0.0486525	0.342481	33.3414	29.4855	30.3295	47.5219	44.6573	46.911
4302	FAM63A	343.512	-0.319918	0.138248	-2.31409	0.020663	0.213848	416.15	349.759	381.286	326.522	349.529	237.828
4331	FAM84A	799.447	0.620019	0.09223	6.72253	1.78592e-11	3.63674e-09	598.91	692.401	597.925	949.672	982.46	975.312
4342	FAM89A	389.027	0.448363	0.111807	4.01014	6.0682e-05	0.00285004	323.535	342.642	319.543	430.763	431.115	486.565
4344	FAM8A1	1823.12	-0.183128	0.0768602	-2.38261	0.0171903	0.189565	1937.51	1898.26	1979	1733.78	1587.91	1802.25
4361	FANCG	1307.5	-0.165436	0.0791396	-2.09043	0.0365792	0.292512	1365.76	1391.92	1387.58	1224.84	1167.96	1306.96
4369	FARP1	6293.77	-0.138684	0.0662116	-2.09456	0.0362102	0.290962	6563.32	6853.85	6372.45	6101.97	6148.97	5722.05
4370	FARP2	616.637	-0.288753	0.112975	-2.5559	0.0105914	0.140417	634.721	719.853	681.331	559.532	636.366	468.019
4374	FAS	1293.65	0.197388	0.0887485	2.22412	0.0261403	0.243404	1307.72	1091.98	1216.43	1348.24	1322.54	1474.97
4375	FASN	8599.34	-0.249815	0.087665	-2.84965	0.00437673	0.0771693	8960.19	10316.9	8751.15	8370.76	8272.76	6924.28
4388	FBLN1	3568.58	-0.16385	0.073749	-2.22173	0.0263018	0.24439	3572.47	4073.06	3664.46	3275.18	3340.71	3485.6
4392	FBN1	12085.8	-0.443193	0.0986339	-4.49332	7.01219e-06	0.000469362	13620.6	14012.7	14154.1	11389.2	11098.2	8239.97
4393	FBN2	4020.72	-0.423825	0.105816	-4.0053	6.19394e-05	0.00287949	4559.13	4562.12	4704.33	3840.08	3768.39	2690.29
4403	FBXL18	909.547	-0.292647	0.102545	-2.85385	0.00431924	0.0763418	966.901	1056.39	983.544	859.227	901.734	689.482
4412	FBXL6	1079.1	-0.226959	0.108265	-2.09632	0.0360537	0.290024	1017.53	1323.8	1146.02	906.749	948.109	1132.41
4433	FBXO34	1158.69	-0.238252	0.0801181	-2.97376	0.00294174	0.0582625	1215.11	1306.51	1241.34	1100.67	1059.75	1028.77
4447	FBXO8	1841.76	-0.173689	0.0874552	-1.98603	0.0470295	0.339197	1956.03	1836.23	2062.41	1621.11	1639.44	1935.35
4460	FCGBP	1721.16	-0.202551	0.0780891	-2.59385	0.00949093	0.130935	1784.38	1983.66	1756.95	1599.65	1641.16	1561.15
4463	FCHO1	846.939	-0.217329	0.0903625	-2.40508	0.0161691	0.184619	892.809	975.054	864.392	780.279	826.16	742.939
4468	FDFT1	2529.4	0.153845	0.0758707	2.02773	0.0425881	0.319387	2388.23	2335.45	2457.78	2555.45	2550.62	2888.84
4473	FDXR	1141.84	-0.3048	0.0832811	-3.65989	0.000252319	0.00909734	1227.46	1317.7	1238.1	981.864	992.766	1093.14
4486	FEZ1	18.7172	1.4622	0.459569	3.18167	0.00146429	0.0351091	8.64407	7.11719	14.0816	21.4615	32.6342	28.3648
4491	FGD4	3485.86	-0.317943	0.0889372	-3.57492	0.000350336	0.0117249	3877.48	3823.96	3908.18	3453.77	3200.73	2651.02
4504	FGFBP1	487.645	1.11293	0.109737	10.1418	3.60519e-24	3.72313e-21	307.482	294.855	321.71	612.42	659.554	729.848
4510	FGFR3	3125.87	-0.18262	0.076235	-2.39549	0.0165981	0.186897	3210.65	3592.15	3168.35	3030.67	2983.45	2769.93
4519	FHL1	519.732	0.239782	0.0992171	2.41674	0.0156603	0.18157	465.545	480.918	482.023	542.67	550.487	596.751
4524	FIBCD1	7.01372	1.48629	0.724537	2.05136	0.0402315	NA	3.7046	3.05022	4.33279	11.4972	8.58794	10.9095
4533	FILIP1	576.378	0.682253	0.0988902	6.8991	5.23333e-12	1.12931e-09	459.37	403.646	465.775	711.296	714.517	703.665
4540	FKBP10	6625.34	-0.160585	0.0617911	-2.59884	0.00935387	0.130363	7022.69	7026.7	6930.3	6055.21	6336.18	6380.98
4567	FLJ26245	14.6198	1.66039	0.515113	3.22336	0.00126698	0.0315285	7.4092	5.0837	8.66558	20.695	24.0462	21.8191
4582	FLNB	14551.5	-0.422957	0.0988916	-4.27698	1.89446e-05	0.00107412	16434.8	17243.9	16333.5	13590.5	13709.8	9996.4
4583	FLNC	17962.3	-0.27123	0.103693	-2.61571	0.00890432	0.125721	19025.6	21022.1	18893.1	17803.1	18108.5	12921.2
4602	FN1	2345.9	0.475232	0.114769	4.14079	3.46112e-05	0.00174968	1920.22	1915.54	2055.91	2996.95	3101.96	2084.81
4603	FN3K	915.944	-0.207625	0.0846687	-2.45221	0.0141983	0.170781	966.901	1014.71	961.88	810.172	860.512	881.49
4605	FNBP1	1832.99	-0.215065	0.0751702	-2.86104	0.00422255	0.075037	1972.08	1972.48	1966	1752.95	1753.66	1580.79
4614	FNIP2	1130.33	-0.335534	0.122171	-2.74643	0.00602479	0.096144	1184.24	1316.68	1285.76	1144.36	1099.26	751.667
4619	FOLR3	8.96563	1.31953	0.630829	2.09175	0.036461	0.292051	4.93947	5.0837	5.41599	14.5632	12.8819	10.9095
4621	FOS	406.62	0.354646	0.115767	3.06344	0.0021881	0.0470767	375.399	348.742	345.54	442.26	413.939	513.839
4624	FOSL2	7357.67	-0.234052	0.107421	-2.17884	0.0293438	0.260437	7695.69	8527.41	7639.79	7418.02	7568.55	5296.58
4626	FOXA2	55.0835	0.79943	0.264145	3.02648	0.00247416	0.0517223	37.046	37.6194	45.4943	70.5164	55.8216	84.0034
4628	FOXC1	1941.02	-0.574506	0.0783633	-7.33132	2.27903e-13	6.10189e-11	2296.85	2475.76	2192.39	1537.56	1499.45	1644.07
4629	FOXCUT	12.3708	-1.16977	0.557092	-2.09979	0.0357475	0.289059	25.9322	10.1674	15.1648	6.89834	5.15276	10.9095
4638	FOXF2	37.2654	0.723827	0.313412	2.30951	0.0209155	0.215357	20.9927	29.4855	33.5791	52.8873	38.6457	48.0019
4649	FOXN2	1712.33	-0.17392	0.0806037	-2.15772	0.0309494	0.26891	1811.55	1745.74	1891.26	1743.75	1546.69	1534.97
4664	FOXRED2	1368.98	-0.183942	0.0810497	-2.2695	0.0232382	0.227758	1454.67	1515.96	1399.49	1366.64	1260.71	1216.41
4671	FREM2	1590.11	-1.08868	0.10965	-9.92866	3.1244e-23	3.0115e-20	2049.88	2194.13	2249.8	1157.39	1089.81	799.669
4677	FRMD4A	5470.7	-0.157563	0.078967	-1.9953	0.0460101	0.335693	5622.35	6123.83	5563.3	5289.5	5558.12	4667.1
4678	FRMD4B	733.537	0.365646	0.0942311	3.88032	0.000104321	0.0044756	690.29	612.078	622.839	878.389	789.232	808.396
4679	FRMD5	15.0667	1.44763	0.524737	2.75876	0.00580205	0.0937585	11.1138	10.1674	3.24959	29.1263	21.4699	15.2733
4687	FRS2	921.727	-0.203552	0.100555	-2.02429	0.04294	0.32084	982.954	957.77	1022.54	955.037	881.123	730.939
4690	FRYL	2466.86	-0.228835	0.102584	-2.23072	0.0256997	0.240651	2566.05	2696.4	2727.49	2579.98	2395.18	1836.07
4700	FSTL4	51.7792	0.792584	0.260891	3.03798	0.00238166	0.0502687	38.2809	40.6696	34.6623	68.2169	60.1156	68.73
4703	FTH1	51822.8	0.331783	0.0739043	4.48936	7.14361e-06	0.000473772	46077.8	46321.7	45266.8	53246	56163.4	63861.1
4705	FTL	31631.7	0.195942	0.0677954	2.8902	0.00385002	0.0705008	28852.7	29941	29663.4	31715.5	33302.3	36315.6
4712	FUBP1	2499.65	-0.165091	0.0834685	-1.97789	0.0479414	0.340797	2635.21	2634.38	2661.42	2477.27	2522.28	2067.36
4726	FUT4	734.9	0.769454	0.0912791	8.42968	3.46597e-17	2.00444e-14	514.939	557.174	557.847	922.845	965.285	891.309
4730	FUZ	336.294	-0.243224	0.115857	-2.09934	0.0357865	0.289149	339.588	393.479	359.622	304.294	306.589	314.195
4740	FYB	26.9827	0.781942	0.374726	2.0867	0.0369151	0.293413	16.0533	16.2679	27.0799	26.8269	42.9397	32.7286
4742	FYN	186.166	0.388472	0.15174	2.56011	0.0104638	0.139529	142.01	158.612	181.977	192.387	217.275	224.736
4746	FZD3	2135.63	-0.177312	0.0868305	-2.04204	0.0411472	0.313839	2148.67	2212.43	2441.53	2192.14	2011.3	1807.71
4750	FZD7	3418.23	0.245087	0.0750194	3.26698	0.001087	0.0278649	3072.35	3186.47	3123.94	3640.03	3456.65	4029.98
4751	FZD8	599.537	0.208368	0.105009	1.98428	0.047225	0.339423	574.213	604.961	490.689	649.977	678.447	598.933
4753	FZR1	1494.74	-0.190524	0.0889778	-2.14125	0.0322538	0.275118	1481.84	1777.26	1517.56	1325.25	1386.09	1480.42
4755	G3BP1	4515.43	-0.167295	0.0676419	-2.47324	0.0133893	0.164822	4732.01	4660.74	4940.47	4382.75	4341.2	4035.44
4761	GAB2	3186.96	-0.243425	0.0942261	-2.58341	0.00978278	0.132942	3497.14	3588.08	3284.26	3200.83	3108.83	2442.64
4763	GABARAPL1	1469.38	-0.159646	0.0786247	-2.03049	0.0423072	0.318251	1633.73	1467.16	1551.14	1332.91	1415.29	1416.06
4764	GABARAPL2	1191.98	0.210919	0.0893939	2.35943	0.0183029	0.196347	1133.61	1040.13	1139.52	1204.14	1219.49	1414.97
4766	GABBR2	4.20143	2.20447	1.01847	2.1645	0.030426	NA	2.46973	1.01674	1.0832	6.13186	6.87035	7.63667
4774	GAD1	26.9011	0.779576	0.384767	2.0261	0.0427549	0.319953	27.1671	21.3516	10.832	28.3599	30.0578	43.6381
4775	GADD45A	2031.27	0.328533	0.0852753	3.85261	0.000116864	0.00486922	1781.91	1770.15	1847.94	2135.42	2109.2	2543.01
4786	GALK2	322.334	-0.241519	0.12289	-1.96533	0.0493759	0.343966	333.414	342.642	370.454	300.461	261.932	325.104
4787	GALM	699.382	-0.230132	0.0932418	-2.46812	0.0135825	0.16516	729.806	754.422	778.819	597.856	653.542	681.846
4792	GALNT12	165.645	0.577194	0.187784	3.07372	0.00211409	0.0458943	103.729	173.863	119.152	167.86	195.805	233.464
4793	GALNT14	53.8451	0.668727	0.260217	2.56988	0.0101734	0.13708	35.8111	37.6194	50.9103	62.0851	63.5508	73.0939
4794	GALNT16	40.6981	1.20991	0.318243	3.80183	0.000143629	0.0057683	35.8111	23.385	15.1648	56.7197	61.8332	51.2748
4799	GALNT6	564.77	0.23959	0.0979794	2.44531	0.0144728	0.172931	510	537.856	506.937	627.749	635.508	570.568
4814	GARS	5969.54	0.178918	0.0647269	2.7642	0.00570628	0.0930118	5600.12	5432.45	5765.86	6286.69	6155.84	6576.27
4825	GATA2	509.508	-0.222463	0.0993204	-2.23986	0.0251003	0.237866	558.16	566.325	521.018	455.291	474.054	482.201
4839	GATSL3	264.439	0.441357	0.133126	3.31533	0.000915354	0.0246447	216.102	228.767	226.388	269.035	304.872	341.468
4840	GBA	770.931	-0.28821	0.102198	-2.82013	0.00480045	0.082822	863.172	865.246	817.814	772.614	711.081	595.66
4845	GBE1	727.531	0.195653	0.0900991	2.17154	0.0298908	0.263192	663.123	696.467	674.832	807.106	735.986	787.668
4847	GBP1	20.0877	1.2452	0.434738	2.86426	0.00417988	0.0745164	16.0533	12.2009	7.58238	22.9945	30.0578	31.6376
4848	GBP2	99.2541	0.997001	0.197244	5.05465	4.31179e-07	4.0745e-05	74.092	55.9207	69.3247	131.069	133.113	132.005
4849	GBP3	237.722	0.433268	0.133859	3.23674	0.00120902	0.0304	208.692	179.963	218.806	276.7	270.52	271.647
4860	GCLC	824.968	0.222312	0.0873879	2.54396	0.0109602	0.143409	796.489	736.12	753.906	925.144	882.84	855.307
4861	GCLM	2350.5	0.192032	0.0780184	2.46137	0.0138407	0.167315	2078.28	2249.03	2255.22	2683.46	2337.64	2499.37
4863	GCN1	8212.03	-0.186682	0.0907155	-2.05789	0.039601	0.307734	8504.53	9213.71	8512.85	8233.56	8341.47	6466.08
4866	GCNT3	82.5488	0.931996	0.214626	4.34242	1.40922e-05	0.000848935	56.8039	50.837	62.8255	116.505	97.0437	111.277
4867	GCNT4	376.683	-0.326019	0.131961	-2.47058	0.0134894	0.164822	413.68	410.763	435.446	375.576	364.987	259.647
4876	GDF15	2758.89	0.235248	0.0949754	2.47694	0.0132514	0.164172	2425.28	2790.95	2383.04	2680.39	2866.65	3407.05
4886	GEM	115.679	0.458977	0.188646	2.43301	0.014974	0.176875	111.138	99.6406	81.2398	128.003	120.231	153.824
4894	GEN1	843.36	-0.245294	0.1027	-2.38847	0.0169189	0.187828	963.196	816.443	968.379	840.831	788.373	682.937
4899	GFM2	1738.65	-0.220989	0.0731763	-3.01996	0.00252812	0.0524412	1941.21	1796.58	1877.18	1584.32	1601.65	1630.97
4902	GFPT1	4954.96	-0.165427	0.0690921	-2.3943	0.0166522	0.18691	5167.92	5078.62	5471.23	4934.61	4509.53	4567.82
4906	GGA2	3223.41	-0.22472	0.0671854	-3.34477	0.000823508	0.0226786	3430.46	3536.22	3456.48	3006.14	3061.6	2849.57
4910	GGCX	1884.15	-0.145083	0.0737184	-1.96807	0.04906	0.3437	1979.49	2006.03	1953.01	1859.49	1818.07	1688.8
4915	GGT1	1382.45	-0.156524	0.0783976	-1.99654	0.045875	0.335659	1383.05	1546.46	1441.74	1325.25	1301.07	1297.14
4937	GJA1	702.239	0.403193	0.0943336	4.27411	1.91899e-05	0.00107538	618.668	608.011	587.093	820.136	735.128	844.398
4938	GJA3	18.7262	0.994996	0.442457	2.2488	0.0245252	0.234514	13.5835	10.1674	14.0816	25.2939	31.7754	17.4553
4940	GJB2	5.98562	1.85175	0.818818	2.26149	0.0237291	NA	2.46973	2.03348	3.24959	8.43131	7.72915	12.0005
4941	GJB3	281.194	0.454666	0.12194	3.72861	0.000192535	0.00730624	239.564	235.884	236.137	328.055	312.601	334.923
4942	GJB4	156.21	0.57942	0.15968	3.62863	0.000284932	0.0100422	109.903	139.293	125.651	179.357	193.229	189.826
4944	GJC1	3772.49	-0.193427	0.0856254	-2.25899	0.023884	0.231364	3983.68	4140.17	3954.76	3783.36	3735.75	3037.21
4952	GLB1L	230.746	-0.275299	0.133813	-2.05734	0.0396533	0.307734	261.792	254.185	241.553	190.854	218.992	217.1
4954	GLCCI1	794.856	-0.297039	0.089138	-3.33235	0.000861168	0.0234478	910.097	862.196	858.976	758.051	699.058	680.755
4956	GLDC	4443.41	-0.527566	0.0626738	-8.41765	3.84115e-17	2.13597e-14	5322.28	5219.95	5198.27	3577.94	3680.79	3661.24
4959	GLG1	9448.99	-0.178711	0.0809975	-2.20638	0.0273574	0.249705	9930.8	10147.1	10026.1	9224.62	9630.52	7734.86
4961	GLI2	148.929	0.372979	0.170575	2.18659	0.0287722	0.256783	151.889	125.059	113.736	168.626	188.076	146.188
4965	GLIPR2	289.718	0.339141	0.122033	2.77909	0.00545119	0.0900724	269.201	253.168	244.803	314.258	314.319	342.559
4966	GLIS2	1030.02	-0.245558	0.08957	-2.74152	0.00611562	0.0971645	1084.21	1223.14	1045.29	945.073	986.754	895.673
4973	GLRX	160.783	0.353603	0.166725	2.12088	0.033932	0.281301	138.305	128.109	155.98	162.494	164.888	214.918
4994	GMDS	673.692	-0.187087	0.0944272	-1.98128	0.0475594	0.339562	687.821	720.869	740.907	594.79	619.191	678.573
4999	GMIP	669.333	-0.252953	0.122112	-2.07148	0.038314	0.301384	705.109	813.393	667.25	660.708	681.882	487.656
5010	GNAI1	10788.7	-0.183438	0.0646236	-2.83857	0.00453166	0.079513	11581.8	11063.2	11775.4	10208	9637.39	10466.6
5011	GNAI2	3375.21	-0.179602	0.0682577	-2.63124	0.00850739	0.121903	3572.47	3727.37	3453.23	3101.19	3120.86	3276.13
5013	GNAL	543.867	0.489397	0.113554	4.30981	1.63391e-05	0.00094582	442.082	432.115	485.273	688.301	677.588	537.84
5016	GNAT3	6.6706	1.78427	0.781447	2.28329	0.0224132	NA	3.7046	1.01674	4.33279	8.43131	9.44673	13.0914
5026	GNG11	623.668	0.425245	0.106066	4.00925	6.09118e-05	0.00285004	540.872	504.303	550.264	646.145	688.753	811.669
5029	GNG4	30.04	0.956679	0.346695	2.75943	0.00579029	0.0937585	23.4625	16.2679	21.664	40.6236	33.493	44.7291
5039	GNPDA1	2337.18	-0.168357	0.0695427	-2.42091	0.0154817	0.180363	2527.77	2468.65	2423.11	2122.39	2241.45	2239.73
5041	GNPNAT1	2669.26	-0.165702	0.0680815	-2.43388	0.014938	0.176593	2821.67	2783.84	2861.81	2583.05	2424.38	2540.83
5047	GNS	7467.2	-0.193932	0.0690104	-2.81018	0.00495139	0.0843195	7758.67	7878.72	8270.21	7276.98	7121.98	6496.63
5052	GOLGA2P7	61.5955	-0.579541	0.272077	-2.13006	0.0331666	0.278792	74.092	79.3058	69.3247	60.5521	60.1156	26.1829
5064	GOLGB1	3898.13	-0.203329	0.102069	-1.99207	0.0463631	0.33675	4267.7	4030.36	4223.39	3991.84	3977.93	2897.57
5065	GOLIM4	2400.95	-0.174668	0.0773257	-2.25887	0.0238918	0.231364	2648.79	2439.16	2554.18	2360	2330.77	2072.81
5072	GOPC	1355.42	-0.161562	0.0813966	-1.98487	0.0471585	0.339423	1504.07	1329.9	1462.32	1319.88	1289.05	1227.32
5078	GOT1	1294.47	0.197911	0.0852376	2.32188	0.0202394	0.210974	1247.22	1163.15	1205.6	1339.81	1296.78	1514.24
5085	GPAT3	2854.27	-0.19269	0.0789172	-2.44167	0.0146195	0.17368	3148.91	2937.36	3044.87	2502.57	2558.35	2933.57
5100	GPC4	4186.9	-0.288622	0.0691637	-4.17303	3.00572e-05	0.00158601	4472.69	4693.28	4649.08	3915.19	3854.27	3536.87
5102	GPCPD1	699.843	-0.180334	0.0916768	-1.96706	0.0491763	0.343959	775.496	742.221	712.744	666.073	621.767	680.755
5106	GPER1	192.411	-0.536705	0.149541	-3.58901	0.000331932	0.0112654	192.639	238.934	251.302	154.829	164.03	152.733
5111	GPM6B	153.426	0.308426	0.15565	1.98153	0.0475315	0.339531	138.305	133.193	139.733	172.459	162.312	174.553
5115	GPNMB	44.6015	0.593361	0.29329	2.02312	0.0430608	0.321336	27.1671	40.6696	37.9119	46.7554	46.3749	68.73
5120	GPR137B	229.825	0.415396	0.138498	2.9993	0.00270598	0.054871	176.586	194.198	219.889	281.299	247.333	259.647
5133	GPR176	10.7414	1.66649	0.601879	2.76882	0.00562604	0.0923798	4.93947	4.06696	6.49919	19.9285	13.7407	15.2733
5141	GPR37	3.89782	2.63406	1.16425	2.26245	0.0236693	NA	0	3.05022	0	5.36538	5.15276	9.81858
5150	GPRC5A	10634.7	-0.227748	0.0948448	-2.40127	0.0163384	0.185417	10934.7	11917.2	11568.6	10607.4	10711.7	8068.69
5151	GPRC5B	10465	-0.226402	0.0653411	-3.46492	0.000530392	0.0160092	11010.1	11615.2	11229.5	9764.99	10045.3	9124.73
5154	GPRIN2	35.0815	0.654158	0.327913	1.99491	0.0460523	0.335693	20.9927	30.5022	30.3295	42.923	54.104	31.6376
5162	GPT2	1611.24	-0.144416	0.0727643	-1.98471	0.0471763	0.339423	1704.12	1721.34	1650.79	1549.83	1542.39	1498.97
5164	GPX2	806.602	0.975377	0.0896707	10.8773	1.47856e-27	2.67213e-24	574.213	524.638	534.017	1044.72	1114.71	1047.32
5171	GRAMD2	99.2212	-1.13311	0.194822	-5.81614	6.02217e-09	8.70686e-07	148.184	128.109	133.233	62.0851	66.9859	56.7296
5172	GRAMD3	474.092	0.205715	0.100866	2.03949	0.0414011	0.314379	435.908	454.483	430.03	509.711	492.948	521.476
5176	GRB14	455.548	0.216359	0.109807	1.97037	0.0487961	0.342481	444.552	368.06	452.777	489.016	491.23	487.656
5189	GRIN1	38.9346	0.751792	0.308604	2.4361	0.0148464	0.175655	22.2276	28.4687	35.7455	44.456	43.7985	58.9115
5190	GRIN2A	73.1126	-1.41026	0.242825	-5.8077	6.33356e-09	9.01129e-07	118.547	84.3895	116.985	42.923	46.3749	29.4557
5194	GRIP1	278.631	0.252594	0.123469	2.04582	0.0407745	0.312244	246.973	256.219	258.884	302.761	285.12	321.831
5207	GRPR	56.3653	0.592858	0.259255	2.28677	0.022209	0.222228	39.5157	43.7199	51.9935	75.8818	74.7151	52.3658
5220	GSE1	3293.98	-0.177701	0.086898	-2.04494	0.0408611	0.312742	3371.19	3673.48	3447.82	3252.19	3339.85	2679.38
5235	GSTM3	8014.01	0.27452	0.0757334	3.62482	0.000289168	0.010123	7277.07	7023.65	7457.82	8209.79	8424.77	9690.94
5236	GSTM4	1630.58	0.41287	0.0767889	5.37668	7.58713e-08	8.73407e-06	1387.99	1373.62	1433.07	1773.64	1843.83	1971.35
5239	GSTP1	13661.9	0.259739	0.076222	3.40766	0.000655224	0.0187961	12472.2	12439.8	12390.7	13784.4	14279.2	16605.4
5243	GTF2A2	1010.4	0.216971	0.10155	2.13659	0.0326315	0.277195	939.734	867.28	994.376	999.493	1009.08	1252.41
5274	GUCA1C	11.7982	1.41964	0.592704	2.39519	0.0166118	0.186906	8.64407	2.03348	8.66558	14.5632	12.8819	24.001
5283	GULP1	317.035	-0.238703	0.118943	-2.00687	0.0447636	0.329527	351.937	365.01	313.044	295.096	294.566	282.557
5289	GXYLT1	2376.69	-0.205141	0.0851055	-2.41043	0.0159337	0.183269	2554.94	2476.78	2608.34	2420.55	2254.33	1945.17
5306	H3F3B	7480.09	0.151657	0.0715752	2.11885	0.0341028	0.281932	6963.41	7179.21	7115.53	7512.29	7526.47	8583.62
5308	HABP4	1062.34	0.266427	0.0865756	3.0774	0.00208816	0.0456443	948.378	966.921	975.961	1063.88	1177.41	1241.5
5322	HAPLN3	3058.85	0.528042	0.0815146	6.47788	9.30189e-11	1.74658e-08	2363.53	2719.78	2428.53	3413.15	3511.61	3916.52
5326	HAS3	1539.57	0.282464	0.0754664	3.74291	0.000181898	0.00701303	1317.6	1441.74	1407.07	1669.4	1702.99	1698.61
5370	HDAC6	1051.29	-0.210188	0.0946677	-2.22028	0.0264001	0.245114	1123.73	1147.9	1114.61	1043.18	1038.28	840.034
5373	HDAC9	1730.3	0.345827	0.0808762	4.27601	1.90276e-05	0.00107461	1604.09	1450.89	1519.73	2085.6	1875.61	1845.89
5382	HDLBP	28986.5	-0.150218	0.0720195	-2.08579	0.0369975	0.293596	30401.2	31387.8	29697	28507	29022.9	24903.2
5385	HEATR5A	1395.98	-0.25132	0.0928646	-2.70631	0.00680363	0.103435	1530	1558.66	1466.65	1406.5	1312.24	1101.86
5391	HECTD1	5405.9	-0.243808	0.0916934	-2.65895	0.00783846	0.115054	5891.55	5831.01	5866.6	5450.46	5268.7	4127.08
5393	HECTD3	1542.25	-0.156052	0.0767177	-2.03411	0.0419401	0.316973	1560.87	1677.62	1638.88	1479.31	1508.04	1388.78
5396	HECW2	52.0236	0.653384	0.278646	2.34485	0.0190347	0.202059	43.2203	34.5692	44.4111	75.8818	70.4211	43.6381
5397	HEG1	1743.06	0.22401	0.0974328	2.29912	0.0214981	0.218802	1550.99	1675.59	1599.88	2025.81	2036.2	1569.88
5400	HELLS	1427.93	-0.258721	0.0879834	-2.94056	0.00327617	0.0631092	1607.8	1450.89	1611.8	1375.07	1356.89	1165.14
5407	HERC2	2655.64	-0.218414	0.102352	-2.13395	0.0328472	0.277885	2851.31	2934.31	2787.07	2730.98	2658.83	1971.35
5415	HERC6	121.488	0.502094	0.183571	2.73514	0.00623533	0.0984174	97.5545	84.3895	120.235	154.063	137.407	135.278
5418	HES1	1648.67	0.461965	0.0868548	5.31882	1.04442e-07	1.14396e-05	1392.93	1378.7	1386.49	1772.87	1812.91	2148.09
5426	HEXB	9812.49	-0.254446	0.0664232	-3.83068	0.000127789	0.0051898	10655.7	10490.7	10877.5	8760.13	8552.73	9538.2
5434	HGD	775.7	0.56552	0.0955673	5.91751	3.26846e-09	5.13646e-07	569.274	628.346	678.082	968.834	872.535	937.129
5450	HIC2	1345.36	-0.267567	0.0913327	-2.92958	0.00339419	0.0648533	1490.48	1579	1342.08	1281.56	1280.46	1098.59
5456	HIGD1A	2903.71	0.171704	0.077519	2.21499	0.0267606	0.246437	2810.56	2588.62	2792.48	2943.29	2941.37	3345.95
5464	HIP1R	2461.7	-0.194581	0.0763915	-2.54715	0.0108607	0.14262	2589.52	2800.1	2493.52	2297.15	2412.35	2177.54
5465	HIPK1	2565.91	-0.221097	0.0990091	-2.2331	0.0255425	0.239841	2842.66	2688.26	2759.99	2717.18	2426.95	1960.44
5468	HIPK3	2246.45	-0.207482	0.0942003	-2.20256	0.0276259	0.250489	2441.33	2329.35	2456.69	2353.1	2129.81	1768.44
5489	HIST1H3A	5.91744	-1.78285	0.808361	-2.20551	0.0274181	NA	9.87893	12.2009	5.41599	1.53297	4.29397	2.18191
5493	HIST1H3H	10.9086	-1.14466	0.559893	-2.04443	0.0409108	0.312804	12.3487	14.2344	18.4144	7.66483	5.15276	7.63667
5506	HIST4H4	1.86343	-3.38294	1.64948	-2.05091	0.0402757	NA	4.93947	4.06696	1.0832	0	0	1.09095
5514	HKDC1	2055.37	0.273819	0.0723909	3.78251	0.000155256	0.00616675	1837.48	1875.89	1869.6	2199.04	2369.41	2180.82
5517	HLA-B	3405.04	0.277563	0.0858716	3.23231	0.00122794	0.0308223	3099.52	3089.88	3042.7	3436.14	3495.29	4266.72
5520	HLA-DMB	821.255	0.461288	0.0879774	5.24325	1.57772e-07	1.6389e-05	696.465	649.697	727.909	951.971	968.72	932.765
5522	HLA-DPA1	9.0296	1.3197	0.629558	2.09622	0.0360623	0.290024	6.17433	5.0837	4.33279	14.5632	12.0231	12.0005
5523	HLA-DPB1	14.0517	1.31606	0.525799	2.50297	0.0123157	0.156882	4.93947	6.10045	12.9984	22.9945	15.4583	21.8191
5525	HLA-F	106.079	0.741278	0.19653	3.77183	0.000162054	0.00641912	86.4407	69.1384	82.323	118.038	124.525	156.006
5534	HM13	6662.43	-0.126339	0.0641962	-1.96802	0.0490661	0.3437	7051.09	7022.63	6786.23	6111.93	6393.72	6608.99
5544	HMGA2	8596.28	-0.189323	0.0620657	-3.05037	0.00228558	0.048883	9278.79	8932.07	9270.01	8300.24	7967.89	7828.68
5550	HMGCR	6139.16	-0.252109	0.0679039	-3.71274	0.000205031	0.00767965	6580.6	6561.03	6883.72	5921.08	5582.16	5306.4
5556	HMGN4	1585.43	0.164748	0.0783191	2.10355	0.0354181	0.287881	1500.36	1441.74	1542.47	1715.39	1568.16	1744.43
5557	HMGN5	552.41	0.318768	0.112325	2.8379	0.00454111	0.0795822	529.758	426.014	518.852	554.933	618.332	666.572
5562	HMOX1	511.602	0.320966	0.102948	3.11774	0.00182241	0.0411051	484.068	463.634	417.031	541.137	582.262	581.478
5567	HN1L	5816.51	-0.189391	0.0617533	-3.0669	0.00216294	0.0466743	6226.2	6132.98	6233.8	5307.12	5557.26	5441.67
5583	HNRNPF	9527.97	-0.145999	0.0594397	-2.45626	0.0140391	0.169572	10095	10015.9	9917.76	9104.28	8861.04	9173.82
5588	HNRNPLL	2000.92	-0.174276	0.069612	-2.50353	0.0122962	0.156771	2089.39	2107.7	2167.48	1897.04	1853.28	1890.62
5600	HOOK1	4577.2	0.204332	0.082557	2.47504	0.0133222	0.1647	4318.33	3937.84	4508.27	5340.85	4912.3	4445.63
5604	HOTTIP	5.64048	3.21879	1.0529	3.05708	0.00223506	NA	1.23487	1.01674	1.0832	13.0302	12.0231	5.45477
5619	HOXB2	1237.58	-0.219731	0.0863302	-2.54524	0.0109203	0.143159	1301.55	1369.55	1320.42	1074.61	1094.96	1264.41
5620	HOXB3	3126.12	-0.273314	0.0654137	-4.17824	2.93778e-05	0.00155584	3439.1	3415.23	3410.99	2843.65	2889.84	2757.93
5621	HOXB4	1973.18	-0.208703	0.077261	-2.70127	0.00690759	0.104466	2112.86	2210.39	2024.5	1795.1	1952.9	1743.34
5622	HOXB5	1118.78	-0.234255	0.0805422	-2.90848	0.00363192	0.067494	1224.99	1220.09	1181.77	978.032	1040.86	1066.95
5623	HOXB6	2994.52	-0.307621	0.0808993	-3.80251	0.000143236	0.0057683	3240.29	3491.49	3201.93	2427.45	2697.47	2908.48
5625	HOXB8	1666.32	-0.298552	0.0875962	-3.40827	0.000653753	0.0187912	1747.34	1973.49	1789.44	1383.5	1451.36	1652.79
5626	HOXB9	1309.82	-0.333938	0.0780018	-4.28116	1.85921e-05	0.00106086	1426.27	1541.38	1413.57	1155.09	1154.22	1168.41
5633	HOXD1	69.3526	0.539671	0.232989	2.3163	0.0205421	0.212902	58.0387	58.971	51.9935	77.4147	70.4211	99.2767
5644	HPCAL4	6.71371	1.7957	0.811032	2.21409	0.0268228	NA	3.7046	3.05022	2.1664	3.83241	11.1643	16.3643
5645	HPD	30.8794	1.01391	0.343951	2.94783	0.00320016	0.0619383	27.1671	19.3181	15.1648	39.8571	41.2221	42.5472
5647	HPGD	25.263	1.41501	0.394092	3.59055	0.000329985	0.0112257	17.2881	8.13393	16.248	39.0906	32.6342	38.1834
5655	HPSE	632.046	0.41756	0.0943364	4.42628	9.58699e-06	0.000604926	534.697	514.471	574.095	718.194	706.787	744.03
5657	HR	89.1085	0.468106	0.209925	2.22987	0.0257558	0.241021	91.3801	71.1719	62.8255	114.972	100.479	93.822
5672	HS2ST1	3081.92	-0.236608	0.0752501	-3.14429	0.0016649	0.0385754	3231.65	3257.64	3514.98	3039.1	2752.43	2695.75
5674	HS3ST3A1	5.95803	2.14304	0.859666	2.49288	0.0126712	NA	1.23487	3.05022	2.1664	6.13186	11.1643	12.0005
5678	HS6ST2	1344.83	-0.274413	0.0833001	-3.29427	0.000986768	0.0260451	1478.14	1386.83	1554.39	1298.42	1193.72	1157.5
5683	HSD11B2	73.7502	0.514145	0.219941	2.33765	0.0194055	0.204926	66.6828	55.9207	59.5759	81.2471	84.1618	94.9129
5699	HSDL2	2396.61	-0.172357	0.0694271	-2.48256	0.0130443	0.161745	2540.12	2481.86	2598.59	2301.75	2285.25	2172.09
5704	HSH2D	30.3485	0.802999	0.34949	2.29763	0.0215827	0.219284	23.4625	27.452	15.1648	37.5576	32.6342	45.82
5710	HSPA12A	2523.66	0.159096	0.0735768	2.16231	0.0305941	0.267107	2330.19	2403.58	2422.03	2749.37	2763.6	2473.19
5717	HSPA2	1644.68	0.394787	0.0830982	4.75084	2.02568e-06	0.000154144	1408.98	1545.45	1307.42	1788.2	1938.3	1879.71
5728	HSPB8	135.893	0.481258	0.17575	2.73832	0.00617543	0.0977923	114.843	111.841	112.653	147.931	138.266	189.826
5742	HTRA1	368.716	0.239461	0.113099	2.11727	0.0342366	0.282208	324.77	341.625	346.623	384.008	382.163	433.108
5754	HYI	598.76	0.242004	0.109438	2.21133	0.0270127	0.24794	559.395	593.777	490.689	593.257	627.778	727.666
5766	ICA1L	91.4015	0.424739	0.207348	2.04843	0.040518	0.310939	72.8571	75.2388	86.6558	111.14	118.514	84.0034
5767	ICAM1	22.2766	1.25144	0.410177	3.05098	0.00228097	0.0488566	11.1138	11.1841	17.3312	37.5576	29.199	27.2738
5771	ICE1	2835.19	-0.213346	0.0919546	-2.32013	0.020334	0.211656	3087.17	3004.47	3045.95	2891.94	2771.33	2210.27
5777	ID1	4659.78	0.214672	0.0952939	2.25274	0.0242757	0.233518	4145.45	4687.18	4104.24	4503.08	4682.15	5836.6
5778	ID2	1002.73	0.38134	0.0902503	4.22536	2.38558e-05	0.00128697	880.46	853.046	877.39	1071.54	1076.07	1257.87
5780	ID3	3405.12	0.206707	0.0918779	2.2498	0.0244617	0.234061	3050.12	3339.99	3090.36	3261.38	3471.25	4217.62
5781	ID4	8941.83	0.183774	0.0725021	2.53474	0.0112529	0.146046	8158.76	8760.24	8196.56	9259.88	8964.95	10310.6
5794	IER2	1952.15	0.270125	0.0860848	3.1379	0.00170165	0.0391371	1668.3	1930.79	1707.12	1957.6	2162.44	2286.64
5795	IER3	954.469	0.782034	0.0927019	8.436	3.28372e-17	1.97817e-14	752.034	691.384	661.834	1125.96	1184.28	1311.33
5803	IFI27L2	31.4115	0.789236	0.343857	2.29524	0.0217191	0.219284	23.4625	17.2846	28.1631	31.4258	41.2221	46.911
5804	IFI30	2995.76	-0.200799	0.0751437	-2.6722	0.00753557	0.111743	3140.27	3250.52	3217.1	2612.17	2724.95	3029.58
5806	IFI6	306.237	0.262936	0.132604	1.98287	0.0473824	0.339531	266.731	302.989	263.217	300.461	313.46	390.561
5808	IFIT1	454.033	-0.500108	0.103879	-4.81436	1.47676e-06	0.000116038	511.235	530.739	552.431	358.714	376.152	394.925
5812	IFITM1	2530.42	0.279009	0.0783563	3.56078	0.000369758	0.0122614	2425.28	2290.72	2142.57	2594.54	2793.66	2935.75
5815	IFITM3	10113.6	0.160982	0.0639081	2.51897	0.01177	0.151802	9381.28	9684.46	9580.88	10214.9	10622.4	11197.5
5818	IFNGR1	1103.78	0.475467	0.0851555	5.58351	2.35716e-08	2.93792e-06	907.627	941.502	919.635	1282.33	1193.72	1377.87
5819	IFNGR2	916.316	0.242349	0.0936387	2.58813	0.00964988	0.132198	840.944	896.765	778.819	968.834	929.215	1083.32
5831	IFT57	750.699	0.247248	0.0894349	2.76455	0.00570006	0.0930118	702.639	683.25	672.666	781.046	803.831	860.762
5833	IFT80	1047.15	-0.237434	0.0823263	-2.88406	0.00392579	0.0713951	1187.94	1101.13	1112.44	984.164	976.449	920.764
5837	IGDCC3	52.4161	0.678056	0.262405	2.584	0.00976616	0.132942	35.8111	39.6529	45.4943	73.5823	56.6804	63.2753
5842	IGF2BP2	6242.83	-0.192843	0.0715954	-2.69351	0.00707044	0.106152	6585.54	6761.33	6634.59	6073.61	6080.26	5321.67
5843	IGF2BP3	7560.75	-0.392262	0.0683231	-5.74128	9.39655e-09	1.29386e-06	8774.96	8237.63	8738.16	6912.14	6514.81	6186.8
5844	IGF2R	8581.66	-0.285708	0.109951	-2.5985	0.00936332	0.130363	9183.7	9786.13	9319.83	8620.63	8655.79	5923.88
5849	IGFBP6	152.815	0.462762	0.171657	2.69584	0.00702104	0.10552	125.956	125.059	133.233	160.961	154.583	217.1
5850	IGFBP7	27.9489	0.784826	0.373655	2.1004	0.0356935	0.288961	12.3487	30.5022	18.4144	42.1565	32.6342	31.6376
5852	IGFBPL1	64.3746	0.559317	0.242349	2.3079	0.0210048	0.215687	60.5085	42.7031	53.0767	77.4147	65.2683	87.2763
5854	IGFN1	6.81932	1.80504	0.793925	2.27357	0.0229921	NA	4.93947	0	4.33279	9.96427	8.58794	13.0914
5880	IL15	39.58	0.829191	0.311619	2.66091	0.00779293	0.114502	18.523	28.4687	37.9119	47.5219	47.2337	57.8205
5884	IL17RC	447.175	-0.220929	0.105705	-2.09004	0.0366143	0.292529	458.136	517.521	466.858	403.17	405.351	432.017
5891	IL1A	26.6522	2.21014	0.419889	5.26363	1.41235e-07	1.50145e-05	3.7046	10.1674	14.0816	40.6236	45.5161	45.82
5894	IL1RAP	886.103	-0.251102	0.0859903	-2.92012	0.00349896	0.0659561	978.014	958.787	954.297	832.4	838.183	754.94
5899	IL23A	12.7089	1.12532	0.541475	2.07825	0.0376866	0.297908	3.7046	11.1841	8.66558	14.5632	16.3171	21.8191
5900	IL27RA	247.688	0.440746	0.130339	3.38154	0.000720815	0.020236	192.639	221.65	215.556	279	298.002	279.284
5902	IL2RG	1.78005	4.12398	1.65397	2.49337	0.0126535	NA	0	0	0	4.5989	1.71759	4.36381
5904	IL32	888.989	0.778241	0.0908459	8.5666	1.06585e-17	7.00454e-15	612.494	679.183	670.499	1045.48	1144.77	1181.5
5905	IL33	84.6498	1.30145	0.233792	5.5667	2.59614e-08	3.20812e-06	35.8111	48.8036	61.7423	144.865	106.49	110.186
5908	IL4I1	271.933	0.751799	0.127549	5.8942	3.76492e-09	5.79076e-07	198.814	202.331	205.808	326.522	327.201	370.924
5909	IL4R	1274.8	0.217515	0.0773136	2.81342	0.00490181	0.0839697	1131.14	1186.54	1218.6	1375.84	1386.09	1350.6
5910	IL6	31.3133	1.35599	0.347494	3.90221	9.53199e-05	0.00412615	17.2881	19.3181	16.248	44.456	52.3864	38.1834
5911	IL6R	2160.33	0.152472	0.074796	2.03851	0.0414993	0.314628	1986.9	2082.29	2071.07	2330.87	2371.13	2119.72
5914	ILDR2	7.22696	1.98406	0.761511	2.60542	0.00917606	NA	2.46973	3.05022	3.24959	11.4972	15.4583	7.63667
5932	IMPG1	43.5318	0.649358	0.2961	2.19304	0.0283046	0.254653	32.1065	39.6529	29.2463	40.6236	54.104	65.4572
5934	INA	671.124	0.310152	0.0913916	3.39366	0.000689652	0.0195127	570.508	618.178	607.674	724.326	744.574	761.485
5935	INADL	4707.78	-0.173339	0.0866382	-2.00072	0.045422	0.333187	5006.15	4822.4	5146.27	4718.47	4756.86	3796.52
5941	INF2	4469.59	-0.15277	0.073198	-2.08708	0.0368807	0.293301	4548.01	5123.36	4445.44	4181.93	4319.73	4199.08
5949	INHBE	33.5276	0.677348	0.326311	2.07577	0.0379148	0.298896	23.4625	21.3516	32.4959	36.0247	46.3749	41.4562
5951	INMT	3.15657	3.90745	1.44672	2.70091	0.00691499	NA	0	1.01674	0	5.36538	6.01156	6.54572
5954	INO80C	163.588	0.458296	0.17277	2.65264	0.00798648	0.116635	140.775	117.942	153.814	169.393	168.324	231.282
5955	INO80D	836.29	-0.221151	0.102638	-2.15466	0.0311886	0.269854	918.741	855.079	930.467	856.927	798.678	657.845
5957	INPP1	441.775	0.22833	0.108647	2.10156	0.0355914	0.288604	390.218	415.847	412.698	461.422	445.714	524.748
5959	INPP4B	663.672	-0.28689	0.120131	-2.38814	0.0169338	0.187828	705.109	709.685	776.653	703.631	608.026	478.928
5969	INSIG1	1007.25	0.214343	0.0833608	2.57127	0.0101328	0.13666	926.15	933.368	936.966	1086.11	1021.96	1138.96
5979	INTS3	3480.89	-0.264791	0.0828588	-3.19569	0.00139497	0.0339537	3915.76	3769.06	3717.53	3301.24	3408.55	2773.2
5991	IPCEF1	55.852	-0.522258	0.257642	-2.02707	0.0426554	0.319539	82.7361	53.8873	61.7423	48.2884	48.0925	40.3653
5992	IPMK	995.817	-0.295543	0.0997217	-2.96367	0.00303989	0.0596347	1102.74	1063.51	1128.69	1034.75	814.996	830.215
5996	IPO5	13831.1	-0.148365	0.0648967	-2.28617	0.0222443	0.222259	14441.8	14164.2	15021.8	13686.3	13220.3	12452.1
6007	IQCD	203.519	0.441377	0.146579	3.0112	0.00260221	0.0533655	166.707	155.561	194.976	227.645	219.851	256.374
6023	IRAK2	200.741	0.49505	0.146257	3.3848	0.000712305	0.0200751	182.76	171.829	145.149	229.178	222.428	253.101
6024	IRAK3	7.10348	1.69429	0.75035	2.258	0.0239457	NA	3.7046	2.03348	4.33279	11.4972	6.87035	14.1824
6027	IRF1	424.196	0.285409	0.11552	2.47065	0.0134867	0.164822	348.232	362.976	434.362	440.727	460.314	498.566
6036	IRF8	85.927	0.605748	0.21369	2.83471	0.0045868	0.0801555	74.092	69.1384	60.6591	91.9779	95.3261	124.369
6040	IRS2	1468	0.387548	0.0817727	4.73933	2.14425e-06	0.000162312	1215.11	1385.82	1214.26	1716.92	1639.44	1636.43
6043	IRX5	802.708	-0.586019	0.109268	-5.36311	8.17996e-08	9.23952e-06	947.143	1087.91	852.477	593.257	608.885	726.575
6044	IRX6	176.981	-0.886846	0.15592	-5.68782	1.28672e-08	1.69122e-06	242.034	237.917	207.974	108.074	126.243	139.642
6079	ITGAX	11.4597	1.20905	0.55761	2.16827	0.0301383	0.264085	4.93947	7.11719	8.66558	18.3956	15.4583	14.1824
6085	ITGB3	2395.91	0.345074	0.103479	3.33471	0.000853882	0.0232932	2044.94	2145.32	2144.73	2972.42	2915.61	2152.45
6087	ITGB4	5992.59	-0.199878	0.0804659	-2.484	0.0129914	0.161251	6068.13	6942.31	6212.14	5749.39	5924.82	5058.75
6091	ITGB8	3471.27	0.261816	0.0832811	3.14376	0.0016679	0.0385832	3174.84	3046.16	3253.93	4212.59	3741.77	3398.32
6097	ITM2C	7245.61	-0.154191	0.0650226	-2.37134	0.0177236	0.193394	7856.22	7596.07	7443.74	6533.5	6972.55	7071.56
6103	ITPR1	586.654	0.25402	0.104572	2.42914	0.0151349	0.178337	579.152	512.437	516.685	691.367	647.531	572.75
6105	ITPR3	8634.25	-0.336665	0.101592	-3.31389	0.000920078	0.0247258	9267.67	10473.4	9173.6	8368.46	8343.18	6179.16
6108	ITSN1	2350.6	-0.217053	0.079583	-2.72738	0.00638396	0.0999335	2514.19	2534.73	2535.77	2346.2	2212.25	1960.44
6111	IVNS1ABP	7399.1	0.154876	0.0623504	2.48395	0.0129933	0.161251	7017.75	6751.16	7239.01	7814.29	7852.81	7719.58
6115	JADE1	1898.84	-0.154115	0.0735996	-2.09397	0.0362628	0.290962	1991.84	1947.06	2063.49	1878.65	1782.86	1729.16
6116	JADE2	251.229	0.413579	0.134259	3.08046	0.00206683	0.0454829	216.102	228.767	202.558	311.192	294.566	254.192
6119	JAG2	1154.29	-0.240792	0.0938615	-2.5654	0.0103058	0.138477	1183	1405.14	1163.35	1076.14	1113	985.131
6128	JDP2	441.958	0.381919	0.110689	3.45038	0.000559805	0.0166536	391.453	378.228	380.202	456.824	488.654	556.386
6131	JMJD1C	2003.89	-0.224453	0.105795	-2.12158	0.0338726	0.281209	2204.24	2144.31	2133.9	2056.47	2018.17	1466.24
6141	JPH3	5.35134	2.22041	0.916283	2.42328	0.015381	NA	3.7046	1.01674	1.0832	7.66483	7.72915	10.9095
6146	JUN	1948.57	0.319768	0.0886764	3.60601	0.000310939	0.0107549	1701.65	1949.09	1548.97	2112.43	2267.22	2112.09
6147	JUNB	890.592	0.330393	0.0975077	3.38838	0.000703066	0.0198534	759.443	867.28	737.658	947.372	938.662	1093.14
6149	JUP	5978.51	-0.218445	0.0653732	-3.34151	0.000833235	0.0228594	6243.49	6792.85	6253.3	5545.5	5509.16	5526.77
6175	KAZALD1	336.87	-0.298335	0.132508	-2.25144	0.0243575	0.233683	358.111	398.562	355.289	252.173	301.437	355.651
6177	KBTBD11	353.247	0.260122	0.118742	2.19064	0.028478	0.255261	296.368	355.859	311.961	384.774	410.504	360.015
6185	KCCAT198	56.0438	0.57802	0.253644	2.27886	0.0226753	0.224548	50.6295	42.7031	42.2447	72.0494	72.9975	55.6386
6212	KCNJ16	2206.85	0.615361	0.074395	8.27154	1.32244e-16	5.99715e-14	1796.73	1694.91	1740.7	2820.66	2657.11	2531.01
6216	KCNJ5	3.8127	-2.13549	1.03159	-2.07009	0.0384435	NA	7.4092	7.11719	4.33279	2.29945	1.71759	0
6217	KCNK1	1560.6	0.508472	0.0778612	6.53048	6.55575e-11	1.24715e-08	1280.56	1265.84	1317.17	1793.57	1753.66	1952.81
6220	KCNK15	23.5679	0.870952	0.409042	2.12925	0.0332336	0.279037	16.0533	19.3181	14.0816	21.4615	25.7638	44.7291
6221	KCNK3	23.4985	1.17809	0.403767	2.91775	0.00352566	0.0662	16.0533	17.2846	9.74878	33.7252	24.905	39.2743
6231	KCNQ1	41.6384	0.645263	0.297638	2.16795	0.0301627	0.264138	32.1065	34.5692	30.3295	38.3241	56.6804	57.8205
6232	KCNQ1OT1	457.415	-0.342688	0.126816	-2.70225	0.0068871	0.104386	527.288	500.236	510.186	462.955	428.538	315.285
6234	KCNQ3	81.4344	0.550226	0.212686	2.58704	0.00968049	0.132413	58.0387	71.1719	68.2415	92.7444	89.3146	109.095
6237	KCNS3	8.03817	1.95364	0.727143	2.68673	0.00721559	0.107883	2.46973	2.03348	5.41599	16.8626	9.44673	12.0005
6239	KCTD1	3054.11	-0.391173	0.0811727	-4.81903	1.4426e-06	0.0001146	3345.25	3767.02	3286.42	2789.23	2706.06	2430.64
6266	KDM2A	4821.68	-0.194949	0.092868	-2.09921	0.0357987	0.289149	5059.25	5207.75	5177.69	4877.89	4875.37	3732.15
6267	KDM2B	1321.85	-0.197143	0.0805066	-2.44878	0.0143342	0.171701	1389.23	1441.74	1407.07	1277.73	1275.31	1140.05
6273	KDM4C	818.241	-0.232176	0.0957972	-2.42362	0.0153668	0.179752	931.089	851.012	873.057	820.903	759.174	674.209
6276	KDM5B	5549.57	-0.185514	0.0695391	-2.66776	0.00763585	0.112767	5898.96	5767.97	6053.99	5401.4	5352	4823.1
6279	KDM6B	2338.32	-0.227537	0.0949555	-2.39625	0.0165639	0.186897	2456.15	2792.99	2320.21	2341.6	2241.45	1877.53
6293	KIAA0040	180.185	0.579137	0.147855	3.91693	8.96821e-05	0.00395312	146.949	148.444	138.649	223.046	223.286	200.735
6297	KIAA0195	1704.12	-0.265912	0.0846428	-3.14158	0.00168039	0.03881	1765.86	1993.83	1824.11	1631.07	1602.51	1407.33
6302	KIAA0319	24.5723	0.797962	0.374595	2.1302	0.033155	0.278792	17.2881	19.3181	17.3312	36.7912	28.3402	28.3648
6317	KIAA0922	647.949	-0.235271	0.0985224	-2.38799	0.0169406	0.187828	653.244	720.869	728.992	620.851	622.626	541.113
6322	KIAA1109	1715.03	-0.261513	0.118311	-2.21039	0.0270782	0.24794	1869.59	1775.23	1969.25	1802.77	1691.82	1181.5
6328	KIAA1211L	729.954	-0.251072	0.105755	-2.3741	0.0175919	0.192248	724.867	883.548	772.32	686.768	723.105	589.115
6337	KIAA1462	413.122	0.372274	0.125329	2.97037	0.00297438	0.0587166	343.293	346.709	392.118	512.777	499.818	384.016
6340	KIAA1522	6561.5	-0.235562	0.0746356	-3.15616	0.00159864	0.0375212	7025.16	7513.71	6751.57	6298.95	6240.86	5538.77
6349	KIAA1671	1851.7	-0.259287	0.115235	-2.25008	0.0244442	0.234049	1981.96	2077.2	1997.42	1911.61	1860.15	1281.87
6355	KIAA1919	769.893	-0.198387	0.0878115	-2.25924	0.0238687	0.231364	779.201	831.694	856.809	722.793	715.375	713.483
6356	KIAA1958	959.982	-0.210401	0.107063	-1.96521	0.0493896	0.343966	1049.64	982.172	1061.53	1010.22	923.204	733.121
6363	KIF12	2052.12	-0.426026	0.0729335	-5.84129	5.17979e-09	7.64178e-07	2244.99	2454.41	2357.04	1703.89	1754.52	1797.89
6365	KIF13B	2278.68	-0.262862	0.103182	-2.54756	0.0108481	0.14262	2405.52	2607.94	2446.94	2262.66	2280.96	1668.07
6370	KIF18A	1774.28	-0.231213	0.073926	-3.12763	0.0017622	0.0400596	1920.22	1855.55	1973.59	1694.69	1575.03	1626.61
6388	KIF3A	732.28	0.217798	0.0980275	2.2218	0.0262967	0.24439	681.646	641.563	710.578	848.496	805.549	705.847
6398	KIFC1	1985.54	-0.194505	0.0743748	-2.6152	0.00891744	0.125784	2047.41	2174.81	2134.98	1795.1	1959.77	1801.16
6399	KIFC2	707.879	-0.229161	0.107448	-2.13276	0.0329445	0.278277	724.867	887.615	679.165	651.51	684.459	619.661
6400	KIFC3	3707.65	0.169306	0.0689485	2.45555	0.014067	0.169766	3456.39	3675.52	3337.33	3895.26	3840.53	4040.89
6402	KIRREL	13971.5	-0.248423	0.0895328	-2.77466	0.00552599	0.0911001	15217.3	15317.2	14983.9	13664.9	13959.7	10685.9
6406	KIT	240.746	0.599848	0.139189	4.30961	1.63546e-05	0.00094582	181.525	192.164	201.475	320.39	298.002	250.919
6407	KITLG	5140.14	0.240922	0.0817204	2.94812	0.0031971	0.0619383	4799.93	4436.04	4903.64	6151.79	5504.87	5044.57
6409	KLB	265.38	-0.886834	0.127662	-6.94675	3.73796e-12	8.31437e-10	326.005	360.943	346.623	198.519	176.912	183.28
6411	KLC2	865.944	0.214383	0.0949422	2.25804	0.023943	0.231551	710.048	885.581	808.066	951.971	925.78	914.219
6412	KLC3	141.655	0.383158	0.174274	2.1986	0.0279064	0.252327	127.191	101.674	139.733	141.033	165.747	174.553
6416	KLF12	417.124	-0.268859	0.123589	-2.17543	0.029598	0.261714	434.673	474.818	460.359	419.266	407.068	306.558
6417	KLF13	3014.35	-0.224211	0.0918674	-2.44059	0.0146633	0.173914	3294.62	3315.59	3138.02	2990.05	3006.64	2341.19
6426	KLF9	1233.82	-0.1662	0.0802997	-2.06975	0.038476	0.301837	1336.13	1283.13	1297.67	1200.31	1198.02	1087.68
6432	KLHDC7A	860.052	-0.313875	0.0893203	-3.51404	0.000441342	0.0137817	937.264	1010.64	910.969	728.158	810.702	762.576
6439	KLHL13	1089.61	-0.278616	0.0852493	-3.26825	0.00108216	0.0277903	1183	1119.43	1282.51	1019.42	984.178	949.129
6440	KLHL14	728.668	0.501438	0.0932716	5.3761	7.61165e-08	8.73407e-06	558.16	622.245	629.338	875.323	878.546	808.396
6441	KLHL15	893.49	-0.285279	0.0870225	-3.27822	0.00104465	0.0272137	954.552	1012.67	978.128	859.993	771.197	784.395
6444	KLHL2	533.357	0.223389	0.100077	2.23218	0.0256031	0.240058	491.477	528.705	456.026	575.628	578.827	569.478
6455	KLHL30	421.616	-0.249952	0.110134	-2.26953	0.0232363	0.227758	448.257	502.27	423.53	381.708	401.916	372.015
6461	KLHL5	1391.54	0.18535	0.0809681	2.28918	0.0220691	0.221294	1355.88	1223.14	1329.08	1542.16	1403.27	1495.7
6475	KLRG2	144.093	0.426907	0.172885	2.46931	0.0135373	0.164822	125.956	145.394	97.4878	170.926	166.606	158.188
6478	KMT2C	2309.81	-0.219801	0.097919	-2.24472	0.0247859	0.236694	2432.69	2517.45	2509.77	2339.3	2307.58	1752.07
6484	KNTC1	2744.72	-0.289043	0.0869066	-3.3259	0.000881334	0.0239517	2985.91	2953.63	3120.69	2711.82	2551.48	2144.81
6493	KRAS	2035.88	-0.182205	0.0739715	-2.46318	0.0137712	0.166614	2182.01	2122.95	2190.23	2026.58	1866.16	1827.35
6505	KRT15	178.648	0.473521	0.149655	3.16408	0.00155575	0.0367533	155.593	146.411	146.232	190.854	206.969	225.827
6508	KRT18	15104.9	0.411861	0.0735393	5.60056	2.13664e-08	2.68622e-06	13113	13071.2	12702.7	16107.6	16622.8	19012
6512	KRT24	484.688	-0.275373	0.113461	-2.42703	0.0152228	0.178774	530.993	532.772	526.434	371.744	462.89	483.292
6516	KRT8	11797	0.20486	0.0748104	2.73839	0.00617401	0.0977923	11022.4	11564.4	10292.5	12102.8	12074.6	13725.3
6519	KRT86	15.4962	1.15304	0.483234	2.38608	0.0170291	0.188568	11.1138	7.11719	10.832	20.695	25.7638	17.4553
6522	KSR1	548.073	-0.518592	0.129931	-3.9913	6.57128e-05	0.00304361	617.433	689.35	632.587	500.513	509.265	339.286
6533	L3MBTL3	620.633	0.221405	0.0948088	2.33528	0.0195289	0.205944	574.213	556.157	590.343	705.164	662.989	634.935
6537	LACTB2	189.943	0.326072	0.165865	1.96588	0.0493124	0.343966	174.116	171.829	158.147	167.86	206.969	260.738
6545	LAMA5	49496.2	-0.345313	0.097588	-3.53848	0.000402441	0.0129013	52053.3	62272.3	51851.6	47357.1	46720.1	36722.6
6546	LAMB1	26573.5	-0.15877	0.070964	-2.23733	0.0252648	0.238433	27670.9	28478.9	27956.3	26121.7	26427.7	22785.6
6547	LAMB2	8976.53	-0.217722	0.0754276	-2.8865	0.00389558	0.0709349	9387.46	10239.6	9332.83	8547.05	8789.76	7562.49
6549	LAMB3	1459.62	0.480886	0.0767623	6.26462	3.73743e-10	6.43284e-08	1176.83	1279.06	1198.02	1658.67	1707.28	1737.89
6552	LAMC2	5055.35	0.491939	0.0728203	6.75552	1.4232e-11	2.93952e-09	4173.85	4295.73	4137.82	6175.55	6148.97	5400.22
6567	LAPTM4B	12198.8	-0.284558	0.0740098	-3.84487	0.000120616	0.00499674	13211.8	13509.4	13468.5	10617.3	10236.8	12148.9
6573	LARP6	368.117	0.390851	0.115108	3.39551	0.000685002	0.0194311	349.467	312.139	294.63	397.038	435.409	420.017
6574	LARP7	3747.87	-0.324412	0.0841723	-3.85414	0.000116137	0.004867	4202.25	3954.11	4342.54	3060.56	3179.26	3748.52
6583	LBH	4825.7	-0.247301	0.0641578	-3.85457	0.000115932	0.004867	5159.27	5448.71	5106.19	4386.58	4458	4395.45
6586	LBR	3473.5	-0.149418	0.0666495	-2.24185	0.0249709	0.237519	3642.86	3566.73	3751.11	3406.25	3211.03	3263.04
6595	LCK	4.32779	2.30794	1.01475	2.27439	0.0229428	NA	1.23487	2.03348	1.0832	8.43131	7.72915	5.45477
6601	LCN2	53.2367	1.0167	0.265518	3.82913	0.000128599	0.00520808	29.6368	32.5357	43.3279	76.6483	65.2683	72.0029
6603	LCOR	1484.35	-0.266658	0.0995635	-2.67827	0.00740026	0.110188	1683.12	1574.93	1609.63	1526.83	1383.52	1128.05
6605	LCP1	167.865	0.553479	0.1689	3.27696	0.00104933	0.0272373	100.024	146.411	160.313	197.752	193.229	209.463
6609	LDHA	29550.7	0.179947	0.0658492	2.7327	0.00628167	0.0988252	28273.5	26749.4	28105.7	30354.2	30378.1	33443.2
6612	LDHD	264.224	-0.35897	0.138301	-2.59556	0.00944364	0.130782	290.194	288.754	309.795	217.681	201.817	277.102
6623	LEMD1	190.765	0.346282	0.144459	2.3971	0.0165254	0.186805	171.646	159.628	172.228	197.752	216.416	226.918
6638	LGALS1	10905.1	0.183166	0.0780747	2.34604	0.0189741	0.201564	9920.92	10438.9	10277.4	10412.7	11609.2	12771.8
6640	LGALS3	454.736	0.365296	0.107141	3.40949	0.000650841	0.0187447	398.862	381.278	411.615	469.087	538.464	529.112
6648	LGI2	5188.06	0.520116	0.0620362	8.38408	5.11261e-17	2.73771e-14	4307.22	4195.07	4287.3	6095.07	6215.09	6028.61
6652	LGR4	10178.6	-0.507073	0.070227	-7.22048	5.18042e-13	1.29135e-10	11663.3	12050.4	12137.2	9002.34	8441.95	7776.31
6655	LHFP	1117.82	-0.363224	0.0828862	-4.3822	1.17488e-05	0.000732174	1313.9	1189.59	1269.51	932.043	992.766	1009.13
6657	LHFPL3-AS2	19.3845	1.33323	0.43777	3.04551	0.00232284	0.0493152	8.64407	9.15067	15.1648	28.3599	26.6226	28.3648
6659	LHX1	2080.12	-0.53245	0.0771733	-6.89941	5.22201e-12	1.12931e-09	2341.31	2603.87	2430.7	1673.23	1628.27	1803.35
6665	LIAS	603.533	-0.320095	0.0932068	-3.43424	0.000594211	0.0175687	670.533	646.647	693.247	529.639	536.746	544.386
6666	LIF	1742.08	0.310028	0.0763296	4.0617	4.8717e-05	0.00237956	1517.65	1596.28	1553.31	1905.48	2044.79	1834.98
6667	LIFR	2308.76	-0.632148	0.100706	-6.27719	3.44757e-10	6.00542e-08	2752.52	2731.98	2939.8	2094.03	1835.24	1498.97
6672	LIMA1	3067.48	-0.222756	0.0675497	-3.29766	0.000974938	0.0258162	3323.03	3290.17	3300.5	2947.89	2820.28	2723.02
6682	LIN28A	2053.56	-0.207119	0.0741072	-2.79486	0.00519229	0.0873925	2177.07	2143.29	2283.38	1909.31	1998.41	1809.89
6696	LINC00162	232.809	0.473408	0.147219	3.21567	0.00130143	0.032106	180.291	225.716	177.644	236.843	301.437	274.92
6725	LINC00472	2653.12	-0.244232	0.0953529	-2.56135	0.0104265	0.139322	2795.74	2868.23	2971.21	2794.6	2422.66	2066.27
6762	LINC00672	128.969	0.364551	0.172446	2.114	0.0345149	0.283694	127.191	113.875	97.4878	144.099	141.701	149.461
6763	LINC00673	327.966	0.366427	0.115758	3.16546	0.0015484	0.0367034	279.08	297.905	281.631	359.48	362.411	387.288
6779	LINC00888	70.3502	0.461657	0.235334	1.96171	0.0497962	0.345467	45.6901	66.0882	64.9919	85.846	67.8447	91.6401
6878	LINC01356	38.5892	1.56868	0.330128	4.75172	2.01692e-06	0.000154144	16.0533	24.4018	17.3312	53.6538	48.0925	72.0029
6883	LINC01405	54.4326	0.671509	0.258682	2.59588	0.0094348	0.130782	35.8111	48.8036	41.1615	64.3845	76.4327	60.0024
6896	LINC01497	30.1338	1.07428	0.350474	3.06522	0.00217513	0.0468674	24.6973	15.2511	18.4144	36.0247	39.5045	46.911
6899	LINC01506	14.0615	-1.12776	0.510085	-2.21093	0.0270409	0.24794	22.2276	16.2679	19.4976	12.2637	4.29397	9.81858
6913	LINC01573	82.39	-0.552495	0.214043	-2.58123	0.00984487	0.133399	96.3196	83.3727	113.736	62.0851	63.5508	75.2758
6915	LINC01588	318.886	0.391375	0.118809	3.29415	0.000987183	0.0260451	298.838	272.487	256.718	361.78	350.388	373.106
6930	LIPH	126.813	-0.676896	0.181221	-3.7352	0.000187565	0.00715517	174.116	149.461	146.232	108.841	104.773	77.4577
6937	LLGL2	4325.39	-0.144488	0.0730024	-1.97922	0.0477909	0.340375	4465.28	4915.94	4242.89	4028.63	4182.33	4117.26
6946	LMCD1	125.453	0.370305	0.169572	2.18377	0.0289793	0.258142	109.903	106.758	111.569	140.266	139.125	145.097
6951	LMNA	21561.4	-0.18319	0.0689904	-2.6553	0.00792389	0.116073	22294.3	24431.3	22056.1	19333.8	19957.5	21295.4
6954	LMNTD2	122.423	-0.386308	0.179957	-2.14667	0.0318192	0.272969	132.131	162.679	121.318	105.775	113.361	99.2767
6956	LMO3	26.34	-0.938274	0.36425	-2.57591	0.00999776	0.135218	40.7506	26.4353	36.8287	19.1621	16.3171	18.5462
6960	LMOD1	151.584	-0.499242	0.160646	-3.10772	0.00188534	0.0420653	176.586	191.147	165.729	133.368	131.395	111.277
6968	LNX2	688.852	-0.197011	0.091025	-2.16436	0.0304364	0.265891	749.564	701.551	757.155	663.774	621.767	639.299
6975	LOC100128494	34.5555	0.67081	0.315454	2.12649	0.0334625	0.27956	32.1065	24.4018	23.8304	43.6895	42.9397	40.3653
6976	LOC100129034	2461.88	-0.174084	0.0793549	-2.19373	0.0282545	0.254653	2499.37	2720.8	2612.67	2450.44	2385.73	2102.27
6987	LOC100129940	44.4544	-0.850596	0.279193	-3.04662	0.00231432	0.0492789	49.3947	58.971	62.8255	31.4258	29.199	34.9105
7014	LOC100268168	35.2305	-0.653188	0.317458	-2.05756	0.0396328	0.307734	39.5157	54.904	34.6623	26.0604	30.0578	26.1829
7025	LOC100288637	399.521	-0.368079	0.127362	-2.89001	0.00385224	0.0705008	439.613	423.981	489.605	386.307	376.152	281.466
7041	LOC100422737	182.989	0.301954	0.144639	2.08763	0.0368312	0.293068	161.768	160.645	168.979	193.154	206.111	207.281
7058	LOC100506127	225.686	-0.287631	0.140293	-2.05022	0.0403432	0.310517	239.564	261.302	244.803	228.412	204.393	175.643
7142	LOC101927550	34.9828	0.718059	0.330809	2.17062	0.0299602	0.263345	16.0533	28.4687	34.6623	49.8214	43.7985	37.0924
7199	LOC101929633	261.416	-0.642444	0.141071	-4.55404	5.2626e-06	0.000362318	356.876	288.754	313.044	230.711	207.828	171.28
7211	LOC102723649	12.2482	2.50222	0.682617	3.66563	0.000246735	0.00894058	2.46973	6.10045	2.1664	18.3956	9.44673	34.9105
7223	LOC103021296	30.1222	1.2497	0.383789	3.25623	0.00112903	0.0287387	7.4092	18.3013	27.0799	37.5576	36.9281	53.4567
7281	LOC389895	77.7368	-0.497275	0.219332	-2.26722	0.0233768	0.22852	87.6755	107.775	76.907	61.3186	61.8332	70.912
7305	LOC554223	53.1088	0.645498	0.281983	2.28914	0.0220712	0.221294	46.9249	26.4353	50.9103	52.1208	66.9859	75.2758
7328	LOC653602	20.3978	1.24019	0.424175	2.92377	0.00345816	0.0656144	9.87893	12.2009	14.0816	28.3599	24.0462	33.8195
7349	LOC729867	9.59729	1.3678	0.654034	2.09132	0.0364992	0.292196	1.23487	6.10045	8.66558	17.6291	16.3171	7.63667
7367	LONRF1	405.94	0.329356	0.126597	2.60161	0.00927874	0.129741	326.005	365.01	385.618	399.337	425.103	534.567
7368	LONRF2	13.7531	1.05956	0.509553	2.07939	0.0375812	0.297237	11.1138	6.10045	9.74878	16.8626	22.3286	16.3643
7369	LONRF3	8.43009	1.3542	0.670223	2.02053	0.0433287	0.32175	3.7046	4.06696	6.49919	11.4972	17.1759	7.63667
7370	LOX	542.784	-0.344663	0.102891	-3.34978	0.000808756	0.0223149	564.334	621.229	636.92	518.909	456.02	459.291
7379	LPAR3	307.111	-1.11616	0.127398	-8.76122	1.93152e-18	1.32981e-15	417.385	439.232	405.116	183.956	222.428	174.553
7382	LPCAT3	4452.47	-0.414532	0.0625904	-6.62293	3.52155e-11	6.88035e-09	4998.74	5121.32	5143.02	3794.85	3868.01	3788.88
7384	LPGAT1	1964.38	0.181075	0.0810059	2.23533	0.025396	0.239514	1822.66	1753.88	1949.76	2241.96	2078.28	1939.71
7385	LPIN1	1517.05	-0.266802	0.0897097	-2.97406	0.0029389	0.0582625	1592.98	1689.82	1690.87	1527.6	1383.52	1217.5
7386	LPIN2	1171.45	-0.448791	0.0832076	-5.39363	6.90495e-08	8.05094e-06	1336.13	1345.15	1377.83	1036.28	1024.54	908.764
7387	LPIN3	2595.76	-0.541994	0.0851387	-6.36601	1.94009e-10	3.50624e-08	3101.99	3140.71	2993.96	2181.41	2308.44	1848.07
7393	LRBA	5516.9	-0.280853	0.0994522	-2.824	0.00474287	0.0821227	6022.44	6081.13	6057.24	5527.87	5407.83	4004.89
7394	LRCH1	644.549	-0.199773	0.0930965	-2.14587	0.0318831	0.273053	684.116	663.932	719.243	616.252	572.816	610.934
7401	LRG1	1830.55	0.157126	0.0757242	2.07498	0.0379886	0.299313	1732.52	1794.55	1663.79	1834.19	1940.02	2018.26
7408	LRP1	7240.31	-0.395407	0.185143	-2.13569	0.0327051	0.277465	8085.91	8833.44	7761.11	7020.21	7020.64	4720.55
7415	LRP4	86.4792	0.604731	0.212557	2.84503	0.00444072	0.0781069	77.7966	65.0714	63.9087	106.541	119.372	86.1853
7417	LRP5	3809.75	-0.228241	0.0908847	-2.51133	0.0120277	0.153891	3814.5	4572.28	3946.09	3669.92	3760.66	3095.03
7422	LRPPRC	13252.6	-0.175911	0.0648434	-2.71287	0.00667042	0.102162	14196	13454.5	14531.1	12935.9	12445.6	11952.5
7426	LRRC16A	4149.11	-0.293499	0.0825455	-3.5556	0.00037712	0.0123985	4644.33	4482.81	4586.26	3965.78	3963.33	3252.13
7451	LRRC40	1502.23	-0.228278	0.0808022	-2.82514	0.00472594	0.0820259	1549.76	1631.87	1681.12	1477.78	1299.36	1373.51
7452	LRRC41	3264.71	-0.155348	0.0676717	-2.29561	0.0216983	0.219284	3376.13	3581.98	3363.33	3131.08	3138.89	2996.85
7471	LRRC75A	37.959	0.598779	0.304537	1.96619	0.0492762	0.343966	34.5763	30.5022	25.9967	52.1208	46.3749	38.1834
7476	LRRC8C	1523.5	-0.344267	0.0758648	-4.5379	5.68176e-06	0.000389322	1668.3	1693.89	1752.61	1391.93	1353.46	1280.78
7479	LRRCC1	201.728	0.342555	0.149177	2.29631	0.0216584	0.219284	201.283	178.946	154.897	248.34	220.71	206.19
7486	LRRK2	39.6999	0.683756	0.298732	2.28886	0.0220876	0.221304	24.6973	28.4687	37.9119	47.5219	47.2337	52.3658
7487	LRRN2	36.2872	0.638194	0.307142	2.07785	0.0377232	0.298034	27.1671	28.4687	29.2463	39.0906	44.6573	49.0929
7511	LSS	1724.9	-0.266079	0.0826194	-3.22054	0.00127948	0.031676	1944.92	1955.19	1752.61	1578.19	1668.64	1449.88
7518	LTBP1	1130.14	0.25097	0.0851195	2.94845	0.00319373	0.0619383	1037.29	967.937	1092.95	1255.5	1271.87	1155.32
7527	LTV1	888.619	0.234559	0.0932808	2.51454	0.0119186	0.153446	833.535	736.12	879.557	930.51	935.227	1016.77
7533	LUZP1	3373.08	-0.261293	0.106922	-2.44376	0.0145351	0.172969	3604.58	3668.4	3764.11	3472.17	3326.97	2402.28
7541	LYAR	889.211	0.26443	0.0932746	2.83496	0.00458314	0.0801555	786.61	793.058	841.645	888.353	957.555	1068.04
7550	LYPD6B	308.842	-0.331251	0.127787	-2.59221	0.00953615	0.131359	309.952	399.579	321.71	272.868	269.661	279.284
7561	LYSMD2	63.629	0.847153	0.2409	3.51662	0.000437083	0.0137491	45.6901	43.7199	46.5775	73.5823	77.2915	94.9129
7568	LZTS1	1064.83	-0.187847	0.0939026	-2.00045	0.045452	0.333238	1089.15	1227.21	1087.53	1052.38	1046.87	885.854
7569	LZTS2	2067.74	-0.234382	0.0769256	-3.04686	0.00231242	0.0492789	2137.55	2423.91	2142.57	1875.58	1893.64	1933.17
7587	MAFF	605.945	0.551299	0.0950883	5.79776	6.72056e-09	9.43358e-07	501.356	494.136	478.773	723.559	686.176	751.667
7604	MAGOH	792.947	0.24736	0.102009	2.42489	0.015313	0.179268	786.61	651.731	736.574	775.68	869.958	937.129
7606	MAGT1	2950.92	-0.155201	0.070657	-2.19654	0.0280533	0.253338	3092.11	3031.92	3204.1	2875.84	2635.64	2865.93
7607	MAK	17.1882	0.984793	0.457965	2.15037	0.0315261	0.271589	14.8184	9.15067	10.832	26.0604	17.1759	25.0919
7609	MAL	690.765	-0.315358	0.0971952	-3.24459	0.00117621	0.0297543	790.315	747.305	758.238	558.766	615.755	674.209
7613	MALT1	675.613	0.194489	0.0892475	2.17921	0.029316	0.26035	637.191	624.279	629.338	731.991	711.94	718.938
7614	MAMDC2	65.9771	0.76031	0.242749	3.13208	0.00173575	0.039708	51.8644	42.7031	53.0767	100.409	74.7151	73.0939
7615	MAMDC4	172.699	-0.610061	0.151862	-4.0172	5.8893e-05	0.00278512	204.988	224.7	196.059	144.099	124.525	141.824
7617	MAML2	330.475	0.47953	0.129525	3.70221	0.000213728	0.00788286	274.14	280.62	275.132	434.596	397.622	320.74
7618	MAML3	117.856	0.519532	0.205309	2.53049	0.0113902	0.147563	100.024	102.691	88.8222	140.266	176.053	99.2767
7621	MAN1A2	3009.33	-0.426671	0.210079	-2.031	0.0422548	0.318187	3446.51	3384.73	3523.64	3074.36	2788.5	1838.26
7622	MAN1B1	5066.59	-0.167545	0.0645717	-2.59471	0.0094672	0.13088	5269.18	5596.14	5214.51	4710.03	4780.05	4829.65
7625	MAN2A1	2140.13	-0.19443	0.0747488	-2.60111	0.00929217	0.129803	2320.31	2223.61	2311.54	2110.13	2005.28	1869.89
7626	MAN2A2	3029.31	-0.176404	0.0795203	-2.21835	0.0265308	0.245672	3224.24	3284.07	3138.02	3036.8	2950.82	2541.92
7634	MANEAL	70.9346	0.571232	0.244224	2.33897	0.0193372	0.204544	53.0993	52.8705	64.9919	64.3845	107.349	82.9124
7638	MAOB	28.2559	0.772781	0.357478	2.16176	0.0306367	0.267318	18.523	23.385	20.5808	29.8928	45.5161	31.6376
7640	MAP1B	1526.28	0.464346	0.0919998	5.04724	4.4823e-07	4.20812e-05	1321.31	1279.06	1251.09	1918.51	1859.29	1528.43
7651	MAP2K6	412.529	-0.255804	0.109908	-2.32743	0.0199423	0.208931	418.62	468.718	459.276	361.013	405.351	362.196
7656	MAP3K12	1105.91	-0.358262	0.0862569	-4.15343	3.27524e-05	0.00169726	1260.8	1192.64	1277.09	1013.29	1009.08	882.581
7680	MAP7D3	919.507	0.173495	0.0878037	1.97594	0.0481617	0.34167	913.801	856.096	824.314	948.905	1035.71	938.22
7688	MAPK15	359.521	-0.328905	0.125919	-2.61205	0.00900022	0.126458	370.46	472.784	356.372	309.659	319.471	328.377
7704	MAPKBP1	756.626	-0.227352	0.103834	-2.18957	0.0285557	0.25564	789.08	845.928	815.648	731.991	766.903	590.206
7708	MAPT	493.035	0.292511	0.108395	2.69857	0.00696381	0.104878	459.37	444.316	427.863	554.933	591.709	480.019
7718	MARCKS	847.962	0.473958	0.0922355	5.13857	2.76838e-07	2.70441e-05	673.002	767.639	686.747	971.133	938.662	1050.59
7723	MARS	3636.68	0.201063	0.0681039	2.9523	0.00315418	0.0614575	3268.69	3561.64	3320	3887.6	3973.64	3808.52
7736	MATK	85.479	0.775685	0.212637	3.64793	0.000264365	0.0094375	66.6828	69.1384	53.0767	95.0438	117.655	111.277
7740	MATN3	519.407	0.437908	0.103778	4.21964	2.44691e-05	0.00131515	424.794	450.416	446.277	567.964	570.239	656.754
7742	MATR3	10595.8	-0.168003	0.0630002	-2.66671	0.00765981	0.113006	11252.1	10754.1	11631.4	10231	9821.17	9885.13
7754	MBD5	449.737	-0.263664	0.125234	-2.10538	0.0352586	0.287057	510	481.935	483.106	438.428	462.031	322.922
7760	MBNL1	1664.31	-0.20533	0.0847469	-2.42287	0.0153986	0.179841	1760.92	1787.43	1802.44	1647.94	1617.97	1369.15
7772	MCAM	92.6002	0.869347	0.204643	4.24811	2.1558e-05	0.00118062	55.569	66.0882	74.7406	119.571	130.537	109.095
7779	MCF2L	381.476	-0.356684	0.118585	-3.00784	0.00263108	0.053805	450.726	439.232	397.534	364.846	345.235	291.284
7784	MCL1	10530	-0.155174	0.0643118	-2.41284	0.0158288	0.182692	10955.7	10816.1	11517.6	10341.4	9986.92	9562.2
7790	MCM4	6487.09	-0.140127	0.0627591	-2.23278	0.0255634	0.239841	6738.67	6845.72	6823.06	6321.95	6264.9	5928.24
7792	MCM6	5396.27	-0.172898	0.0620674	-2.78566	0.00534195	0.0887746	5823.63	5569.71	5764.78	5072.58	5032.53	5114.39
7798	MCOLN2	87.7573	0.491217	0.214835	2.28648	0.0222259	0.222228	93.8499	62.0212	63.9087	110.373	92.7498	103.641
7799	MCOLN3	90.4668	0.590319	0.200163	2.94919	0.00318606	0.0619141	74.092	71.1719	71.4911	101.942	119.372	104.732
7806	MCU	6057.51	-0.136392	0.0647712	-2.10575	0.0352265	0.287057	6490.46	6040.46	6501.35	5878.15	5664.61	5770.05
7809	MDFI	208.245	0.575211	0.140466	4.09502	4.22133e-05	0.00209014	161.768	160.645	178.728	241.442	239.604	267.284
7810	MDFIC	54.9377	0.606854	0.264761	2.29208	0.0219009	0.220115	33.3414	55.9207	41.1615	75.8818	64.4096	58.9115
7823	ME3	44.8895	0.633604	0.302268	2.09617	0.0360674	0.290024	19.7579	44.7366	40.0783	50.5878	49.8101	64.3662
7826	MECOM	8562.68	-0.222826	0.0687932	-3.23907	0.0011992	0.0302056	9266.44	8895.47	9509.39	8169.94	8177.44	7357.39
7846	MED23	1290.35	-0.184633	0.0894673	-2.0637	0.0390465	0.305318	1328.72	1393.95	1398.41	1335.21	1205.75	1080.04
7858	MED8	1146.92	0.237022	0.0926561	2.55808	0.0105252	0.140122	1049.64	1071.64	1034.45	1141.29	1178.27	1406.24
7860	MEF2A	2034.45	-0.223777	0.0881894	-2.53746	0.0111659	0.145307	2178.3	2087.37	2313.71	2072.57	1891.06	1663.7
7865	MEGF6	1417.61	-0.213439	0.0879624	-2.42648	0.0152461	0.178774	1450.97	1708.12	1407.07	1322.18	1335.42	1281.87
7866	MEGF8	2406.06	-0.248918	0.0887789	-2.80379	0.00505057	0.0856384	2551.23	2722.83	2568.26	2312.48	2386.59	1894.99
7867	MEGF9	678.903	-0.272123	0.113921	-2.3887	0.0169079	0.187828	805.133	660.882	765.821	702.098	611.461	528.021
7870	MEIS2	1405.06	-0.591368	0.0752385	-7.85991	3.84401e-15	1.35553e-12	1700.41	1691.86	1675.71	1158.92	1090.67	1112.77
7871	MEIS3	33.5629	0.86633	0.32517	2.66424	0.00771626	0.113491	22.2276	25.4185	23.8304	51.3543	40.3633	38.1834
7885	MET	13008.3	-0.20835	0.0813372	-2.56156	0.0104203	0.139322	13742.8	13657.9	14441.2	13108.4	12553	10546.2
7890	METRNL	91.1798	0.563471	0.208984	2.69624	0.00701267	0.105504	59.2736	79.3058	81.2398	110.373	93.6086	123.278
7896	METTL15	510.342	-0.276666	0.10282	-2.69077	0.00712883	0.106918	549.516	565.308	564.346	495.914	468.043	418.926
7911	METTL5	896.228	0.193666	0.0935951	2.06919	0.0385279	0.302081	852.058	781.874	873.057	911.348	905.169	1053.86
7914	METTL7B	6.44676	2.30697	0.842649	2.73776	0.00618592	NA	1.23487	4.06696	1.0832	13.0302	9.44673	9.81858
7922	MFAP2	562.246	-0.310725	0.097595	-3.18382	0.00145347	0.0349654	643.366	602.927	620.672	470.62	514.418	521.476
7924	MFAP3L	612.705	0.388019	0.11428	3.39534	0.000685423	0.0194311	572.978	496.17	526.434	759.584	742.857	578.205
7925	MFAP5	2775.11	0.680639	0.0702991	9.68206	3.59413e-22	2.88689e-19	2133.85	2028.4	2235.72	3482.9	3368.19	3401.59
7927	MFGE8	13244.2	0.307357	0.0634902	4.84102	1.29177e-06	0.000103758	11548.5	12434.7	11530.6	14242.8	14844.3	14864.2
7928	MFHAS1	9440.7	-0.388556	0.101169	-3.84067	0.000122699	0.00506853	10182.7	11381.4	10552.5	8938.72	9014.76	6574.08
7934	MFSD1	536.237	-0.235206	0.0959797	-2.45058	0.0142626	0.17127	597.675	572.425	569.762	489.782	494.665	493.111
7942	MFSD6	175.356	0.716196	0.159334	4.49494	6.9588e-06	0.000469362	149.419	117.942	131.067	223.046	190.652	240.01
7959	MGC2889	2.543	3.5619	1.50475	2.3671	0.0179281	NA	1.23487	0	0	5.36538	4.29397	4.36381
7965	MGLL	3044.67	0.242927	0.0760637	3.19373	0.00140446	0.03407	2774.75	2933.3	2660.33	3371.76	3472.1	3055.76
7973	MIB1	3985.4	-0.250621	0.0896333	-2.79607	0.00517288	0.0872689	4297.34	4213.37	4485.52	4122.14	3649.87	3144.13
7977	MICAL2	3359.88	0.350294	0.0930349	3.76519	0.000166422	0.00657413	2972.32	2961.77	2931.13	4055.46	4095.59	3143.04
7979	MICALCL	140.601	0.424015	0.177112	2.39405	0.0166636	0.18691	114.843	132.176	113.736	160.195	190.652	132.005
7985	MID1	98.4628	0.463517	0.191571	2.41955	0.0155397	0.180606	90.1453	77.2723	81.2398	118.038	107.349	116.732
7992	MIER1	2400.39	-0.157125	0.0744767	-2.10972	0.0348825	0.285255	2546.3	2444.24	2605.09	2421.32	2228.57	2156.81
7994	MIER3	1804.5	-0.212815	0.0782142	-2.72093	0.00650988	0.100719	1938.74	1886.05	1989.83	1802	1627.41	1582.97
8074	MIR614	419.279	-0.304957	0.115595	-2.63815	0.00833603	0.120042	413.68	495.153	482.023	388.607	400.198	336.014
8091	MIR8085	2.87518	2.78206	1.36211	2.04246	0.0411055	NA	1.23487	1.01674	0	7.66483	5.15276	2.18191
8096	MIS18BP1	807.352	-0.194664	0.0903727	-2.15401	0.0312392	0.270013	880.46	802.209	904.47	781.046	759.174	716.756
8099	MITF	3109.02	-0.251896	0.0708595	-3.55486	0.00037818	0.0123985	3427.99	3211.88	3501.98	2947.89	2839.17	2725.2
8104	MKLN1	4453.11	-0.243347	0.0937486	-2.59574	0.00943879	0.130782	4775.23	4700.39	5011.96	4644.88	4149.69	3436.5
8112	MLEC	12241.7	-0.16168	0.0753494	-2.14574	0.0318935	0.273053	12838.9	12977.7	12968	12141.8	12227.5	10296.4
8113	MLF1	719.214	0.195524	0.0975026	2.00532	0.0449283	0.330572	681.646	614.111	714.911	718.961	760.892	824.761
8128	MLXIP	2991.83	-0.256037	0.0889168	-2.87951	0.00398296	0.072253	3153.85	3475.22	3143.44	2865.11	2952.53	2360.82
8138	MMP1	36.0921	1.28204	0.318496	4.02528	5.69072e-05	0.00270646	22.2276	19.3181	21.664	49.0549	54.104	50.1838
8141	MMP14	2191.65	0.431894	0.0736948	5.86058	4.6126e-09	6.94676e-07	1837.48	1927.74	1833.85	2556.99	2621.04	2372.82
8145	MMP2	188.783	0.456977	0.153394	2.97911	0.00289083	0.0576974	167.942	152.511	157.064	236.843	183.782	234.555
8146	MMP20	6.4006	2.03201	0.819924	2.47829	0.0132014	NA	0	4.06696	3.24959	10.7308	9.44673	10.9095
8147	MMP24	1363.04	0.303774	0.0854492	3.55503	0.000377938	0.0123985	1170.65	1300.41	1189.35	1490.04	1624.84	1402.97
8152	MMP7	11860.7	0.802418	0.0742691	10.8042	3.28789e-27	4.32148e-24	8996	8090.21	8847.56	14345.5	14539.4	16345.8
8153	MMRN2	395.657	-0.452447	0.110525	-4.0936	4.24732e-05	0.00209583	444.552	491.086	436.529	348.75	336.647	316.376
8154	MMS19	3028.82	-0.244593	0.0659749	-3.70737	0.000209425	0.00776375	3220.53	3375.58	3258.26	2757.8	2808.26	2752.47
8157	MNAT1	741.904	0.182067	0.0920599	1.9777	0.0479625	0.340797	695.23	687.317	701.912	798.675	728.257	840.034
8179	MON2	1264.35	-0.223207	0.0987561	-2.26019	0.0238097	0.231344	1318.84	1383.78	1386.49	1296.12	1221.21	979.676
8193	MOV10	2242.13	-0.234008	0.0721277	-3.24436	0.00117717	0.0297543	2300.56	2513.38	2456.69	2084.83	2099.75	1997.54
8194	MOXD1	2195.41	-0.284399	0.0717069	-3.96613	7.30497e-05	0.00333171	2475.91	2363.92	2392.78	1985.19	1892.78	2061.9
8195	MPC1	1067.26	-0.352823	0.0851714	-4.14251	3.43533e-05	0.00174273	1187.94	1187.55	1213.18	893.719	900.016	1021.13
8196	MPC2	4010.59	-0.176072	0.0839959	-2.0962	0.0360643	0.290024	4381.31	4131.02	4249.38	3507.42	3516.76	4277.63
8203	MPHOSPH9	1333.33	-0.206307	0.0905155	-2.27924	0.0226527	0.224526	1422.57	1388.87	1477.48	1339.81	1289.05	1082.23
8222	MPZL2	918.33	0.735393	0.0889112	8.27109	1.32735e-16	5.99715e-14	670.533	688.334	707.328	1152.02	1066.62	1225.14
8225	MRAP2	20.3879	1.06024	0.457266	2.31865	0.020414	0.211953	23.4625	7.11719	9.74878	26.0604	35.2106	20.7281
8229	MREG	188.139	0.544513	0.153446	3.54856	0.000387337	0.012573	149.419	154.545	153.814	203.118	206.111	261.829
8238	MROH2B	12.385	1.24325	0.541823	2.29456	0.0217582	0.219314	6.17433	8.13393	7.58238	13.0302	19.7523	19.6372
8239	MROH6	311.146	-0.405472	0.132165	-3.06794	0.00215543	0.0465818	309.952	417.88	334.708	276.7	251.627	276.011
8240	MROH8	3.4366	2.39309	1.20874	1.97982	0.0477243	NA	0	2.03348	1.0832	2.29945	4.29397	10.9095
8249	MRPL17	1421.05	0.181978	0.0887013	2.05158	0.0402107	0.309897	1336.13	1296.34	1359.41	1362.81	1488.29	1683.34
8281	MRPL48	647.09	0.232122	0.109281	2.12408	0.0336636	0.280484	582.857	585.643	614.173	609.354	681.024	809.487
8285	MRPL52	799.375	0.295331	0.0987029	2.99212	0.00277047	0.0557875	669.298	735.104	747.406	788.71	964.426	891.309
8330	MSH4	110.071	-0.463567	0.199069	-2.32867	0.0198764	0.208544	122.252	136.243	125.651	103.475	107.349	65.4572
8359	MT2A	421.15	0.357897	0.116268	3.0782	0.00208253	0.0456443	346.998	402.629	356.372	422.332	515.276	483.292
8385	MTHFD2	3446.35	0.244847	0.0683763	3.58087	0.000342448	0.0115142	3192.13	3117.33	3154.27	3841.61	3534.8	3837.97
8387	MTHFR	869.58	-0.325212	0.0973406	-3.34097	0.000834865	0.0228608	958.257	999.456	946.715	851.562	788.373	673.118
8393	MTM1	583.85	-0.669073	0.0959788	-6.97105	3.14585e-12	7.21947e-10	740.92	688.334	722.493	447.626	470.619	433.108
8397	MTMR12	1788.88	-0.17586	0.0849267	-2.07073	0.0383838	0.301531	1860.94	1907.41	1928.09	1803.53	1748.5	1484.79
8416	MTSS1L	2731.68	-0.163707	0.0747839	-2.18907	0.0285915	0.255802	2850.07	3100.04	2709.08	2545.49	2663.12	2522.28
8424	MUC15	2.3357	-2.82727	1.43767	-1.96656	0.0492337	NA	4.93947	2.03348	5.41599	0.766483	0.858794	0
8429	MUC3A	41.5874	1.18507	0.30248	3.91786	8.93403e-05	0.00395312	29.6368	26.4353	20.5808	61.3186	63.5508	48.0019
8436	MUSTN1	6.582	1.56741	0.754245	2.07812	0.0376979	NA	3.7046	4.06696	2.1664	9.19779	9.44673	10.9095
8437	MUT	1006.8	-0.237867	0.0830614	-2.86375	0.00418657	0.0745437	1052.11	1103.16	1114.61	950.438	945.532	874.944
8449	MXRA5	9.18866	1.57576	0.710187	2.2188	0.0265006	0.245607	8.64407	2.03348	3.24959	6.89834	10.3055	24.001
8452	MYADM	5953.13	0.162072	0.0697105	2.32493	0.0200756	0.20972	5598.89	5941.83	5314.17	6137.99	6146.39	6579.54
8453	MYB	58.6521	-0.513832	0.246402	-2.08534	0.0370383	0.293746	61.7433	72.1886	72.5743	51.3543	39.5045	54.5477
8456	MYBL2	2920.19	-0.150247	0.0697545	-2.15395	0.0312444	0.270013	2998.26	3216.97	3000.46	2711.05	2869.23	2725.2
8458	MYCBP2	2929.29	-0.412605	0.116954	-3.52793	0.000418816	0.0133082	3398.35	3301.36	3340.58	2866.64	2794.52	1874.26
8461	MYCN	189.572	-0.318221	0.144003	-2.20982	0.0271177	0.248144	213.632	219.616	197.142	160.195	165.747	181.098
8466	MYEOV2	532.812	0.1986	0.0981337	2.02376	0.0429945	0.321082	495.182	494.136	498.271	538.071	578.827	592.388
8467	MYH10	11027	-0.265511	0.0862948	-3.07679	0.0020924	0.0456443	12203	12114.5	11803.6	10848.8	10677.4	8514.89
8470	MYH16	27.9072	0.825755	0.392219	2.10534	0.0352616	0.287057	24.6973	9.15067	27.0799	33.7252	45.5161	27.2738
8475	MYL12B	9883.68	0.217814	0.0745909	2.92012	0.00349898	0.0659561	9329.42	8732.79	9352.33	9975	10255.7	11656.8
8476	MYL3	136.65	-0.384824	0.179959	-2.1384	0.0324844	0.27627	142.01	181.997	138.649	100.409	119.372	137.46
8483	MYLK	7442.87	-0.239287	0.0889628	-2.68974	0.00715073	0.107135	8069.85	8235.6	7874.85	7535.29	7172.65	5768.96
8491	MYO18B	19.8896	1.30824	0.431821	3.0296	0.00244881	0.0515355	11.1138	8.13393	15.1648	27.5934	30.0578	27.2738
8492	MYO19	1624.43	-0.151605	0.0760345	-1.9939	0.0461633	0.336067	1707.82	1680.67	1742.87	1591.22	1578.46	1445.51
8524	N4BP2	689.196	-0.270894	0.122231	-2.21624	0.0266753	0.246082	745.859	712.735	805.899	728.158	652.683	489.838
8528	N4BP3	702.493	0.22106	0.0901331	2.4526	0.0141829	0.170739	629.782	664.949	652.085	784.112	757.456	726.575
8533	NAA16	693.662	-0.231446	0.0915788	-2.52729	0.0114947	0.148649	780.436	706.635	761.488	656.876	618.332	638.208
8536	NAA30	2190.02	-0.150394	0.0754729	-1.99269	0.0462952	0.336519	2280.8	2286.65	2347.29	2227.4	2047.36	1950.62
8539	NAA40	1850.38	-0.193172	0.085515	-2.25892	0.0238883	0.231364	1995.54	2001.96	1928.09	1819.63	1839.54	1517.52
8553	NACC2	2931.51	-0.240796	0.0805171	-2.99061	0.00278417	0.0559077	3181.02	3367.45	2980.96	2865.88	2741.27	2452.46
8555	NADK2	2621.44	-0.169601	0.0753138	-2.25192	0.0243275	0.233559	2816.73	2607.94	2901.89	2556.99	2323.9	2521.19
8573	NAP1L2	5.00409	3.04874	1.07694	2.83093	0.00464127	NA	0	2.03348	1.0832	9.19779	11.1643	6.54572
8574	NAP1L3	37.165	0.732994	0.316046	2.31926	0.020381	0.211953	23.4625	27.452	32.4959	49.8214	35.2106	54.5477
8593	NAT8L	426.228	0.297058	0.107938	2.7521	0.00592141	0.0950014	381.574	399.579	365.038	456.057	450.008	505.111
8601	NBEAL2	2533.9	-0.263464	0.0963146	-2.73545	0.00622948	0.0984174	2619.15	3068.52	2608.34	2458.11	2472.47	1976.81
8603	NBN	3708.61	0.318423	0.0734686	4.33414	1.46332e-05	0.000870643	3283.51	3116.31	3505.23	4336.76	4059.52	3950.34
8604	NBPF1	321.814	-0.360535	0.136856	-2.63442	0.00842817	0.121007	363.051	365.01	359.622	295.862	328.059	219.282
8643	NCOA3	4057.64	-0.454563	0.097776	-4.64903	3.33506e-06	0.000237529	4757.94	4562.12	4759.57	3817.08	3658.46	2790.66
8648	NCOR1	5245.06	-0.146909	0.0743662	-1.97548	0.0482134	0.341745	5454.41	5533.1	5551.39	5192.92	5243.8	4494.73
8649	NCOR2	10820	-0.346862	0.101471	-3.41832	0.000630085	0.0183295	11822.6	13319.3	11204.6	10279.3	10509.1	7785.04
8651	NCS1	2845.05	-0.199709	0.0679144	-2.94059	0.00327583	0.0631092	3027.89	3138.68	2959.3	2695.72	2675.14	2573.56
8659	NDNF	19.7031	-0.964518	0.417548	-2.30996	0.0208905	0.215278	27.1671	26.4353	24.9135	17.6291	11.1643	10.9095
8673	NDUFA2	898.279	0.18859	0.0884502	2.13216	0.0329935	0.278277	874.286	827.627	816.731	888.353	1007.37	975.312
8698	NDUFB6	970.08	0.197151	0.0892524	2.20892	0.0271802	0.248427	960.726	884.565	865.475	990.295	997.919	1121.5
8721	NECAP1	616.715	0.192757	0.094843	2.03238	0.042115	0.317963	549.516	574.459	601.175	636.18	648.39	690.573
8724	NEDD4	1053.42	0.281132	0.0923266	3.04497	0.00232701	0.0493313	947.143	941.502	967.296	1244	1204.89	1015.68
8725	NEDD4L	2450.05	-0.175695	0.0760909	-2.30901	0.0209428	0.215357	2622.86	2585.57	2592.09	2427.45	2371.13	2101.18
8727	NEDD9	3649.65	0.176243	0.0731502	2.40933	0.0159821	0.183679	3469.98	3450.82	3363.33	4079.99	3976.22	3557.6
8740	NEK7	2690.91	-0.243098	0.0744381	-3.26577	0.00109167	0.0279351	2911.82	2842.81	2998.29	2645.9	2324.76	2421.92
8747	NELL2	1741.69	0.217038	0.0712557	3.0459	0.00231983	0.0493152	1601.62	1592.22	1638.88	1850.29	1900.51	1866.62
8759	NEURL1	155.265	0.388159	0.160856	2.41308	0.0158182	0.182692	116.077	145.394	140.816	163.261	179.488	186.553
8761	NEURL2	24.4587	-0.753072	0.380193	-1.98077	0.0476176	0.339589	32.1065	36.6027	23.8304	22.228	18.8935	13.0914
8762	NEURL3	83.0104	0.75525	0.215207	3.50941	0.000449099	0.0139636	49.3947	72.1886	62.8255	104.242	97.0437	112.368
8778	NFE2L2	2990.55	0.335476	0.0723838	4.63468	3.57491e-06	0.000252127	2700.65	2545.92	2685.25	3213.86	3241.09	3556.51
8781	NFIC	2656.24	-0.32156	0.0762317	-4.2182	2.4626e-05	0.00131868	2892.06	3119.36	2843.39	2413.65	2475.04	2193.91
8785	NFKB2	4879.83	0.282731	0.064915	4.3554	1.32821e-05	0.000806862	4359.08	4584.48	4265.63	5320.92	5465.37	5283.49
8786	NFKBIA	1825.48	0.519913	0.0822878	6.31823	2.64572e-10	4.66485e-08	1547.29	1485.46	1465.57	1993.62	2102.33	2358.64
8789	NFKBIE	737.956	0.50474	0.0953565	5.29319	1.20202e-07	1.30668e-05	602.615	600.894	625.005	804.807	844.195	950.22
8791	NFKBIZ	2325.35	-0.173137	0.0786016	-2.20271	0.0276151	0.250489	2427.75	2472.71	2496.77	2340.84	2232.86	1981.17
8792	NFRKB	2502.77	-0.178949	0.0845508	-2.11646	0.0343055	0.282454	2637.68	2699.45	2639.75	2514.83	2475.04	2049.9
8803	NGFR	31.8458	0.783308	0.353394	2.21653	0.0266555	0.246082	33.3414	23.385	14.0816	49.0549	35.2106	36.0015
8811	NHLRC3	1440.56	-0.442725	0.0765052	-5.78687	7.17106e-09	9.96915e-07	1597.92	1644.07	1737.45	1247.07	1197.16	1219.69
8814	NHS	3093.78	-0.290405	0.0950225	-3.05617	0.00224187	0.0481619	3402.06	3412.18	3402.32	3126.48	2907.88	2311.73
8818	NICN1	299.029	-0.33364	0.127793	-2.61078	0.0090337	0.126682	295.133	355.859	349.873	277.467	279.108	236.737
8819	NID1	92.6036	0.730937	0.202807	3.6041	0.000313234	0.0107827	75.3269	73.2053	60.6591	109.607	128.819	108.004
8839	NISCH	3954.98	-0.199198	0.0888049	-2.24309	0.0248909	0.236955	4040.48	4529.58	4115.07	3842.38	4015.72	3186.67
8841	NIT2	1087.29	0.185477	0.0899514	2.06197	0.0392103	0.306022	1087.92	943.535	1020.37	1086.11	1134.47	1251.32
8842	NKAIN1	52.9445	0.580535	0.264472	2.19507	0.0281582	0.253969	48.1598	48.8036	30.3295	62.8516	60.9744	66.5481
8859	NLGN1	251.891	-0.946623	0.137469	-6.8861	5.73407e-12	1.21917e-09	334.649	336.541	326.043	187.022	186.358	140.733
8862	NLGN4X	649.174	-0.354704	0.0992565	-3.57361	0.000352092	0.0117565	744.625	670.032	773.403	605.521	574.533	526.93
8875	NMI	307.524	0.327731	0.131886	2.48496	0.0129566	0.161072	282.784	237.917	296.796	302.761	345.235	379.652
8882	NMT2	419.484	0.316684	0.107719	2.9399	0.00328321	0.0631233	401.332	357.893	362.871	484.417	450.008	460.382
8883	NMU	1487.76	-0.378296	0.0855175	-4.4236	9.70676e-06	0.000607534	1738.69	1586.12	1717.95	1204.14	1258.13	1421.51
8886	NNT	323.729	-0.301918	0.116602	-2.58931	0.00961685	0.132042	367.99	339.591	366.121	301.994	292.849	273.829
8896	NOG	12.895	2.15324	0.596352	3.61069	0.000305389	0.0105883	2.46973	8.13393	3.24959	16.0961	22.3286	25.0919
8910	NONO	15814	-0.123981	0.0617559	-2.0076	0.0446854	0.329288	16701.6	16581	16199.2	15433.1	15519.3	14449.7
8914	NOP16	632.508	0.278929	0.105893	2.63407	0.00843685	0.121012	605.085	548.023	560.013	619.318	679.306	783.304
8923	NOSTRIN	162.011	0.406449	0.159192	2.5532	0.0106738	0.141062	137.07	134.21	146.232	160.961	202.675	190.917
8924	NOTCH1	3917.28	-0.350255	0.097163	-3.60482	0.000312365	0.0107785	4301.04	4896.62	3976.42	3732.77	3644.72	2952.12
8927	NOTCH3	3858.8	-0.303088	0.0962724	-3.14823	0.00164263	0.0381958	4123.22	4694.29	3973.17	3715.91	3720.3	2925.94
8929	NOTUM	33.5356	1.21525	0.342753	3.54555	0.000391792	0.0126723	19.7579	21.3516	19.4976	58.2527	34.3518	48.0019
8930	NOV	2180.93	0.138942	0.0699262	1.98698	0.0469246	0.338955	2122.74	2112.79	1993.08	2298.68	2291.26	2267
8936	NPAS2	105.676	0.485126	0.205576	2.35984	0.018283	0.196347	72.8571	115.908	74.7406	117.272	136.548	116.732
8946	NPFFR2	29.973	1.00222	0.343446	2.91814	0.00352132	0.0662	23.4625	18.3013	18.4144	43.6895	37.7869	38.1834
8949	NPHP3-ACAD11	191.195	-0.341026	0.152627	-2.23438	0.0254579	0.239544	233.39	178.946	229.638	180.89	156.301	168.007
8960	NPL	175.769	0.330008	0.153658	2.14768	0.031739	0.27279	132.131	159.628	174.395	191.621	190.652	206.19
8964	NPNT	1671.78	0.46713	0.0762955	6.12265	9.20316e-10	1.52942e-07	1370.7	1366.5	1474.23	2018.15	1932.29	1868.8
8967	NPR1	160.946	-0.766483	0.163778	-4.68001	2.86861e-06	0.000209467	195.109	230.8	180.894	105.775	121.09	132.005
8979	NQO1	4313.17	0.216657	0.0718225	3.01656	0.00255663	0.05273	4092.35	3792.44	4083.66	4490.05	4470.88	4949.65
8989	NR2F1	689.351	-0.386358	0.0984743	-3.92345	8.72915e-05	0.00388326	775.496	858.129	708.411	594.024	577.11	622.934
8991	NR2F2	7571.65	-0.24823	0.0622051	-3.9905	6.59335e-05	0.00304361	8090.85	8492.84	8079.57	7010.25	6753.56	7002.83
8994	NR3C1	1881.43	-0.281959	0.0902694	-3.12353	0.00178695	0.0404415	1983.2	2114.82	2099.24	1888.61	1724.46	1478.24
9000	NR5A2	51.5862	0.65484	0.269685	2.42817	0.0151754	0.178585	35.8111	45.7533	37.9119	50.5878	65.2683	74.1848
9002	NRARP	178.517	0.712024	0.154894	4.59685	4.28922e-06	0.000298616	133.366	138.277	133.233	199.285	213.84	253.101
9007	NRBP2	935.737	-0.196592	0.0856255	-2.29595	0.0216789	0.219284	1024.94	963.87	1011.71	902.15	895.722	816.033
9008	NRCAM	3124.23	0.326248	0.0843403	3.86823	0.000109628	0.00463452	2834.02	2706.56	2780.57	3753.46	3633.56	3037.21
9015	NRIP1	6171.33	-0.259171	0.0916263	-2.82857	0.00467569	0.0814472	6749.78	6530.53	6896.72	6366.4	5736.74	4747.83
9016	NRIP3	97.7438	0.749013	0.204752	3.65815	0.000254039	0.00913656	77.7966	55.9207	85.5726	130.302	112.502	124.369
9021	NRP1	5864.09	0.201342	0.0715543	2.81384	0.00489536	0.0839586	5222.25	5537.17	5608.8	6492.11	6522.54	5801.69
9022	NRP2	2093.03	-0.550181	0.0800033	-6.87697	6.11375e-12	1.28105e-09	2417.87	2559.14	2488.11	1815.8	1739.06	1538.24
9023	NRROS	17.691	1.59927	0.484845	3.29852	0.000971962	0.0257846	6.17433	11.1841	8.66558	29.1263	17.1759	33.8195
9027	NRXN2	24.5063	0.959424	0.387713	2.47457	0.0133396	0.1647	9.87893	21.3516	18.4144	32.9587	36.0693	28.3648
9054	NT5DC2	1967.3	-0.241675	0.0875646	-2.75997	0.00578073	0.0937585	2026.42	2314.1	2050.49	1693.16	1721.02	1998.63
9064	NTN4	5430.49	0.166261	0.0643312	2.58446	0.00975326	0.132905	4981.45	5250.45	5122.44	5924.91	5733.31	5570.41
9070	NTS	313.242	-0.441989	0.128781	-3.43209	0.000598947	0.0176726	386.513	325.357	369.37	242.208	251.627	304.376
9109	NUMA1	6684.19	-0.193486	0.0957132	-2.02151	0.0432265	0.32175	7081.96	7587.94	6728.82	6791.03	6747.54	5167.85
9119	NUP210	4040.56	-0.309956	0.0987837	-3.13772	0.00170267	0.0391371	4255.35	4800.03	4366.37	3850.04	4001.98	2969.57
9154	NYNRIN	51.5455	0.768999	0.264252	2.9101	0.00361313	0.0673179	34.5763	45.7533	33.5791	62.8516	62.692	69.821
9159	OAS3	815.634	0.225496	0.100726	2.23871	0.0251749	0.238166	769.322	782.89	706.245	934.342	939.521	761.485
9171	OCIAD2	1211.15	0.329599	0.0856816	3.84678	0.000119678	0.00497216	1107.68	1083.85	1026.87	1259.33	1325.12	1464.06
9173	OCLN	708.279	-0.292971	0.0947479	-3.09211	0.00198738	0.0438768	782.905	786.957	772.32	691.367	634.649	581.478
9175	ODC1	5807.66	-0.542736	0.0659085	-8.23469	1.80024e-16	7.65523e-14	6993.05	6764.38	6902.14	4514.58	4703.61	4968.2
9191	OGT	6432.96	-0.163474	0.0808161	-2.02279	0.0430952	0.321336	6760.9	6644.4	6989.88	6579.49	6287.23	5335.85
9197	OLFM2	300.722	0.370414	0.120321	3.07854	0.00208016	0.0456443	244.504	267.403	274.049	325.755	343.518	349.105
9199	OLFML2A	535.559	0.240049	0.101982	2.35384	0.0185806	0.19855	497.651	525.655	450.61	607.821	571.957	559.659
9211	OPHN1	1924.06	-0.212729	0.098671	-2.15594	0.0310883	0.269469	2070.87	2058.9	2071.07	1956.83	1923.7	1462.97
9212	OPLAH	943.159	-0.193768	0.0963099	-2.01192	0.0442281	0.327084	1032.35	1105.2	880.64	842.364	894.005	904.4
9215	OPRK1	12.594	2.745	0.647235	4.24112	2.22408e-05	0.00120886	2.46973	5.0837	2.1664	26.0604	22.3286	17.4553
9225	ORC1	1138.88	-0.207617	0.0792377	-2.62018	0.00878838	0.124816	1201.53	1273.98	1186.1	1049.31	1071.77	1050.59
9237	OSBPL10	723.097	0.197227	0.0924944	2.13231	0.0329814	0.278277	676.707	682.233	664	800.974	805.549	709.12
9238	OSBPL11	916.436	0.172215	0.0846209	2.03514	0.0418372	0.316361	833.535	879.481	873.057	1011.76	971.296	929.492
9243	OSBPL6	333.898	0.38288	0.119081	3.2153	0.00130309	0.032106	297.603	278.587	294.63	414.667	358.976	358.924
9253	OSGIN1	312.507	0.311005	0.118753	2.61893	0.00882068	0.124906	288.959	289.771	257.801	338.019	342.659	357.833
9254	OSGIN2	1444.3	0.231906	0.0783208	2.96098	0.00306662	0.0600775	1312.66	1283.13	1390.83	1636.44	1525.22	1517.52
9270	OTUD7B	1593.44	-0.220374	0.100107	-2.20138	0.0277091	0.250874	1680.65	1701.01	1766.7	1638.74	1560.43	1213.14
9276	OVOL2	47.2845	0.743777	0.273986	2.71465	0.0066345	0.101828	32.1065	32.5357	41.1615	53.6538	60.9744	63.2753
9286	P2RX2	8.42048	1.30594	0.659357	1.98062	0.0476336	0.339589	7.4092	3.05022	4.33279	13.0302	12.8819	9.81858
9292	P3H1	3433.77	-0.180041	0.066687	-2.69979	0.00693826	0.104711	3671.26	3730.42	3539.89	3132.61	3207.6	3320.86
9293	P3H2	574.094	0.391181	0.0964848	4.05432	5.02798e-05	0.00243546	472.954	509.387	508.02	669.139	662.13	622.934
9307	PABPC4	10489.3	-0.171745	0.0639739	-2.68461	0.00726154	0.108346	10864.4	11695.6	10776.7	9639.28	9927.66	10032.4
9312	PACS1	2566.8	-0.239352	0.0834172	-2.86934	0.00411327	0.073601	2748.81	2907.88	2684.16	2541.66	2426.95	2091.36
9313	PACS2	1845.57	-0.170925	0.0765016	-2.23427	0.0254654	0.239544	1932.57	2055.85	1877.18	1779.01	1788.01	1640.79
9317	PADI1	334.402	0.305455	0.12024	2.54037	0.0110734	0.144234	312.421	265.369	320.627	363.313	389.034	355.651
9318	PADI2	1270.21	0.178225	0.0775226	2.299	0.0215049	0.218802	1178.06	1234.32	1163.35	1387.33	1329.41	1328.78
9327	PAICS	11634.3	-0.156293	0.0627121	-2.49224	0.0126941	0.159543	12506.7	11709.8	12575.9	11175.3	10746.1	11091.7
9339	PALM	1544.78	-0.2261	0.0803947	-2.81237	0.00491773	0.0840432	1720.17	1750.83	1525.14	1398.06	1421.3	1453.15
9340	PALM2	46.178	-0.791634	0.295189	-2.68179	0.00732295	0.10915	59.2736	59.9877	57.4095	48.2884	29.199	22.91
9341	PALM3	3.3027	2.30744	1.17498	1.96382	0.0495513	NA	1.23487	0	2.1664	6.89834	5.15276	4.36381
9356	PAPD5	1405.24	-0.208011	0.078917	-2.63582	0.00839351	0.12075	1516.42	1491.56	1512.14	1385.03	1228.08	1298.23
9361	PAPPA	145.927	-0.828695	0.171466	-4.83299	1.34496e-06	0.000107433	195.109	191.147	175.478	126.47	97.9025	89.4582
9367	PAQR5	764.248	0.369284	0.0971813	3.79995	0.000144727	0.00579629	681.646	640.547	681.331	936.642	875.111	770.213
9370	PAQR8	2263.93	0.225711	0.0720364	3.13328	0.00172862	0.0396076	2180.77	2081.27	2001.75	2487.24	2479.34	2353.19
9374	PARD3B	1133.9	-0.291584	0.112761	-2.58585	0.009714	0.13262	1278.09	1310.58	1159.02	1119.06	1129.31	807.305
9384	PARM1	91.9107	0.858508	0.207542	4.13655	3.52572e-05	0.00177613	58.0387	77.2723	60.6591	126.47	125.384	103.641
9409	PAX8	18128.6	-0.230778	0.0674264	-3.42267	0.000620094	0.0181484	19277.5	20349.1	19102.2	17298	17188.8	15555.9
9416	PBDC1	421.691	0.253875	0.109278	2.32321	0.0201677	0.210378	396.392	346.709	411.615	452.225	467.184	456.018
9422	PBX3	353.511	-0.792478	0.119107	-6.6535	2.86201e-11	5.74707e-09	469.249	465.667	411.615	279.766	260.215	234.555
9424	PBXIP1	3694.42	-0.126599	0.0644932	-1.96298	0.0496491	0.344777	3849.08	3888.02	3831.27	3433.84	3607.79	3556.51
9425	PC	606.858	-0.328431	0.0943981	-3.47921	0.000502887	0.0153068	670.533	711.719	644.503	533.472	549.628	531.294
9441	PCDH10	16.7622	0.967175	0.453663	2.13192	0.0330134	0.278277	11.1138	13.2176	9.74878	24.5274	22.3286	19.6372
9444	PCDH20	13.9513	1.05669	0.529775	1.99461	0.0460852	0.335693	16.0533	7.11719	4.33279	15.3297	22.3286	18.5462
9455	PCDHB16	93.4998	0.453706	0.201477	2.2519	0.0243284	0.233559	71.6223	73.2053	92.0718	106.541	119.372	98.1858
9487	PCF11	1506.3	-0.187499	0.0912371	-2.05508	0.0398717	0.308762	1659.66	1509.86	1646.46	1498.47	1496.02	1227.32
9491	PCGF5	787.457	0.266417	0.0884196	3.01309	0.00258599	0.053244	737.215	693.417	715.994	902.916	849.347	825.852
9495	PCK2	1172.41	0.246528	0.0881368	2.79711	0.00515623	0.0871915	1042.23	1121.47	1050.7	1165.05	1268.44	1386.6
9496	PCM1	3999.74	-0.175437	0.0753072	-2.32962	0.0198262	0.208167	4267.7	4063.91	4399.95	4001.04	3817.34	3448.5
9502	PCNT	834.752	-0.278345	0.125086	-2.22523	0.026066	0.243294	873.051	965.904	908.803	815.537	876.829	568.387
9509	PCOLCE2	131.392	0.491003	0.177345	2.76863	0.00562918	0.0923798	96.3196	100.657	129.984	139.5	157.159	164.734
9518	PCYOX1	3939.43	-0.16892	0.0714332	-2.36472	0.0180436	0.194682	4214.6	4046.63	4251.55	3946.62	3701.4	3475.78
9549	PDE5A	234.228	-0.453076	0.143139	-3.1653	0.00154925	0.0367034	270.436	283.671	259.967	224.579	205.252	161.461
9550	PDE6A	132.312	0.510133	0.171251	2.97886	0.00289325	0.0576974	106.199	98.6239	122.401	154.829	145.995	165.825
9557	PDE9A	266.627	0.418382	0.136985	3.05422	0.0022565	0.0484043	214.867	233.85	233.971	276.7	282.543	357.833
9561	PDGFC	786.916	-0.225354	0.0903636	-2.49386	0.0126363	0.159142	821.186	840.845	880.64	707.463	691.329	780.031
9565	PDGFRL	162.195	0.538757	0.160349	3.3599	0.000779697	0.0217204	134.6	111.841	150.564	194.687	182.923	198.553
9569	PDIA2	112.849	-0.47929	0.1829	-2.6205	0.00878003	0.124816	130.896	140.31	122.401	82.0136	102.196	99.2767
9583	PDLIM5	4362.82	-0.397063	0.0795873	-4.98903	6.06836e-07	5.44946e-05	4877.72	4822.4	5182.02	4096.08	3815.62	3383.05
9591	PDS5A	7678.33	-0.253285	0.0699866	-3.61905	0.00029569	0.0103014	8269.9	8167.48	8617.92	7408.82	7112.53	6493.35
9600	PDZD2	920.672	0.295739	0.120563	2.45299	0.0141676	0.170696	858.232	828.644	796.15	1138.99	1124.16	777.85
9604	PDZD8	2207.54	-0.178604	0.0909748	-1.96322	0.0496204	0.344773	2336.37	2294.78	2404.7	2240.43	2207.1	1761.89
9606	PDZK1IP1	3014.04	0.222327	0.0807549	2.7531	0.00590332	0.0948336	2716.71	2848.91	2777.32	2977.78	3161.22	3602.33
9607	PEA15	2353.94	0.394328	0.068739	5.7366	9.65979e-09	1.31756e-06	2022.71	1993.83	2086.24	2633.63	2731.82	2655.38
9614	PEG10	10901.5	-0.362916	0.0854681	-4.24621	2.17416e-05	0.00118619	12088.1	12188.7	12523.9	10285.4	10184.4	8138.51
9625	PERP	7081.93	0.210587	0.0724884	2.90512	0.00367117	0.0679613	6548.5	6422.75	6724.49	7562.12	7023.22	8210.51
9645	PFAS	2423.87	-0.168934	0.0763957	-2.21131	0.0270145	0.24794	2504.31	2638.44	2556.35	2363.83	2390.02	2090.27
9647	PFDN2	1329.32	0.262939	0.0848714	3.09809	0.0019477	0.04319	1268.21	1198.74	1157.94	1326.78	1520.92	1503.33
9648	PFDN4	1538.17	0.240064	0.0955094	2.51351	0.0119536	0.153643	1480.61	1291.26	1457.98	1565.16	1534.66	1899.35
9653	PFKFB3	1832.39	0.202901	0.0766865	2.64584	0.00814872	0.118079	1741.16	1733.54	1638.88	2033.48	2015.59	1831.71
9664	PGAP1	650.11	-0.228763	0.102056	-2.24155	0.0249902	0.237546	724.867	686.3	696.496	665.307	598.579	529.112
9670	PGBD5	2080.71	0.259475	0.0749492	3.462	0.000536167	0.0161498	1893.05	1959.26	1831.69	2351.57	2321.32	2127.36
9671	PGC	15.0503	1.13548	0.537877	2.11104	0.0347686	0.284646	12.3487	6.10045	9.74878	19.9285	9.44673	32.7286
9677	PGM1	2279.75	0.13565	0.0683011	1.98606	0.0470262	0.339197	2180.77	2199.21	2138.23	2432.05	2344.51	2383.73
9681	PGM5	1967.01	-0.354519	0.0736243	-4.81524	1.47023e-06	0.000116038	2204.24	2259.2	2159.9	1700.06	1821.5	1657.16
9682	PGM5-AS1	15.7505	-0.940265	0.474704	-1.98074	0.0476206	0.339589	22.2276	15.2511	24.9135	14.5632	7.72915	9.81858
9690	PHACTR2	2529.63	0.315865	0.0985981	3.20356	0.00135739	0.0332066	2232.64	2255.13	2276.88	3117.28	2997.19	2298.64
9697	PHC3	2364.72	-0.194312	0.0876336	-2.21733	0.0266008	0.245998	2509.25	2491.02	2574.76	2454.28	2234.58	1924.44
9698	PHEX	709.275	-0.330788	0.0968599	-3.41512	0.000637541	0.0184351	758.208	773.74	840.561	682.936	620.908	579.296
9704	PHF13	1408.49	-0.1642	0.0745054	-2.20386	0.027534	0.250489	1475.67	1517.99	1470.98	1300.72	1337.14	1348.42
9710	PHF21A	1301.59	-0.198526	0.0954105	-2.08076	0.0374558	0.296407	1385.52	1402.09	1388.66	1288.46	1318.25	1026.59
9711	PHF21B	11.6188	1.73177	0.614159	2.81975	0.00480617	0.082822	0	7.11719	8.66558	16.0961	21.4699	16.3643
9719	PHGDH	3425.41	0.306816	0.0842429	3.64204	0.000270487	0.0096032	3135.33	3151.9	2897.55	3577.17	3527.07	4263.44
9727	PHLDA1	1463.91	0.644853	0.0787183	8.19192	2.57099e-16	1.03254e-13	1155.84	1132.65	1137.36	1824.99	1670.35	1862.26
9728	PHLDA2	99.7009	0.415367	0.206296	2.01345	0.0440675	0.32623	69.1525	106.758	79.0734	99.6427	115.937	127.642
9740	PHTF2	1491.8	-0.241991	0.0841699	-2.87503	0.00403987	0.0728617	1672.01	1511.89	1669.21	1474.71	1346.59	1276.42
9744	PI3	45.0821	0.735815	0.287783	2.55684	0.0105628	0.140308	43.2203	33.5524	24.9135	55.9532	50.6688	62.1843
9747	PI4KA	2012.32	-0.205246	0.0946131	-2.16932	0.0300586	0.263844	2037.53	2297.83	2132.82	2006.65	2009.58	1589.52
9755	PIAS4	931.991	-0.17766	0.086574	-2.05212	0.0401582	0.309657	952.082	1063.51	952.131	881.455	894.005	848.762
9759	PID1	151.146	0.335179	0.165737	2.02236	0.0431396	0.321336	143.245	114.892	142.982	150.231	182.064	173.462
9760	PIDD1	712.126	-0.3083	0.0963152	-3.20095	0.00136974	0.0333957	753.269	839.828	767.987	614.719	602.015	694.937
9761	PIEZO1	5129.46	-0.327219	0.0991801	-3.29924	0.00096946	0.0257655	5430.94	6501.04	5196.1	4844.17	4905.43	3899.07
9778	PIGR	1081.82	0.461961	0.0835401	5.52981	3.2057e-08	3.9278e-06	886.634	954.72	889.305	1320.65	1234.09	1205.5
9788	PIK3AP1	60.9389	0.860236	0.249121	3.45308	0.000554227	0.0165558	45.6901	32.5357	51.9935	78.9477	79.0091	77.4577
9798	PIK3R2	3748.66	-0.307675	0.0763256	-4.03109	5.55183e-05	0.00264912	3883.66	4532.63	4024.08	3411.61	3420.58	3219.4
9799	PIK3R3	1211.05	-0.240577	0.091157	-2.63915	0.00831131	0.119843	1304.02	1321.76	1312.84	1204.91	1155.08	967.675
9805	PIM1	407.57	0.477947	0.110454	4.32711	1.51078e-05	0.000887923	332.179	356.876	331.459	439.961	480.925	504.02
9807	PIM3	1426.8	0.200937	0.0930958	2.15839	0.0308975	0.26868	1244.75	1469.19	1265.17	1425.66	1469.4	1686.61
9811	PINK1-AS	455.648	-0.250225	0.122668	-2.03986	0.0413644	0.314295	442.082	542.94	501.521	452.991	447.432	346.923
9812	PINX1	171.473	0.298252	0.151972	1.96254	0.0496991	0.344959	144.479	162.679	153.814	176.291	206.111	185.462
9819	PIP5KL1	120.677	-0.368342	0.186157	-1.97866	0.0478538	0.340655	118.547	154.545	135.4	124.937	97.9025	92.731
9822	PIR	467.754	0.388631	0.140892	2.75836	0.00580916	0.0937585	360.581	387.378	464.692	456.057	472.337	665.481
9839	PIWIL4	13.1074	1.26028	0.544475	2.31466	0.0206314	0.213674	6.17433	9.15067	7.58238	10.7308	23.1874	21.8191
9842	PKD1	2555.86	-0.37252	0.110471	-3.37211	0.000745946	0.0209009	2608.04	3290.17	2755.66	2348.5	2511.97	1820.8
9845	PKD1P1	684.221	-0.333659	0.107653	-3.0994	0.00193912	0.0430658	721.162	858.129	710.578	615.485	662.13	537.84
9846	PKD1P6	703.478	-0.293564	0.104707	-2.80367	0.00505253	0.0856384	739.685	852.029	734.408	686.768	652.683	555.295
9849	PKHD1	146.655	-0.413614	0.178801	-2.31326	0.0207083	0.214164	161.768	179.963	162.48	144.099	139.983	91.6401
9850	PKI55	555.506	0.227405	0.106602	2.13323	0.0329062	0.278221	519.879	474.818	539.432	536.538	608.885	653.481
9868	PLA2G4A	16.4307	1.5376	0.48779	3.15219	0.00162053	0.037931	4.93947	8.13393	11.9152	23.761	21.4699	28.3648
9874	PLA2G7	3.50842	2.43712	1.15496	2.11013	0.0348474	NA	1.23487	1.01674	1.0832	8.43131	6.01156	3.27286
9883	PLAT	48.6236	0.749978	0.287528	2.60836	0.00909761	0.127331	25.9322	30.5022	51.9935	56.7197	64.4096	62.1843
9884	PLAU	3886.56	0.74283	0.0649494	11.4371	2.72987e-30	7.89369e-27	2908.11	2938.38	2874.81	4726.13	4875.37	4996.57
9891	PLCB2	71.7769	0.486329	0.237413	2.04845	0.0405155	0.310939	55.569	59.9877	62.8255	63.618	85.0206	103.641
9892	PLCB3	2433.54	-0.143896	0.0706338	-2.03721	0.0416293	0.315119	2457.38	2664.88	2542.27	2364.6	2324.76	2247.36
9893	PLCB4	1481.74	0.212175	0.0783368	2.70849	0.00675897	0.103081	1376.88	1350.23	1394.08	1680.13	1595.64	1493.51
9895	PLCD3	2031.11	-0.252736	0.0737822	-3.42544	0.000613807	0.0180374	2178.3	2341.55	2105.74	1861.02	1878.18	1821.89
9897	PLCE1	314.167	0.369807	0.125262	2.95226	0.00315452	0.0614575	298.838	263.336	262.134	367.145	380.446	313.104
9898	PLCG1	5678.08	-0.245231	0.0907516	-2.70222	0.00688786	0.104386	6121.23	6369.88	5991.17	5576.93	5646.57	4362.72
9901	PLCH1	181.247	0.434991	0.15033	2.89357	0.00380888	0.070062	146.949	154.545	161.396	211.549	227.58	185.462
9902	PLCL1	1997.98	-0.277942	0.093065	-2.98654	0.00282156	0.0565799	2127.68	2237.85	2207.56	2018.15	1858.43	1538.24
9903	PLCXD1	2841.63	-0.206921	0.0706927	-2.92705	0.00342194	0.0652697	2989.61	3137.66	3009.12	2649.73	2761.02	2502.65
9906	PLD1	1546.42	0.225439	0.0830586	2.71422	0.00664325	0.101854	1469.49	1353.28	1457.98	1775.17	1695.26	1527.33
9918	PLEKHA7	809.568	-0.292008	0.105772	-2.76074	0.005767	0.0936847	874.286	911	891.472	807.873	769.479	603.297
9935	PLEKHH3	1070.12	-0.317088	0.086438	-3.66839	0.000244082	0.00886669	1113.85	1269.91	1175.27	902.916	962.708	996.04
9950	PLK2	2576.44	0.547384	0.069737	7.84927	4.18474e-15	1.4131e-12	2136.32	2034.5	2108.99	2996.95	2996.33	3185.58
9955	PLOD1	16931.9	-0.196022	0.062034	-3.15992	0.00157815	0.037161	17747.5	18963.2	17530.5	15920.6	15890.3	15539.5
9961	PLS3	13480.2	-0.166687	0.0598494	-2.78511	0.00535094	0.0888219	14193.6	13941.6	14639.4	12911.4	12480	12715.1
9969	PLXNA3	1425.5	-0.291144	0.0988683	-2.94477	0.00323197	0.0624704	1515.18	1715.24	1478.56	1376.6	1373.21	1094.23
9970	PLXNA4	2218.72	-0.612139	0.112379	-5.44708	5.12047e-08	6.22116e-06	2614.21	2754.35	2683.08	2023.51	1887.63	1349.51
9971	PLXNB1	2560.85	-0.333063	0.094651	-3.51885	0.000433417	0.0137032	2664.84	3104.11	2798.98	2473.44	2384.01	1939.71
9972	PLXNB2	18410.4	-0.244761	0.081424	-3.00601	0.00264703	0.0539025	19035.5	21768.4	19103.3	17666.7	17777.9	15110.8
9975	PLXND1	11431.3	-0.186502	0.0874929	-2.13163	0.0330372	0.278277	11905.3	13155.6	11449.4	11411.4	11403.9	9262.19
9976	PM20D2	2789.88	-0.178151	0.0712826	-2.49922	0.0124466	0.157992	2955.04	2865.18	3066.53	2743.24	2500.81	2608.47
9977	PMAIP1	509.677	0.413597	0.107805	3.83654	0.00012478	0.00511068	449.491	434.148	426.78	586.359	518.712	642.571
9989	PMS2	658.219	-0.315755	0.104221	-3.02966	0.00244829	0.0515355	700.169	723.919	767.987	613.186	638.943	505.111
10004	PNMA3	57.8562	0.520201	0.249738	2.08299	0.037252	0.295118	48.1598	48.8036	45.4943	73.5823	55.8216	75.2758
10008	PNO1	603.65	0.244473	0.101196	2.41583	0.0156992	0.181737	545.811	583.609	526.434	635.414	610.603	720.029
10010	PNP	2468.33	0.179297	0.0750174	2.39007	0.0168453	0.187779	2390.7	2262.25	2290.96	2548.55	2497.37	2820.11
10012	PNPLA3	32.7546	-0.723364	0.323147	-2.2385	0.0251886	0.238166	43.2203	39.6529	40.0783	29.8928	24.0462	19.6372
10023	PODXL	3406.46	-0.152212	0.0746492	-2.03902	0.0414477	0.314459	3510.73	3611.46	3638.46	3341.86	3393.95	2942.3
10033	POLD1	1950.98	-0.21358	0.0890488	-2.39846	0.0164641	0.186676	1993.07	2384.26	1906.43	1752.95	1859.29	1809.89
10036	POLD4	2123.65	0.271295	0.0826564	3.2822	0.00102999	0.0269775	1943.68	1902.32	1924.84	2123.16	2273.23	2574.65
10039	POLE	3422.28	-0.223744	0.0921498	-2.42804	0.0151806	0.178585	3565.06	3834.13	3665.54	3430.78	3382.79	2655.38
10042	POLE4	470.49	0.250777	0.118357	2.11882	0.0341056	0.281932	451.961	444.316	391.034	443.793	509.265	582.569
10044	POLG2	549.405	-0.211181	0.0952039	-2.21819	0.0265417	0.245672	605.085	586.659	577.344	515.076	504.971	507.293
10062	POLR2F	941.278	0.212285	0.0997623	2.1279	0.0333451	0.279318	918.741	815.426	880.64	889.886	1011.66	1131.32
10081	POLR3K	461.734	0.265128	0.124356	2.13201	0.0330058	0.278277	485.303	360.943	413.782	553.4	443.138	513.839
10102	POSTN	32.1298	-1.9738	0.375096	-5.26214	1.42391e-07	1.50269e-05	64.2131	44.7366	45.4943	19.9285	8.58794	9.81858
10109	POU2F3	19.5209	2.0143	0.473225	4.25654	2.07618e-05	0.00115452	9.87893	6.10045	7.58238	33.7252	36.9281	22.91
10110	POU3F3	2687.86	-0.229888	0.0727826	-3.15855	0.00158555	0.0372746	2832.78	3111.23	2759.99	2475.74	2498.23	2449.19
10111	POU4F1	40.8658	0.666832	0.302399	2.20514	0.027444	0.250338	23.4625	36.6027	34.6623	53.6538	57.5392	39.2743
10112	POU5F1	7523.17	-0.250546	0.067518	-3.7108	0.000206606	0.00770587	8318.06	8156.3	8047.08	6534.26	6746.69	7336.66
10116	POU6F1	365.05	-0.227173	0.115512	-1.96666	0.0492219	0.343959	380.339	420.931	378.036	321.923	320.33	368.742
10135	PPAT	2398.28	-0.183262	0.0720606	-2.54316	0.0109854	0.143605	2662.37	2449.33	2541.18	2328.57	2164.16	2244.09
10139	PPEF1	32.6995	0.803643	0.338121	2.37679	0.017464	0.191428	25.9322	20.3348	24.9135	35.2582	35.2106	54.5477
10161	PPIP5K2	1332.79	-0.218194	0.0929907	-2.34641	0.0189554	0.201512	1489.25	1318.71	1495.9	1362.04	1224.64	1106.23
10162	PPL	1841.04	-0.354358	0.0961121	-3.68692	0.000226981	0.00832915	1990.61	2224.63	1985.5	1715.39	1758.81	1371.33
10185	PPP1R13B	1222.18	-0.214418	0.0868378	-2.46918	0.0135424	0.164822	1291.67	1342.1	1307.42	1225.61	1147.35	1018.95
10188	PPP1R14C	44.7298	0.745191	0.285123	2.61358	0.00895989	0.126136	28.4019	28.4687	43.3279	56.7197	55.8216	55.6386
10189	PPP1R15A	1671.01	0.164961	0.0728732	2.26367	0.0235944	0.229898	1570.75	1529.18	1626.96	1746.05	1792.3	1760.8
10192	PPP1R16B	9.84915	1.94104	0.657559	2.95189	0.00315832	0.0614575	3.7046	5.0837	3.24959	11.4972	13.7407	21.8191
10211	PPP1R9A	1344.19	-0.222677	0.102606	-2.17021	0.0299911	0.263433	1401.57	1428.52	1516.48	1383.5	1313.95	1021.13
10225	PPP2R5B	528.092	0.253057	0.0978419	2.58638	0.0096989	0.132539	466.78	503.287	475.524	578.694	585.698	558.568
10266	PRDM10	806.538	-0.236492	0.0980292	-2.41247	0.015845	0.182692	879.225	907.95	832.979	818.603	743.716	656.754
10274	PRDM6	332.368	-0.24588	0.114352	-2.1502	0.0315394	0.271589	346.998	375.177	359.622	315.024	296.284	301.103
10287	PREPL	2467.98	-0.211508	0.0831414	-2.54395	0.0109605	0.143409	2606.8	2607.94	2733.99	2554.69	2201.09	2103.36
10292	PRICKLE2	723.787	-0.245631	0.112504	-2.1833	0.0290138	0.258142	791.55	760.522	806.982	722.793	727.399	533.476
10296	PRIM2	697.835	-0.237154	0.0918112	-2.58306	0.00979272	0.132942	723.632	737.137	804.816	659.941	636.366	625.116
10299	PRKAA1	2662.27	-0.180443	0.0745312	-2.42105	0.015476	0.180363	2852.54	2765.54	2870.47	2691.89	2431.25	2361.91
10302	PRKAB2	1637.15	-0.228953	0.0824209	-2.77785	0.00547205	0.0903138	1794.26	1723.38	1786.19	1636.44	1508.04	1374.6
10306	PRKAG2	742.843	0.243367	0.0936854	2.59771	0.0093848	0.130363	680.412	692.401	666.167	770.315	765.185	882.581
10313	PRKCA	1935.34	-0.31827	0.096309	-3.30467	0.000950872	0.0254117	2068.4	2221.58	2156.65	1782.84	1934.86	1447.69
10319	PRKCH	39.2131	1.13274	0.307785	3.6803	0.00023296	0.00852693	24.6973	25.4185	23.8304	56.7197	60.9744	43.6381
10320	PRKCI	4158.98	-0.264772	0.075976	-3.48495	0.000492234	0.0150579	4545.54	4341.48	4734.66	4116.01	3637.85	3578.33
10326	PRKDC	10664.2	-0.241314	0.108279	-2.22863	0.0258385	0.241638	11342.3	11630.5	11693.1	11030.4	10767.6	7521.03
10339	PRMT7	891.894	-0.199055	0.0855775	-2.32602	0.0200174	0.209415	896.513	990.306	971.628	810.172	841.618	841.125
10340	PRMT9	859.648	-0.284035	0.0866655	-3.27737	0.00104779	0.0272373	947.143	920.15	964.046	787.944	729.116	809.487
10344	PROCR	1727.52	0.182366	0.0809055	2.25406	0.0241923	0.233026	1721.4	1614.58	1518.64	1728.42	1841.25	1940.81
10347	PROM1	237.309	0.283437	0.133794	2.11845	0.0341366	0.282	230.92	198.264	214.473	272.868	266.226	241.101
10350	PROS1	981.011	0.247635	0.0818273	3.02631	0.00247557	0.0517223	892.809	892.698	906.637	1098.37	1070.06	1025.5
10352	PROSER1	3070.8	-0.241378	0.0775413	-3.11289	0.00185265	0.0415925	3250.17	3489.45	3244.18	3009.98	2856.35	2574.65
10364	PRPF39	1675.59	-0.170912	0.0765437	-2.23287	0.0255575	0.239841	1785.62	1671.52	1868.52	1616.51	1569.88	1541.52
10368	PRPF4B	3403.77	-0.185863	0.0791363	-2.34864	0.0188419	0.200601	3599.64	3440.65	3831.27	3374.06	3284.89	2892.12
10371	PRPH	40.134	0.978778	0.303834	3.22142	0.00127555	0.0316328	30.8717	29.4855	20.5808	49.8214	48.9513	61.0934
10381	PRR15	113.171	0.558966	0.187712	2.97779	0.00290336	0.0578192	101.259	94.5569	79.0734	147.931	117.655	138.551
10391	PRR5L	306.736	0.332729	0.122487	2.71644	0.00659876	0.10145	272.906	266.386	276.215	339.552	374.434	310.922
10396	PRRC2B	9889.64	-0.216414	0.102175	-2.11807	0.034169	0.282	10559.3	11005.2	10329.4	10075.4	10107.1	7261.38
10403	PRRT3	179.447	-0.328292	0.152923	-2.14679	0.0318104	0.272969	175.351	201.315	222.056	167.86	144.277	165.825
10410	PRSS23	511.736	0.60487	0.107386	5.63269	1.77423e-08	2.27007e-06	437.143	391.445	388.868	570.263	606.309	676.391
10412	PRSS30P	112.255	-0.400088	0.177748	-2.25087	0.0243935	0.233719	134.6	124.042	124.568	96.5768	94.4673	99.2767
10415	PRSS53	165.536	-0.309568	0.156188	-1.98202	0.0474771	0.339531	172.881	183.013	192.809	128.769	159.736	156.006
10433	PSEN2	385.767	0.363529	0.109401	3.3229	0.000890855	0.0241651	354.407	337.558	320.627	422.332	446.573	433.108
10436	PSG4	19.1607	1.09758	0.455741	2.40833	0.0160256	0.183793	6.17433	20.3348	9.74878	30.6593	24.0462	24.001
10437	PSG5	26.5379	0.878577	0.371463	2.36518	0.0180213	0.194682	19.7579	24.4018	11.9152	37.5576	31.7754	33.8195
10438	PSG9	58.64	0.867004	0.264133	3.28246	0.00102907	0.0269775	51.8644	32.5357	41.1615	92.7444	66.9859	66.5481
10446	PSMA5	2678.9	0.168914	0.0743811	2.27093	0.0231514	0.227239	2566.05	2458.48	2540.1	2704.15	2745.56	3059.03
10459	PSMB9	75.4818	0.648223	0.221278	2.92945	0.00339562	0.0648533	66.6828	61.0045	48.7439	90.4449	86.7382	99.2767
10476	PSMD5	2024.17	-0.150805	0.0720196	-2.09395	0.0362646	0.290962	2075.81	2161.59	2152.31	1998.22	1848.98	1908.08
10497	PSPH	1309.2	0.235107	0.0838074	2.80533	0.00502654	0.0853981	1149.66	1223.14	1232.68	1382.73	1331.99	1534.97
10503	PTAFR	806.182	-0.24099	0.085544	-2.81715	0.00484519	0.0832959	847.119	878.464	893.638	722.793	748.868	746.212
10530	PTGR1	3731.74	0.145814	0.0736691	1.97931	0.0477809	0.340375	3552.71	3425.4	3649.29	3691.38	3843.1	4228.53
10532	PTGS1	112.045	0.428655	0.187676	2.28402	0.0223706	0.223058	87.6755	98.6239	100.737	134.901	143.419	106.913
10533	PTH1R	743.854	-0.357274	0.0968698	-3.68819	0.000225854	0.00830888	813.777	861.179	828.646	628.516	601.156	729.848
10537	PTK7	3311.68	-0.276392	0.0707764	-3.90514	9.41722e-05	0.00408871	3588.52	3767.02	3530.14	3072.83	3092.52	2819.02
10538	PTMA	17549.3	-0.161284	0.0673196	-2.39579	0.0165846	0.186897	19208.4	17750.3	18627.8	15545	16933.7	17230.5
10551	PTPN13	1662.1	-0.277142	0.105016	-2.63905	0.00831389	0.119843	1810.31	1725.41	1931.34	1559.79	1718.45	1227.32
10552	PTPN14	2569.64	-0.364934	0.105058	-3.47366	0.000513412	0.0155944	2800.68	2879.41	3002.62	2553.15	2391.74	1790.25
10564	PTPRB	69.9771	0.48994	0.241539	2.02841	0.042518	0.319172	59.2736	61.0045	55.2431	100.409	85.0206	58.9115
10573	PTPRJ	9053.45	-0.283917	0.0948841	-2.99225	0.00276929	0.0557875	9857.94	10015.9	9954.59	8894.26	8920.29	6677.72
10574	PTPRK	2383.9	-0.179501	0.0784984	-2.28668	0.0222144	0.222228	2559.88	2544.9	2494.6	2340.84	2347.08	2016.08
10575	PTPRM	4486.24	-0.44676	0.0913442	-4.89095	1.00349e-06	8.45548e-05	5165.45	5157.93	5206.93	4050.09	4163.43	3173.58
10577	PTPRS	8231.73	-0.197896	0.0920193	-2.15059	0.0315085	0.271589	8355.11	9605.15	8428.36	8087.92	8368.09	6545.72
10580	PTRF	17433.7	-0.121572	0.0608817	-1.99685	0.0458416	0.335584	17845.1	18752.8	17905.3	16433.4	17223.1	16442.8
10584	PTS	543.679	0.240608	0.106357	2.26227	0.0236806	0.2304	508.765	475.835	509.103	552.634	551.346	664.39
10586	PTTG1IP	11031.6	0.198954	0.0627471	3.17072	0.00152059	0.0361591	10086.4	10651.4	10075.9	11511.8	11661.6	12202.3
10588	PUM1	5115.62	-0.223854	0.0739662	-3.02644	0.00247451	0.0517223	5254.36	5576.82	5706.29	5027.36	4774.89	4353.99
10590	PURA	1029.12	-0.21201	0.085012	-2.49389	0.0126353	0.159142	1045.93	1081.81	1186.1	984.164	935.227	941.493
10599	PVR	5779.54	0.187837	0.0673515	2.78891	0.00528863	0.0882945	5428.47	5521.92	5262.17	6058.28	6513.09	5893.33
10600	PVRL1	1097.19	-0.255163	0.0869153	-2.93577	0.00332726	0.0638005	1150.9	1294.31	1137.36	1033.22	1023.68	943.674
10619	PXN-AS1	99.3837	0.503594	0.201629	2.49763	0.0125025	0.158563	75.3269	97.6071	72.5743	107.308	108.208	135.278
10627	PYGL	15389	0.249593	0.0578058	4.31778	1.57606e-05	0.000922536	14108.4	13839.9	14235.4	16683.3	16756.8	16710.1
10637	QKI	4332.06	-0.203045	0.0761845	-2.66517	0.00769498	0.113409	4682.61	4468.58	4761.74	4397.31	3952.17	3729.97
10658	RAB11FIP2	669.099	-0.286352	0.0928924	-3.08262	0.00205187	0.0452225	752.034	713.752	741.99	640.013	595.144	571.659
10665	RAB15	3316.6	0.249781	0.0650853	3.83775	0.000124166	0.00509999	3015.54	3064.46	3011.29	3624.7	3669.63	3513.96
10666	RAB17	1999.6	0.242557	0.0721651	3.36113	0.00077623	0.0216655	1868.35	1810.82	1815.44	2078.7	2169.31	2255
10676	RAB26	267.993	-0.405698	0.135319	-2.99808	0.00271684	0.0550142	326.005	320.273	268.633	213.082	218.134	261.829
10683	RAB30	1537.62	-0.242903	0.102212	-2.37645	0.0174801	0.19146	1637.43	1691.86	1674.62	1624.18	1432.47	1165.14
10685	RAB31	501.954	0.511409	0.109551	4.66821	3.03836e-06	0.000219643	398.862	383.311	460.359	640.013	560.793	568.387
10708	RAB6B	1089.32	0.176029	0.08287	2.12416	0.0336569	0.280484	970.605	1020.81	1077.78	1181.15	1178.27	1107.32
10711	RAB7B	82.5952	0.675933	0.219855	3.07444	0.00210895	0.0458925	70.3874	71.1719	49.8271	108.074	109.926	86.1853
10730	RAC2	41.5132	0.821242	0.303999	2.70146	0.00690359	0.104466	28.4019	40.6696	20.5808	52.8873	49.8101	56.7296
10756	RAF1	2707.4	-0.144606	0.066284	-2.18161	0.029138	0.259088	2856.25	2869.24	2803.32	2535.52	2614.17	2565.92
10758	RAI1	2383	-0.19762	0.0959418	-2.05979	0.0394188	0.307068	2433.92	2794	2412.28	2382.23	2380.58	1894.99
10771	RALY	5846.86	0.187847	0.0785772	2.39061	0.0168204	0.187779	5351.91	5909.3	5135.44	5896.55	6033.89	6754.09
10790	RAP2A	6436.47	-0.173107	0.0660757	-2.61982	0.00879751	0.124823	6762.13	6603.73	7102.53	6314.28	5959.17	5876.96
10794	RAPGEF1	3882.97	-0.216472	0.0916841	-2.36107	0.0182225	0.196028	4081.23	4380.12	4063.07	3821.68	3922.11	3029.58
10796	RAPGEF3	2442.16	-0.309304	0.0717687	-4.30973	1.63457e-05	0.00094582	2690.77	2773.67	2646.25	2218.97	2264.64	2058.63
10801	RAPH1	1855.58	-0.352006	0.0900523	-3.9089	9.27168e-05	0.00404703	2041.23	2054.83	2150.15	1788.97	1690.97	1407.33
10808	RARRES3	1300.25	0.279594	0.0986414	2.83445	0.00459045	0.0801555	1233.63	1100.11	1188.27	1240.94	1419.59	1618.97
10820	RASD1	328.929	0.470219	0.125619	3.74322	0.000181674	0.00701303	243.269	311.123	270.799	356.414	379.587	412.38
10828	RASGRP1	192.296	1.21002	0.152908	7.91337	2.50511e-15	9.53127e-13	118.547	131.16	98.571	275.167	273.955	256.374
10839	RASSF3	2474.17	-0.178906	0.0739125	-2.42051	0.0154987	0.180363	2626.56	2464.58	2792.48	2378.4	2312.73	2270.27
10841	RASSF5	130.424	0.620807	0.171423	3.62149	0.000292907	0.0102291	111.138	104.724	93.155	168.626	155.442	149.461
10862	RBL1	651.83	-0.245239	0.10168	-2.41187	0.0158709	0.182692	690.29	746.288	686.747	658.408	596.862	532.385
10867	RBM12B	1456.33	-0.192403	0.0858722	-2.24058	0.0250533	0.237866	1589.27	1477.32	1596.63	1490.81	1333.71	1250.23
10873	RBM19	705.308	-0.203158	0.095833	-2.11992	0.0340129	0.28181	745.859	803.225	717.077	695.966	666.424	603.297
10894	RBM47	4357.8	-0.178166	0.0677437	-2.63	0.00853852	0.122118	4555.42	4679.04	4646.92	4332.93	3986.52	3945.98
10906	RBP1	104.187	0.431296	0.188801	2.2844	0.0223483	0.223058	88.9104	89.4732	87.739	128.769	104.773	125.46
10910	RBPJ	3614.88	-0.168671	0.0689246	-2.44718	0.014398	0.172323	3760.17	3781.26	3938.51	3578.71	3378.5	3252.13
10919	RCAN2	28.7563	1.14524	0.367702	3.11459	0.00184202	0.0414182	23.4625	17.2846	12.9984	30.6593	41.2221	46.911
10920	RCAN3	234.839	0.40002	0.133565	2.99496	0.00274485	0.055426	201.283	203.348	203.641	275.167	283.402	242.192
10932	RCOR1	2567.51	-0.209928	0.0719138	-2.91916	0.00350974	0.0660727	2724.12	2826.54	2713.41	2493.37	2404.62	2243
10933	RCOR2	511.376	-0.478262	0.0979124	-4.88459	1.03645e-06	8.56282e-05	607.554	580.559	597.925	428.464	417.374	436.381
10934	RCOR3	1130.57	-0.160136	0.0788555	-2.03076	0.0422795	0.318208	1234.87	1150.95	1194.77	1070.78	1064.05	1068.04
10946	RECQL4	1031.46	-0.261787	0.088014	-2.97438	0.00293577	0.0582625	1096.56	1224.16	1053.95	949.672	968.72	895.673
10947	RECQL5	679.263	-0.231308	0.100433	-2.3031	0.0212735	0.217059	697.7	790.008	713.827	623.15	683.6	567.296
10950	REEP3	1418.77	-0.299296	0.0796266	-3.75874	0.000170768	0.00670914	1562.11	1488.51	1645.38	1299.19	1208.32	1309.14
10956	RELB	883.383	0.314752	0.0888405	3.54288	0.000395779	0.0127622	761.913	834.744	763.654	978.032	926.639	1035.31
10970	RET	24.4262	1.19982	0.396986	3.02231	0.00250852	0.0521094	13.5835	13.2176	17.3312	25.2939	33.493	43.6381
10973	REV3L	3622.81	-0.298253	0.101945	-2.92562	0.00343769	0.0654838	3976.27	3973.42	4042.49	3746.57	3377.64	2620.47
10977	RFC1	3996.39	-0.226158	0.0747589	-3.02516	0.002485	0.0517695	4352.91	4146.27	4431.36	3817.85	3865.43	3364.5
10984	RFK	3254.53	0.297023	0.0756291	3.92736	8.58831e-05	0.0038324	2995.79	2766.55	2999.37	3645.39	3323.53	3796.52
10994	RFX3	807.923	-0.238848	0.112325	-2.12639	0.0334707	0.27956	860.702	880.498	886.056	859.993	759.174	601.115
10996	RFX7	1701.39	-0.279659	0.0910606	-3.07113	0.00213252	0.0461721	1838.72	1818.95	1943.26	1670.17	1612.82	1324.42
11000	RGAG4	150.802	0.414384	0.166363	2.49084	0.0127441	0.159666	114.843	144.377	128.901	190.088	176.053	150.552
11016	RGS20	171.502	0.355834	0.158076	2.25103	0.0243839	0.233719	149.419	155.561	145.149	164.027	196.664	218.191
11022	RHBDD1	656.493	0.198424	0.0937928	2.11556	0.0343825	0.282766	634.721	593.777	607.674	719.727	727.399	655.663
11027	RHBDL1	101.8	-0.45198	0.191705	-2.35768	0.0183894	0.196943	116.077	131.16	105.07	87.379	77.2915	93.822
11034	RHOB	3626.72	0.15405	0.0754524	2.04168	0.0411829	0.313839	3306.97	3684.67	3304.84	3718.97	3675.64	4069.26
11037	RHOBTB3	100.442	0.475496	0.204553	2.32457	0.0200951	0.209772	77.7966	74.2221	100.737	121.871	133.113	94.9129
11039	RHOD	1015.88	-0.231554	0.104498	-2.21588	0.0266996	0.246082	1020	1202.8	1064.78	840.065	885.417	1082.23
11045	RHOU	449.39	0.56241	0.106509	5.28039	1.28911e-07	1.3909e-05	349.467	341.625	397.534	535.771	538.464	533.476
11048	RHOXF1P1	53.5426	-0.497902	0.25225	-1.97384	0.0483997	0.342015	67.9177	62.0212	58.4927	49.0549	41.2221	42.5472
11052	RIBC1	217.331	-0.31442	0.137184	-2.29196	0.021908	0.220115	248.208	245.035	228.555	183.956	185.5	212.736
11056	RIC8B	805.077	0.180114	0.0877591	2.05237	0.0401333	0.309657	717.458	754.422	791.818	866.125	827.877	872.763
11063	RIMKLB	2794.17	0.466699	0.095688	4.8773	1.07549e-06	8.78707e-05	2322.78	2315.12	2403.62	3633.89	3386.22	2703.38
11066	RIMS4	207.278	0.541168	0.145492	3.71956	0.000199566	0.00751388	186.465	170.812	150.564	255.239	260.215	220.373
11068	RIN2	1822.75	0.243766	0.0714122	3.4135	0.000641341	0.018508	1727.58	1643.05	1637.8	1975.99	1987.25	1964.81
11077	RIPK2	3749.68	0.286962	0.0660231	4.34638	1.38401e-05	0.000837242	3405.76	3360.33	3366.58	4076.92	3993.39	4295.08
11078	RIPK4	1636.86	-0.379945	0.0726019	-5.23327	1.66537e-07	1.70766e-05	1847.36	1896.22	1808.94	1402.66	1420.45	1445.51
11083	RLIM	2370.18	-0.231106	0.0807884	-2.86063	0.00422794	0.075037	2554.94	2523.55	2604.01	2341.6	2247.46	1949.53
11094	RMRP	62.8264	-1.26366	0.526178	-2.40159	0.016324	0.185398	123.487	102.691	40.0783	46.7554	25.7638	38.1834
11095	RN7SK	114.726	-1.12611	0.533139	-2.11223	0.0346667	0.284214	179.056	224.7	68.2415	82.7801	50.6688	82.9124
11096	RN7SL1	903.32	-0.232984	0.105744	-2.20329	0.0275743	0.250489	1048.4	991.322	890.389	785.645	960.132	744.03
11104	RNASEH2B	371.937	0.219232	0.110573	1.98269	0.0474023	0.339531	350.702	337.558	342.29	389.373	387.316	424.381
11111	RND3	1881.95	0.200424	0.0735613	2.72458	0.00643833	0.100307	1720.17	1725.41	1807.86	2044.98	1919.4	2073.9
11133	RNF141	1432.86	0.16958	0.083967	2.0196	0.0434246	0.322296	1350.94	1268.89	1426.57	1585.85	1401.55	1563.34
11146	RNF169	1628.01	-0.211043	0.0930721	-2.26752	0.0233585	0.228496	1695.47	1776.25	1772.11	1642.57	1596.5	1285.14
11175	RNF38	1584.76	-0.164384	0.0749938	-2.19197	0.0283818	0.254981	1658.43	1702.02	1665.96	1559.79	1494.3	1428.06
11209	ROR1	468.533	0.405848	0.107966	3.75904	0.00017057	0.00670914	401.332	391.445	418.114	574.095	546.193	480.019
11225	RPF2	1270.87	0.187578	0.080586	2.32768	0.0199293	0.208931	1145.96	1168.24	1248.93	1310.69	1327.7	1423.69
11250	RPL22L1	3427.07	0.160206	0.0810201	1.97736	0.0480013	0.340866	3416.88	3082.76	3209.51	3355.66	3504.74	3992.89
11300	RPPH1	80.7559	-0.883908	0.285057	-3.10081	0.00192991	0.0429271	109.903	150.478	53.0767	50.5878	50.6688	69.821
11351	RPSAP52	31.3062	-1.5597	0.360086	-4.33145	1.48131e-05	0.000877737	54.3341	39.6529	46.5775	21.4615	9.44673	16.3643
11357	RPUSD3	840.785	0.243444	0.10893	2.23487	0.0254261	0.239544	770.557	834.744	701.912	843.131	829.595	1064.77
11364	RRAGD	202.777	0.41354	0.143159	2.88867	0.00386872	0.0706236	159.298	190.131	171.145	215.382	239.604	241.101
11372	RRM2B	2204.39	-0.164983	0.0826933	-1.99512	0.0460293	0.335693	2359.83	2207.34	2426.36	2291.78	1955.47	1985.53
11378	RRP12	1568.71	0.250774	0.0769209	3.26016	0.0011135	0.0283933	1397.87	1527.14	1372.41	1729.18	1689.25	1696.43
11385	RRP9	3367.83	0.326112	0.072638	4.48956	7.13714e-06	0.000473772	3006.9	3059.37	2897.55	3520.45	3725.45	3997.25
11413	RTKN2	282.939	-0.338115	0.129443	-2.61208	0.00899922	0.126458	300.073	298.922	349.873	275.934	240.462	232.373
11431	RUNX2	99.5865	0.564418	0.197015	2.86484	0.00417214	0.0744701	90.1453	78.289	73.6574	130.302	123.666	101.459
11432	RUNX3	16.4453	1.07019	0.474938	2.25333	0.0242384	0.233315	6.17433	11.1841	14.0816	17.6291	22.3286	27.2738
11448	RYR1	42.5173	0.691043	0.28605	2.41582	0.0157	0.181737	33.3414	30.5022	33.5791	45.989	54.9628	56.7296
11449	RYR3	2.36352	3.46981	1.52782	2.27108	0.0231419	NA	0	1.01674	0	5.36538	3.43518	4.36381
11452	S100A11	6703.54	0.24005	0.0682262	3.51844	0.000434091	0.0137032	6243.49	5943.87	6252.22	6850.05	7261.1	7670.49
11454	S100A14	186.363	-0.449495	0.147658	-3.04417	0.00233325	0.0493911	202.518	216.566	225.305	140.266	166.606	166.916
11461	S100G	15.541	1.24649	0.498272	2.50164	0.0123621	0.157195	7.4092	7.11719	12.9984	15.3297	27.4814	22.91
11466	S1PR3	69.7761	0.795697	0.231653	3.43486	0.000592851	0.0175644	60.5085	50.837	42.2447	95.8103	84.1618	85.0943
11469	SAA1	297.122	0.67033	0.127873	5.24217	1.58698e-07	1.6389e-05	239.564	205.382	242.636	340.318	355.541	399.289
11470	SAA2	130.123	0.891023	0.173564	5.1337	2.84107e-07	2.75679e-05	92.615	80.3225	100.737	164.027	171.759	171.28
11479	SALL1	4363.67	0.207362	0.0718273	2.88696	0.00388986	0.07092	3847.84	4210.32	4094.49	4935.38	4682.15	4411.81
11491	SAMD5	157.349	0.425258	0.155942	2.72702	0.00639094	0.0999335	137.07	132.176	134.317	194.687	173.476	172.371
11492	SAMD8	3314.02	-0.400271	0.0749304	-5.34191	9.19746e-08	1.03083e-05	3715.71	3740.59	3859.43	3088.16	2835.74	2644.47
11493	SAMD9	11.4285	1.19056	0.577571	2.06131	0.0392731	0.306262	7.4092	5.0837	8.66558	22.9945	14.5995	9.81858
11504	SAPCD2	1671.03	-0.184179	0.0811618	-2.26928	0.0232516	0.227758	1720.17	1938.92	1673.54	1587.39	1597.36	1508.79
11521	SBDS	1466.25	0.219334	0.0835878	2.624	0.00869044	0.12379	1420.1	1279.06	1364.83	1512.27	1510.62	1710.61
11533	SCAF11	5813.23	-0.259457	0.0834308	-3.10985	0.00187184	0.0419256	6348.45	6227.54	6432.03	5760.12	5523.76	4587.46
11547	SCARA3	4631.44	-0.275939	0.0688393	-4.00844	6.11205e-05	0.00285058	4948.11	5277.9	4994.62	4292.3	4323.17	3952.52
11563	SCD5	870.735	0.207608	0.094992	2.18553	0.0288497	0.257157	797.724	805.259	818.898	869.958	881.981	1050.59
11564	SCEL	273.371	0.388664	0.13368	2.90741	0.00364437	0.0676385	235.86	226.733	249.135	322.689	341.8	264.011
11569	SCGB1D2	186.939	0.967006	0.155556	6.21645	5.08541e-10	8.64998e-08	109.903	140.31	127.817	222.28	250.768	270.556
11570	SCGB2A1	87.8245	0.810013	0.215843	3.75279	0.000174881	0.00681516	70.3874	62.0212	58.4927	94.2773	106.49	135.278
11572	SCIN	7863.18	-0.190734	0.0668845	-2.8517	0.00434865	0.0767678	8447.72	8234.58	8467.36	7467.84	7689.64	6871.91
11577	SCN1B	70.3043	0.489164	0.232745	2.10171	0.0355784	0.288604	48.1598	59.9877	67.1583	94.2773	70.4211	81.8215
11578	SCN2A	1584.99	-0.553672	0.0953444	-5.80707	6.35739e-09	9.01129e-07	1848.6	1796.58	2014.75	1364.34	1390.39	1095.32
11584	SCN7A	586.554	-0.427424	0.102456	-4.17179	3.0222e-05	0.00158891	685.351	661.898	673.749	520.442	539.323	438.563
11586	SCN9A	28.8045	1.00934	0.351487	2.87163	0.00408359	0.0733423	19.7579	17.2846	20.5808	44.456	36.9281	33.8195
11587	SCNN1A	1063.61	-0.187095	0.0814505	-2.29704	0.0216166	0.219284	1117.55	1123.5	1157.94	1033.98	1003.93	944.765
11591	SCOC	2081.34	0.183565	0.0868794	2.11287	0.0346115	0.284003	1938.74	1820.98	2086.24	2233.53	1997.55	2411.01
11608	SDC2	6039.7	-0.267398	0.0712416	-3.75339	0.000174456	0.00681516	6484.29	6631.18	6674.66	5406	5119.27	5922.78
11609	SDC3	3921.82	-0.179489	0.0721229	-2.48865	0.0128228	0.160235	4108.4	4280.48	4109.65	3733.54	3892.91	3405.96
11619	SDHA	3790.58	-0.142042	0.0669617	-2.12124	0.0339015	0.281209	3976.27	4025.28	3927.68	3590.97	3454.07	3769.24
11624	SDHAP1	195.999	-0.280868	0.140765	-1.99529	0.0460114	0.335693	222.276	214.532	209.057	187.788	174.335	168.007
11625	SDHAP2	137.21	-0.379384	0.184432	-2.05704	0.0396821	0.307792	176.586	140.31	150.564	132.601	134.831	88.3672
11631	SDK2	978.942	-0.224464	0.111696	-2.00959	0.0444749	0.328252	1057.05	1094.01	1017.12	1009.46	978.166	717.847
11638	SEC14L1	2614.73	-0.179559	0.0828808	-2.16648	0.0302749	0.26496	2784.62	2728.93	2821.73	2571.55	2623.62	2157.91
11640	SEC14L2	467.293	0.440754	0.112597	3.91446	9.06085e-05	0.00398182	381.574	418.897	388.868	505.878	608.885	499.657
11656	SEC31A	982.502	-0.169122	0.0821039	-2.05985	0.0394124	0.307068	1075.57	1047.24	997.625	936.642	905.169	932.765
11669	SEL1L3	1883.76	0.39004	0.0773437	5.04294	4.58423e-07	4.27606e-05	1623.85	1627.8	1642.13	2163.01	2268.93	1976.81
11677	SEMA3B	2527.54	-0.256387	0.0804862	-3.18548	0.00144514	0.0348231	2656.2	3014.64	2581.26	2177.58	2361.68	2373.91
11680	SEMA3D	8875.25	-0.30339	0.0873819	-3.472	0.00051659	0.015658	9820.89	9538.05	10060.7	8881.23	8147.38	6803.18
11681	SEMA3F	1048.71	-0.184795	0.0884913	-2.08828	0.0367722	0.29276	1074.33	1229.24	1043.12	973.433	1009.94	962.221
11690	SEMA6A	3544.46	-0.200291	0.0800594	-2.50178	0.0123569	0.157195	3637.92	3965.29	3769.53	3461.43	3481.55	2951.03
11692	SEMA6B	2695.68	-0.208566	0.0814745	-2.55989	0.0104705	0.139529	2764.87	3226.12	2678.75	2507.93	2542.89	2453.55
11711	2020-09-11	7950.1	-0.269246	0.0760042	-3.54251	0.000396336	0.0127622	8571.21	8587.39	8914.72	7784.4	7365.88	6476.99
11712	2020-09-02	16691.6	-0.125841	0.0613825	-2.05011	0.0403534	0.310517	17347.4	16940.9	17969.2	16347.5	15466.9	16077.4
11713	2020-09-03	252.848	0.406745	0.139839	2.90868	0.00362963	0.067494	209.927	222.666	220.972	309.659	316.036	237.828
11722	2020-09-09	9493.71	-0.1353	0.0647562	-2.08937	0.0366742	0.292529	9778.91	10267	9770.44	8977.04	9479.37	8689.44
11730	SERINC1	5066.08	-0.237111	0.0677861	-3.49793	0.000468885	0.0144853	5435.88	5292.14	5718.2	4873.3	4547.31	4529.64
11738	SERPINA3	53.5624	1.14737	0.268419	4.27453	1.9154e-05	0.00107538	35.8111	32.5357	31.4127	60.5521	78.1503	82.9124
11740	SERPINA5	920.876	0.337548	0.0879237	3.8391	0.000123484	0.00508641	844.649	791.024	804.816	1033.22	958.414	1093.14
11742	SERPINB1	1465.22	0.17569	0.0836468	2.10038	0.0356955	0.288961	1385.52	1323.8	1416.82	1467.05	1495.16	1702.98
11745	SERPINB9	126.769	1.35332	0.184675	7.32813	2.33381e-13	6.13496e-11	61.7433	78.289	73.6574	203.884	171.759	171.28
11747	SERPINE1	226.927	0.587052	0.136529	4.29983	1.7093e-05	0.000984584	200.048	172.846	172.228	285.898	261.073	269.465
11748	SERPINE2	81.1536	1.68322	0.233273	7.21568	5.36654e-13	1.31508e-10	44.4552	33.5524	37.9119	128.769	104.773	137.46
11757	SESN1	823.986	-0.190114	0.085561	-2.22197	0.0262855	0.24439	868.111	894.732	871.974	798.675	744.574	765.849
11758	SESN2	1122.68	-0.232103	0.0849905	-2.73093	0.0063156	0.0991432	1215.11	1290.24	1134.11	1053.15	1064.9	978.585
11759	SESN3	2927.44	-0.339638	0.0851245	-3.9899	6.61014e-05	0.00304361	3176.08	3248.49	3390.41	2818.36	2670.85	2260.45
11760	SESTD1	5363.22	-0.22605	0.088632	-2.55043	0.0107591	0.142059	5685.33	5679.51	5986.83	5442.03	5181.1	4204.53
11764	SETD1B	1634.6	-0.246052	0.103248	-2.38311	0.0171672	0.189468	1820.19	1869.79	1634.55	1656.37	1593.92	1232.78
11765	SETD2	2479.63	-0.213242	0.101358	-2.10385	0.0353914	0.287881	2701.89	2610.99	2678.75	2473.44	2559.21	1853.53
11768	SETD5	4524.06	-0.175461	0.0879197	-1.9957	0.0459665	0.335693	4840.68	4711.58	4848.39	4554.44	4578.23	3611.05
11770	SETD7	1183.1	0.209769	0.096401	2.17601	0.0295549	0.261508	1087.92	1041.14	1165.52	1361.27	1347.45	1095.32
11793	SFRP1	126.907	0.945756	0.179596	5.266	1.39425e-07	1.49319e-05	70.3874	93.5402	95.3214	169.393	157.159	175.643
11810	SGK2	638.883	-0.392218	0.107162	-3.66005	0.00025217	0.00909734	742.155	729.003	707.328	579.461	610.603	464.746
11811	SGK223	285.81	0.543503	0.125523	4.32989	1.4918e-05	0.000880348	256.852	232.834	209.057	344.151	339.224	332.741
11813	SGMS1	1361.43	-0.284472	0.0791313	-3.59494	0.000324467	0.011064	1470.73	1504.78	1508.89	1254.73	1146.49	1282.96
11820	SGPP2	815.656	0.248838	0.114719	2.16911	0.0300743	0.263844	691.525	746.288	800.483	943.54	995.342	716.756
11823	SGSM2	2529.28	-0.187907	0.0780932	-2.40618	0.0161202	0.184387	2679.66	2880.43	2522.77	2442.01	2437.26	2213.54
11838	SH3BGRL2	206.678	0.406289	0.139998	2.9021	0.00370672	0.0685316	179.056	179.963	174.395	223.813	255.921	226.918
11839	SH3BGRL3	4582.2	0.205036	0.0701804	2.92156	0.00348282	0.0659516	4247.94	4405.54	4115.07	4648.72	4875.37	5200.57
11847	SH3D21	339.346	-0.53891	0.136162	-3.95785	7.56273e-05	0.00343843	382.809	397.546	427.863	294.329	318.613	214.918
11851	SH3GL3	129.289	0.616852	0.179415	3.43813	0.000585746	0.0173895	97.5545	105.741	101.821	149.464	135.689	185.462
11853	SH3GLB2	2620.4	-0.172146	0.0718573	-2.39566	0.0165904	0.186897	2645.08	2896.69	2784.9	2373.8	2464.74	2557.19
11854	SH3KBP1	1617.79	-0.192622	0.0741243	-2.59864	0.00935946	0.130363	1691.77	1792.51	1693.04	1534.5	1528.65	1466.24
11860	SH3RF3	400.852	0.245576	0.11637	2.1103	0.0348325	0.285008	345.763	376.194	379.119	431.53	485.219	387.288
11863	SH3TC2	710.23	0.290294	0.112612	2.57782	0.00994247	0.134596	596.441	630.379	692.163	863.059	831.313	648.026
11865	SHANK2	521.779	0.260884	0.115141	2.26578	0.0234651	0.229147	444.552	531.755	448.444	581.76	627.778	496.384
11879	SHISA2	586.171	0.209067	0.0970965	2.15318	0.0313042	0.270207	563.099	565.308	502.604	610.12	635.508	640.389
11880	SHISA3	7327.96	-0.284816	0.0768392	-3.70664	0.000210023	0.00776603	7679.64	8564.01	7899.76	6632.37	6064.8	7127.2
11891	SHPRH	893.012	-0.192014	0.096828	-1.98304	0.0473632	0.339531	985.424	913.033	961.88	877.622	895.722	724.393
11895	SHROOM3	11933	-0.313781	0.0845014	-3.71332	0.000204557	0.00767965	12855	13536.9	13288.7	11577	11197	9143.28
11896	SHROOM4	19.8212	1.14271	0.48367	2.36258	0.0181482	0.19552	4.93947	7.11719	24.9135	32.1923	25.7638	24.001
11901	SIDT2	945.938	-0.237004	0.0874363	-2.71059	0.00671633	0.102539	995.303	1048.26	1027.95	939.708	828.736	835.67
11918	SIPA1L2	54.0204	1.15162	0.265628	4.33546	1.45453e-05	0.000868992	38.2809	34.5692	28.1631	74.3488	83.303	65.4572
11919	SIPA1L3	3747.37	-0.245264	0.0947725	-2.58792	0.00965565	0.132198	3868.84	4540.76	3787.94	3675.28	3647.3	2964.12
11923	SIRT1	1883.55	-0.225349	0.078	-2.88909	0.00386359	0.0706191	2101.74	1913.51	2077.57	1834.96	1645.45	1728.07
11944	SKIL	1236.3	-0.296861	0.0912974	-3.25158	0.00114766	0.0291615	1308.96	1311.6	1470.98	1221.01	1090.67	1014.59
11946	SKIV2L	1457.59	-0.181512	0.0824137	-2.20245	0.0276339	0.250489	1585.57	1599.33	1464.48	1368.94	1457.37	1269.87
11950	SKP2	3907.99	-0.2662	0.0670683	-3.96909	7.21463e-05	0.00330092	4131.86	4183.89	4486.61	3603.23	3497.87	3544.51
11970	SLC13A4	87.6261	-0.494128	0.214668	-2.30182	0.0213453	0.217485	117.312	101.674	88.8222	62.0851	89.3146	66.5481
11972	SLC15A1	24.634	1.16067	0.384602	3.01785	0.00254578	0.0526565	18.523	11.1841	16.248	32.1923	36.9281	32.7286
11977	SLC16A10	1130.94	-0.464247	0.0898059	-5.16945	2.34788e-07	2.34108e-05	1350.94	1314.65	1271.67	1055.45	922.345	870.581
11980	SLC16A3	2859.74	-0.214052	0.0866905	-2.46916	0.0135432	0.164822	3040.24	3393.88	2777.32	2468.07	2634.78	2844.11
11982	SLC16A5	2218.06	-0.169881	0.0792644	-2.14323	0.0320949	0.274186	2156.08	2526.6	2362.45	2170.68	2080.86	2011.72
11985	SLC16A9	39.5568	0.80891	0.294753	2.74437	0.00606277	0.0966434	29.6368	29.4855	27.0799	49.8214	48.9513	52.3658
11988	SLC17A5	1311.54	0.173743	0.0840412	2.06735	0.0387007	0.303107	1208.93	1186.54	1304.17	1497.71	1347.45	1324.42
11989	SLC17A7	63.1051	0.49113	0.247173	1.98699	0.0469236	0.338955	56.8039	58.971	42.2447	87.379	72.1387	61.0934
11991	SLC18A3	34.2952	1.1021	0.340081	3.24068	0.00119244	0.0300878	18.523	20.3348	25.9967	36.0247	43.7985	61.0934
11992	SLC18B1	625.099	0.237564	0.106326	2.23431	0.0254629	0.239544	534.697	577.509	606.591	663.774	605.45	762.576
11995	SLC19A3	16.0566	1.53033	0.505263	3.02879	0.00245537	0.0515984	12.3487	6.10045	6.49919	24.5274	16.3171	30.5467
11998	SLC1A4	168.02	0.540921	0.152261	3.5526	0.00038145	0.0124774	139.54	134.21	137.566	203.118	210.405	183.28
12001	SLC20A2	2320.88	-0.146584	0.0682893	-2.14652	0.0318319	0.272969	2396.88	2492.03	2427.45	2229.7	2219.12	2160.09
12011	SLC22A23	407.547	0.322827	0.112171	2.87798	0.0040023	0.0724221	321.065	379.244	385.618	466.788	459.455	433.108
12023	SLC25A10	1243.8	-0.212616	0.0968075	-2.19627	0.0280725	0.253354	1260.8	1491.56	1250.01	1099.9	1078.65	1281.87
12026	SLC25A13	1300.62	-0.178364	0.0757348	-2.35512	0.0185168	0.198015	1406.51	1380.73	1355.08	1207.21	1208.32	1245.87
12043	SLC25A29	3282.43	-0.174164	0.074656	-2.33289	0.0196539	0.206659	3457.63	3731.44	3249.59	2974.72	3077.06	3204.13
12045	SLC25A30	2243.69	-0.166162	0.0751353	-2.2115	0.027001	0.24794	2349.95	2334.44	2436.11	2271.09	2053.38	2017.17
12050	SLC25A36	2978.71	-0.210897	0.0797702	-2.64381	0.00819786	0.118643	3151.38	3094.96	3344.91	3029.91	2702.62	2548.47
12051	SLC25A37	2629.85	-0.369043	0.089042	-4.14459	3.40417e-05	0.00173301	2885.88	3121.39	2888.89	2413.65	2491.36	1977.9
12076	SLC27A1	654.592	-0.290688	0.0967896	-3.0033	0.0026707	0.0542317	689.056	781.874	689.997	585.593	619.191	561.841
12077	SLC27A2	134.368	0.842829	0.16819	5.01118	5.40981e-07	4.95032e-05	101.259	94.5569	93.155	171.692	178.629	166.916
12078	SLC27A3	632.996	-0.267269	0.1122	-2.38208	0.0172153	0.189565	613.729	800.175	657.501	528.873	573.674	624.025
12087	SLC2A1	4268.69	0.144108	0.0734052	1.96319	0.0496246	0.344773	3930.58	4412.66	3822.6	4571.3	4394.45	4480.54
12090	SLC2A12	300.766	0.238287	0.119795	1.98912	0.0466875	0.338007	276.61	267.403	284.881	341.085	328.059	306.558
12092	SLC2A3	63.1937	0.556812	0.243056	2.29088	0.0219706	0.220591	55.569	55.9207	42.2447	71.2829	87.597	66.5481
12095	SLC2A5	18.4786	-0.971335	0.434016	-2.23802	0.0252201	0.238166	18.523	26.4353	28.1631	13.0302	9.44673	15.2733
12110	SLC34A2	18956.1	-0.412193	0.0697253	-5.91167	3.38658e-09	5.26485e-07	21165.6	22165	21609.8	16693.2	17181	14922.1
12113	SLC35A3	850.039	-0.21435	0.10123	-2.11746	0.034221	0.282208	932.324	832.711	977.044	882.221	759.174	716.756
12131	SLC35F3	28.9267	0.851837	0.344859	2.4701	0.0135074	0.164822	19.7579	18.3013	23.8304	36.7912	37.7869	37.0924
12132	SLC35F5	2366.59	-0.239643	0.0768446	-3.11854	0.00181749	0.0410582	2453.68	2572.35	2663.58	2339.3	2098.89	2071.72
12138	SLC37A1	467.779	0.319566	0.101388	3.1519	0.0016221	0.037931	398.862	427.031	422.447	523.508	526.441	508.384
12141	SLC38A1	17329.5	-0.367071	0.0828157	-4.43238	9.3197e-06	0.000590983	19496.1	18838.2	20237.4	16603.5	15626.6	13175.4
12142	SLC38A10	2802.98	-0.191234	0.0711751	-2.68682	0.00721366	0.107883	2848.84	3169.18	2945.21	2564.65	2631.34	2658.65
12155	SLC39A3	369.408	0.23458	0.11626	2.01771	0.0436212	0.323589	330.944	363.993	321.71	364.846	406.21	428.745
12156	SLC39A4	3621.93	-0.356323	0.0855568	-4.16476	3.1168e-05	0.00162096	3958.98	4378.09	3859.43	2975.49	2995.47	3564.14
12159	SLC39A8	1644.6	-0.719608	0.073113	-9.84241	7.3918e-23	6.67942e-20	1999.25	2075.17	2063.49	1237.87	1214.33	1277.51
12162	SLC3A2	3527.39	0.264911	0.0759562	3.48769	0.000487221	0.0149877	3098.28	3360.33	3151.02	3568.74	3853.41	4132.53
12163	SLC40A1	839.249	-1.05726	0.0871858	-12.1266	7.63835e-34	3.68118e-30	1149.66	1119.43	1134.11	571.796	544.475	516.021
12167	SLC43A1	23.4909	0.930003	0.386668	2.40517	0.0161648	0.184619	13.5835	17.2846	17.3312	26.0604	31.7754	34.9105
12168	SLC43A2	356.608	-0.291874	0.119146	-2.44971	0.0142973	0.171544	387.748	431.098	358.538	303.527	347.812	310.922
12170	SLC44A2	1876.2	-0.272527	0.0707341	-3.85283	0.000116758	0.00486922	2110.39	2036.53	2012.58	1719.99	1682.38	1695.34
12182	SLC4A11	1219.28	-0.174555	0.0779343	-2.23977	0.025106	0.237866	1237.34	1332.95	1307.42	1135.16	1150.78	1152.05
12184	SLC4A2	4368.8	-0.148303	0.0687714	-2.15646	0.031048	0.269415	4470.22	4844.77	4464.94	4188.06	4263.91	3980.89
12187	SLC4A7	3974.26	-0.272651	0.0905757	-3.0102	0.00261076	0.0534651	4191.14	4290.65	4567.85	4119.08	3526.21	3150.67
12193	SLC52A3	316.553	0.462568	0.125843	3.67576	0.00023714	0.008658	239.564	296.888	262.134	398.571	360.693	341.468
12204	SLC6A17	14.9001	1.53013	0.513	2.98272	0.00285703	0.0571327	4.93947	6.10045	11.9152	22.9945	24.905	18.5462
12214	SLC7A5	7472.9	0.348907	0.0707258	4.93323	8.08815e-07	7.08718e-05	6347.21	6907.74	6466.69	8493.39	8803.5	7818.86
12216	SLC7A5P2	41.302	-0.714097	0.344954	-2.07012	0.0384407	0.301724	41.9855	62.0212	50.9103	41.3901	39.5045	12.0005
12219	SLC7A7	529.722	1.12102	0.105445	10.6313	2.13093e-26	2.56742e-23	332.179	368.06	300.046	728.158	710.223	739.666
12220	SLC7A8	275.338	-0.530393	0.136859	-3.87548	0.000106416	0.00455196	319.83	356.876	301.129	243.741	243.898	186.553
12222	SLC8A1	2705.63	-0.704478	0.0894561	-7.87513	3.40394e-15	1.23035e-12	3331.67	3282.04	3451.07	2259.59	2153	1756.43
12226	SLC9A2	289.865	-1.0179	0.123578	-8.2369	1.76727e-16	7.65523e-14	380.339	380.261	404.033	186.255	206.111	182.189
12229	SLC9A4	24.2592	-1.78824	0.419369	-4.26412	2.00692e-05	0.00112031	45.6901	40.6696	25.9967	9.96427	6.87035	16.3643
12237	SLCO1A2	7.01282	1.73944	0.778577	2.23412	0.0254752	NA	1.23487	6.10045	2.1664	14.5632	6.01156	12.0005
12238	SLCO1B3	38.1428	1.23903	0.32326	3.83292	0.00012663	0.00515724	30.8717	15.2511	22.7472	57.4862	56.6804	45.82
12239	SLCO2A1	38.7017	0.872467	0.314728	2.77213	0.00556903	0.0916008	20.9927	25.4185	35.7455	59.0192	50.6688	40.3653
12240	SLCO2B1	14.5054	1.5044	0.539766	2.78714	0.00531759	0.0884859	3.7046	8.13393	10.832	30.6593	20.6111	13.0914
12257	SLPI	414.741	0.31404	0.115331	2.72294	0.00647029	0.100459	374.165	332.474	401.866	435.362	440.561	504.02
12261	SLX4IP	90.317	-0.50074	0.23446	-2.13572	0.0327025	0.277465	106.199	104.724	108.32	96.5768	82.4442	43.6381
12268	SMAD6	736.964	-0.45582	0.102725	-4.43729	9.11004e-06	0.000580233	810.073	951.669	792.901	564.898	638.943	663.3
12291	SMC4	5287.86	-0.147711	0.0640698	-2.30548	0.0211399	0.216307	5666.8	5354.16	5655.38	5130.07	4920.89	4999.84
12292	SMC5	2264.52	-0.202269	0.0929915	-2.17513	0.0296203	0.261714	2404.29	2375.11	2493.52	2390.66	2116.93	1806.62
12295	SMCHD1	3752.57	-0.205303	0.0890619	-2.30518	0.0211567	0.216325	4028.14	3904.28	4129.15	3791.79	3697.97	2964.12
12300	SMG1	6920.44	-0.363426	0.110748	-3.28155	0.00103238	0.0269912	7911.79	7720.11	7735.12	6892.98	6647.92	4614.73
12307	SMG6	1011.12	-0.308162	0.106374	-2.89697	0.0037678	0.0694833	1071.86	1102.15	1185.02	967.301	999.636	740.757
12308	SMG7	4528.1	-0.17085	0.0793385	-2.15343	0.0312847	0.2702	4678.91	4835.62	4876.56	4550.61	4451.13	3775.79
12317	SMIM14	527.079	-0.598288	0.111464	-5.36754	7.98167e-08	9.08654e-06	682.881	635.463	589.26	458.357	435.409	361.105
12341	SMS	4522.51	-0.211209	0.0667338	-3.16495	0.0015511	0.0367034	4966.63	4704.46	4886.31	4040.9	4156.56	4380.18
12346	SMURF1	2253.18	-0.238728	0.0819801	-2.91203	0.00359094	0.0669906	2346.25	2585.57	2387.37	2106.29	2218.27	1875.35
12356	SNAP25	232.156	0.403662	0.148064	2.72627	0.00640548	0.100011	219.806	184.03	194.976	238.376	240.462	315.285
12366	SNCB	26.4448	0.993717	0.401683	2.47388	0.0133654	0.164822	8.64407	27.452	16.248	26.0604	42.0809	38.1834
12573	SNTB1	540.307	0.271164	0.108588	2.49719	0.0125183	0.158623	493.947	434.148	542.682	629.282	590.85	550.931
12601	SNX7	2080.36	-0.177303	0.0826727	-2.14464	0.0319815	0.273603	2279.56	2106.69	2235.72	1894.74	1808.62	2156.81
12609	SOCS3	1589.57	0.364628	0.0739727	4.92923	8.25558e-07	7.1818e-05	1397.87	1392.93	1377.83	1801.23	1722.74	1844.8
12615	SOD2	3878.8	0.249208	0.0750755	3.31944	0.000901997	0.0243304	3497.14	3477.25	3662.29	4460.93	4331.76	3843.43
12620	SORBS1	612.188	0.349022	0.0990132	3.52501	0.000423472	0.0134267	547.046	511.421	558.93	741.189	674.153	640.389
12622	SORBS3	3652.54	-0.262448	0.0663619	-3.95481	7.65961e-05	0.00347156	3831.79	4037.48	4081.49	3270.58	3406.84	3287.04
12624	SORCS2	3417.66	-0.268538	0.0970474	-2.76708	0.00565608	0.0926486	3771.28	3960.21	3475.98	3188.57	3504.74	2605.2
12630	SOSTDC1	7.33571	2.22303	0.77947	2.85197	0.0043449	NA	2.46973	1.01674	4.33279	13.0302	11.1643	12.0005
12631	SOWAHA	33.7818	1.37903	0.347239	3.97141	7.14471e-05	0.00327931	14.8184	21.3516	19.4976	39.0906	44.6573	63.2753
12635	SOX12	2094.31	-0.26455	0.0752567	-3.5153	0.000439249	0.0137758	2265.98	2431.03	2159.9	1865.62	1965.78	1877.53
12636	SOX13	4350.02	-0.475277	0.0784857	-6.05558	1.39911e-09	2.29868e-07	4982.69	5530.05	4668.58	3676.82	3796.73	3445.23
12637	SOX15	165.199	-0.657663	0.1546	-4.25397	2.1001e-05	0.00115891	196.344	206.398	202.558	116.505	125.384	144.006
12642	SOX3	184.715	-0.722111	0.152915	-4.72231	2.33182e-06	0.000174681	228.45	240.968	218.806	120.338	138.266	161.461
12644	SOX6	31.5473	0.833686	0.333955	2.4964	0.0125461	0.158697	20.9927	23.385	23.8304	43.6895	44.6573	32.7286
12664	SPAG1	698.058	0.23585	0.100255	2.3525	0.0186477	0.199119	637.191	575.475	711.661	794.076	724.822	745.121
12673	SPARC	73.747	0.442875	0.222189	1.99323	0.0462364	0.336376	72.8571	64.0547	50.9103	84.3131	84.1618	86.1853
12682	SPATA20	2194.9	-0.172114	0.075652	-2.27507	0.0229018	0.225695	2191.89	2455.43	2326.71	1968.33	2092.02	2135
12684	SPATA25	5.87523	1.79951	0.827221	2.17536	0.0296028	NA	3.7046	2.03348	2.1664	6.13186	10.3055	10.9095
12696	SPATS2L	4196.65	-0.140937	0.0628109	-2.24383	0.0248433	0.236929	4367.72	4427.91	4407.53	3939.72	3971.06	4065.98
12716	SPHK1	26.6368	1.154	0.418309	2.75871	0.00580295	0.0937585	9.87893	17.2846	21.664	29.1263	24.0462	57.8205
12728	SPIRE1	2124.03	-0.216134	0.0718959	-3.00621	0.00264526	0.0539025	2251.16	2309.02	2289.88	2066.44	1934.86	1892.8
12731	SPNS2	865.202	-0.302208	0.0887668	-3.40452	0.000662814	0.0189762	881.695	1020.81	962.963	772.614	788.373	764.758
12735	SPON1	28189	-0.157782	0.0655178	-2.40823	0.0160301	0.183793	29171.3	29723.4	30294.9	27801.1	27277	24866.1
12739	SPP1	133687	0.312536	0.0668458	4.67547	2.93279e-06	0.000213076	120203	115280	122302	142548	142829	158957
12743	SPR	912.132	0.189828	0.0936455	2.02709	0.0426533	0.319539	838.474	885.581	829.729	880.688	967.002	1071.32
12747	SPRN	1.98586	3.16188	1.59894	1.97749	0.0479867	NA	1.23487	0	0	4.5989	1.71759	4.36381
12750	SPRY2	3312.7	0.166073	0.070315	2.36184	0.0181843	0.195762	3174.84	3219	2971.21	3422.34	3418.86	3669.97
12752	SPRY4	1160.27	0.279996	0.0855581	3.27258	0.0010657	0.0275634	1054.58	1039.11	1051.79	1245.53	1386.95	1183.68
12760	SPTAN1	9195.58	-0.250839	0.0848613	-2.95588	0.00311782	0.0609155	9878.93	10247.7	9856.02	8904.23	9085.18	7201.38
12761	SPTB	88.2036	0.808141	0.240418	3.3614	0.000775483	0.0216655	66.6828	68.1216	58.4927	124.17	140.842	70.912
12762	SPTBN1	14610.2	-0.219499	0.0972949	-2.25602	0.0240694	0.232307	15396.3	16204.8	15561.2	14895.8	14671.6	10931.4
12763	SPTBN2	8328.12	-0.186987	0.083029	-2.25207	0.0243177	0.233559	8467.48	9684.46	8451.11	8147.71	8247.86	6970.1
12765	SPTBN5	163.361	-0.411338	0.161846	-2.54154	0.0110364	0.143958	195.109	199.281	165.729	133.368	162.312	124.369
12767	SPTLC2	9144.87	-0.438593	0.0774194	-5.66515	1.46895e-08	1.91335e-06	10470.4	10511.1	10595.8	8333.96	8083.83	6874.1
12769	SPTSSA	1390.62	0.167802	0.0854099	1.96466	0.0494531	0.344078	1266.97	1309.56	1350.75	1479.31	1338.86	1598.25
12774	SQSTM1	4833.18	0.169424	0.0696626	2.43207	0.015013	0.17719	4515.91	4659.72	4470.36	4899.36	4974.99	5478.77
12783	SREBF1	4667.1	-0.177308	0.070582	-2.51208	0.0120021	0.153835	4732.01	5348.06	4779.07	4391.94	4378.99	4372.54
12789	SRGAP1	2262.43	-0.203027	0.0961693	-2.11114	0.0347604	0.284646	2340.07	2417.81	2509.77	2350.04	2199.37	1757.53
12818	SRRM3	166.747	0.343929	0.154641	2.22405	0.0261451	0.243404	148.184	152.511	139.733	191.621	166.606	201.826
12833	SRXN1	4623.18	0.319328	0.0633592	5.03996	4.65632e-07	4.31545e-05	4017.02	4162.54	4159.48	5076.41	5072.9	5250.76
12848	SSH3	3432.81	-0.166807	0.0709998	-2.3494	0.0188036	0.200341	3588.52	3863.62	3439.15	3158.67	3240.23	3306.68
12875	ST3GAL6	112.303	0.746385	0.189571	3.93723	8.2429e-05	0.00370111	91.3801	76.2556	84.4894	156.362	120.231	145.097
12876	ST3GAL6-AS1	5.06753	1.81624	0.897598	2.02345	0.043027	NA	3.7046	1.01674	2.1664	6.89834	11.1643	5.45477
12878	ST6GAL1	717.456	0.251325	0.0923083	2.72267	0.00647569	0.100459	664.358	648.681	654.251	815.537	802.972	718.938
12879	ST6GAL2	53.0431	0.679905	0.278116	2.44468	0.0144982	0.172949	28.4019	38.6362	55.2431	77.4147	61.8332	56.7296
12880	ST6GALNAC1	155.974	1.25591	0.161509	7.77609	7.48033e-15	2.40335e-12	91.3801	90.4899	94.2382	211.549	226.722	221.463
12881	ST6GALNAC2	76.3588	0.609264	0.218257	2.7915	0.00524637	0.0879059	58.0387	53.8873	69.3247	91.9779	86.7382	98.1858
12895	STAG2	5397.99	-0.162524	0.0816124	-1.99141	0.0464353	0.33686	5700.14	5555.47	5853.6	5655.87	5086.64	4536.18
12901	STAG3L5P-PVRIG2P-PILRB	361.085	-0.418603	0.151418	-2.76455	0.00570014	0.0930118	448.257	377.211	417.031	350.283	355.541	218.191
12906	STAMBPL1	14.5092	1.75647	0.531134	3.30702	0.000942939	0.0252932	4.93947	7.11719	7.58238	16.0961	24.0462	27.2738
12909	STARD13	727.055	-0.274026	0.0881222	-3.10962	0.00187329	0.0419256	801.428	767.639	818.898	652.277	666.424	655.663
12922	STAT4	90.3519	0.699457	0.210658	3.32034	0.000899078	0.024297	64.2131	66.0882	76.907	122.637	122.808	89.4582
12923	STAT5A	25.158	0.828394	0.384417	2.15493	0.031167	0.269828	11.1138	24.4018	18.4144	27.5934	37.7869	31.6376
12929	STC1	1184.87	0.235482	0.0844905	2.78708	0.00531846	0.0884859	1101.5	1085.88	1079.95	1308.39	1362.91	1170.59
12930	STC2	458.328	0.25478	0.102263	2.49142	0.0127233	0.159543	417.385	410.763	425.697	482.117	518.712	495.293
12931	STEAP1	124.628	0.582414	0.17385	3.3501	0.000807813	0.0223149	102.494	100.657	96.4046	141.033	163.171	144.006
12933	STEAP2	236.783	0.581139	0.13669	4.25153	2.12317e-05	0.00116718	170.412	195.214	203.641	306.593	280.826	264.011
12940	STK11	2570.94	-0.19454	0.0803036	-2.42256	0.0154118	0.179841	2637.68	2947.53	2643	2277.22	2320.46	2599.74
12944	STK17B	1637.59	0.185338	0.0783458	2.36565	0.0179987	0.194682	1473.2	1492.58	1632.38	1824.99	1696.12	1706.25
12952	STK32C	593.612	0.194088	0.095619	2.02981	0.0423763	0.318605	539.637	563.274	556.764	620.851	608.026	673.118
12955	STK36	865.849	-0.288851	0.0910378	-3.17287	0.00150939	0.0359778	953.317	977.088	928.3	794.076	836.465	705.847
12958	STK39	830.913	0.245196	0.084665	2.89607	0.00377869	0.0695953	766.852	757.472	757.155	881.455	925.78	896.763
12961	STK40	1842.38	0.148183	0.0735059	2.01593	0.0438069	0.324634	1693	1823.02	1727.7	1993.62	1938.3	1878.62
12964	STMN3	5069.5	0.207204	0.0684602	3.02664	0.00247291	0.0517223	4657.92	4825.45	4631.75	5209.02	5310.78	5782.05
12969	STON2	1751.28	-0.441892	0.0851142	-5.19176	2.08317e-07	2.09156e-05	1983.2	2011.11	2061.33	1578.19	1564.72	1309.14
12990	STX11	23.8489	1.43488	0.402805	3.56221	0.000367744	0.0122226	11.1138	14.2344	12.9984	26.8269	38.6457	39.2743
13001	STX3	5647.1	0.132609	0.0614416	2.1583	0.0309044	0.26868	5370.44	5324.67	5469.07	5996.19	5904.21	5818.05
13002	STX4	916.518	0.17121	0.0839142	2.0403	0.0413203	0.314261	869.346	883.548	832.979	935.109	991.907	986.222
13005	STX7	1430.58	-0.268542	0.0808314	-3.32225	0.000892945	0.0241764	1500.36	1525.11	1665.96	1358.21	1301.07	1232.78
13010	STXBP4	578.695	-0.373509	0.109299	-3.41731	0.00063243	0.0183482	661.889	667.999	632.587	548.801	537.605	423.29
13035	SULT1C2	76.4864	0.538443	0.227496	2.36683	0.0179412	0.194594	56.8039	57.9542	71.4911	78.9477	82.4442	111.277
13063	SUSD3	373.777	0.281744	0.123913	2.27373	0.0229823	0.225848	349.467	345.692	315.211	359.48	399.339	473.474
13064	SUSD4	42.0089	0.837756	0.293254	2.85676	0.00427985	0.075831	27.1671	29.4855	33.5791	58.2527	44.6573	58.9115
13086	SYBU	414.224	-0.228316	0.107252	-2.12878	0.0332726	0.279037	449.491	447.366	444.111	402.403	354.682	387.288
13101	SYNE1	143.261	-0.378745	0.172666	-2.19351	0.0282706	0.254653	138.305	173.863	174.395	137.967	131.395	103.641
13105	SYNGAP1	360.345	-0.353977	0.128709	-2.75021	0.00595565	0.0953563	388.983	440.249	385.618	369.445	308.307	269.465
13112	SYNM	1243.23	-0.32749	0.0913155	-3.58635	0.000335337	0.0113543	1400.34	1359.38	1395.16	1196.48	1149.07	958.948
13119	SYT1	78.4534	0.470825	0.212353	2.21718	0.0266109	0.245998	69.1525	65.0714	62.8255	85.0796	89.3146	99.2767
13129	SYTL1	2045.1	-0.213772	0.0805542	-2.65377	0.00795981	0.116363	2105.45	2340.54	2139.32	1772.87	1875.61	2036.81
13130	SYTL2	1288.47	0.590572	0.0779192	7.57928	3.47475e-14	1.04662e-11	1023.7	1014.71	1046.37	1576.65	1483.14	1586.25
13131	SYTL3	294.48	0.294636	0.120512	2.44487	0.0144904	0.172949	263.027	271.47	258.884	311.192	342.659	319.649
13158	TAF1C	1005.22	-0.17206	0.084688	-2.03169	0.0421848	0.318012	1070.63	1094.01	1031.2	919.779	1009.08	906.582
13163	TAF4B	1099.44	-0.359426	0.0804657	-4.46683	7.93872e-06	0.000510124	1231.16	1231.27	1245.68	1011.76	930.933	945.856
13171	TAF9B	565.709	-0.255194	0.103214	-2.47247	0.0134182	0.164822	613.729	566.325	668.333	553.4	501.536	490.929
13182	TAOK1	5039.83	-0.212393	0.108047	-1.96575	0.0493275	0.343966	5295.11	5367.37	5571.97	5404.47	4959.54	3640.51
13183	TAOK2	3020.74	-0.17754	0.0745257	-2.38226	0.0172066	0.189565	3132.86	3409.13	3078.45	2921.06	2919.9	2663.02
13185	TAP1	801.911	0.268407	0.0863483	3.10842	0.00188092	0.0420314	703.874	747.305	730.075	852.329	881.123	896.763
13215	TBC1D12	1045.44	-0.200896	0.0911425	-2.2042	0.0275103	0.250489	1066.92	1102.15	1187.18	1068.48	948.967	898.945
13236	TBC1D4	120.204	0.592444	0.17941	3.30217	0.000959391	0.025592	88.9104	107.775	90.9886	154.063	148.571	130.914
13247	TBCD	3095.88	-0.175932	0.0740847	-2.37474	0.0175612	0.192058	3229.18	3493.52	3131.52	2937.93	3030.68	2752.47
13270	TBXAS1	109.946	-0.35748	0.181388	-1.9708	0.0487466	0.342481	122.252	133.193	114.819	91.2114	102.196	96.0039
13271	TC2N	245.994	0.313875	0.136132	2.30568	0.0211288	0.216307	190.169	220.633	246.969	276.7	285.12	256.374
13288	TCF12	3330.1	-0.216786	0.0788679	-2.74872	0.0059828	0.0955794	3623.1	3456.92	3663.37	3249.12	3229.07	2759.02
13290	TCF19	2634.64	-0.273354	0.0695387	-3.93097	8.46054e-05	0.00378707	2904.41	2947.53	2796.82	2357.7	2316.17	2485.19
13296	TCF7L1	961.5	-0.245104	0.0908267	-2.69859	0.00696338	0.104878	965.666	1157.05	1005.21	884.521	891.428	865.126
13299	TCHH	22.9028	1.07044	0.390325	2.74242	0.00609875	0.0971099	16.0533	13.2176	15.1648	30.6593	31.7754	30.5467
13301	TCIRG1	1549.11	-0.338038	0.0772061	-4.37838	1.19562e-05	0.000741903	1680.65	1841.32	1665.96	1340.58	1386.09	1380.06
13302	TCL1B	13.4089	1.01436	0.509826	1.98961	0.0466335	0.337789	8.64407	7.11719	10.832	15.3297	18.8935	19.6372
13305	TCN2	661.28	-0.266347	0.0906222	-2.93909	0.00329179	0.063204	713.753	743.238	708.411	585.593	600.297	616.389
13310	TCP11L1	385.02	-0.258945	0.130609	-1.9826	0.0474118	0.339531	406.271	433.132	421.364	384.774	390.751	273.829
13311	TCP11L2	252.07	-0.874389	0.13809	-6.33203	2.41957e-10	4.31878e-08	313.656	337.558	328.209	169.393	208.687	154.915
13345	TENM3	140.962	-0.731047	0.167758	-4.35774	1.31415e-05	0.000801684	188.935	163.695	176.561	112.673	113.361	90.5491
13349	TERC	4.54368	-2.12537	0.95173	-2.23317	0.0255378	NA	9.87893	6.10045	6.49919	3.06593	1.71759	0
13358	TET1	601.907	-0.631528	0.309901	-2.03783	0.0415665	0.314808	675.472	721.886	798.317	596.323	528.158	291.284
13359	TET2	1053.83	-0.262679	0.115253	-2.27916	0.0226576	0.224526	1081.74	1197.72	1172.02	1084.57	1037.42	749.485
13360	TET3	1323.11	-0.21817	0.100163	-2.17815	0.0293947	0.260495	1401.57	1453.94	1416.82	1365.87	1284.76	1015.68
13365	TEX19	484.316	0.341342	0.103891	3.28557	0.00101778	0.0267546	416.15	459.567	405.116	516.609	560.793	547.658
13377	TFAP2A	2789.14	-0.321096	0.0672061	-4.77777	1.77247e-06	0.000137777	3074.82	3161.05	3057.87	2501.8	2407.2	2532.1
13388	TFE3	2376.04	0.135974	0.0691123	1.96743	0.0491338	0.343959	2221.53	2299.87	2270.38	2424.38	2571.23	2468.83
13394	TFPI2	335.236	0.602044	0.123472	4.87597	1.08277e-06	8.78707e-05	276.61	279.604	242.636	430.763	360.693	421.108
13401	TGFB1	72.7396	1.25745	0.236212	5.32338	1.01858e-07	1.13281e-05	37.046	51.8538	38.9951	97.3433	94.4673	116.732
13407	TGFBR2	4318.92	0.204587	0.0733091	2.79074	0.00525875	0.0879989	3972.57	4009.01	4060.91	4902.42	4742.26	4226.35
13411	TGIF1	1799.14	0.153186	0.0744783	2.05678	0.0397072	0.307821	1752.28	1724.39	1633.46	1819.63	1901.37	1963.72
13415	TGM3	217.97	0.773253	0.147192	5.25338	1.49334e-07	1.56455e-05	159.298	177.93	146.232	299.695	286.837	237.828
13454	THSD4	172.954	0.69208	0.172612	4.00945	6.08596e-05	0.00285004	112.373	131.16	153.814	249.873	218.134	172.371
13455	THSD7A	398.731	-0.431734	0.13714	-3.14812	0.00164323	0.0381958	443.317	453.466	479.857	384.774	377.869	253.101
13468	TICAM2	2.11986	-3.64177	1.58059	-2.30405	0.0212196	NA	2.46973	4.06696	5.41599	0.766483	0	0
13469	TICRR	1130.97	-0.199796	0.10117	-1.97487	0.0482832	0.341745	1175.59	1219.07	1235.93	1144.36	1137.04	873.853
13486	TIMM17B	1146.56	0.205933	0.094209	2.18591	0.028822	0.257069	1155.84	1025.89	1011.71	1114.47	1214.33	1357.15
13516	TKT	29333.4	-0.169681	0.060959	-2.78352	0.00537729	0.0890548	31250.8	32171.7	29745.7	27148.8	27797.4	27885.9
13517	TKTL1	20.5649	1.39204	0.434078	3.20688	0.00134181	0.032897	7.4092	9.15067	17.3312	29.1263	30.9166	29.4557
13523	TLE3	3597.25	-0.178272	0.0716978	-2.48643	0.0129033	0.160824	3681.14	4041.54	3735.95	3481.36	3443.76	3199.77
13530	TLN2	13498.8	-0.49203	0.100291	-4.90601	9.29496e-07	7.9992e-05	15324.7	16570.8	15444.2	12197.8	12455.9	8999.27
13532	TLR2	21.5225	0.939996	0.405356	2.31894	0.0203984	0.211953	13.5835	16.2679	14.0816	24.5274	25.7638	34.9105
13534	TLR5	91.7147	0.513738	0.208508	2.46388	0.0137444	0.166429	74.092	72.1886	81.2398	128.769	105.632	88.3672
13535	TLR6	19.6266	0.848644	0.425191	1.99591	0.0459432	0.335693	17.2881	13.2176	11.9152	27.5934	29.199	18.5462
13547	TM7SF3	2880.3	-0.133519	0.0654277	-2.04072	0.041279	0.314261	3019.25	3004.47	3016.71	2774.67	2700.05	2766.66
13566	TMCC3	1790.9	-0.728376	0.0741766	-9.81948	9.28231e-23	7.89433e-20	2157.31	2256.15	2288.8	1381.97	1374.93	1286.23
13590	TMEM108	55.6171	0.7936	0.251811	3.15157	0.00162396	0.037931	38.2809	44.7366	38.9951	75.1153	67.8447	68.73
13609	TMEM131	2010.48	-0.171992	0.0863617	-1.99153	0.046423	0.33686	2107.92	2121.94	2164.23	2060.3	1954.62	1653.88
13620	TMEM144	671.393	0.231585	0.0960169	2.41192	0.0158686	0.182692	655.714	556.157	642.336	729.691	722.246	722.211
13628	TMEM150C	63.2879	0.600461	0.236939	2.53425	0.0112689	0.146122	55.569	50.837	44.4111	71.2829	74.7151	82.9124
13631	TMEM158	9.00319	1.60566	0.672212	2.38862	0.0169117	0.187828	3.7046	2.03348	7.58238	13.7967	9.44673	17.4553
13632	TMEM159	569.815	0.278446	0.102855	2.70718	0.00678575	0.103381	503.826	481.935	557.847	591.724	607.167	676.391
13673	TMEM192	866.664	-0.210462	0.0858558	-2.45135	0.0142322	0.171046	959.491	911	920.718	817.07	831.313	760.394
13715	TMEM260	448.048	-0.223636	0.113703	-1.96683	0.0492025	0.343959	517.409	466.684	466.858	448.392	431.115	357.833
13718	TMEM265	265.311	0.579902	0.132477	4.37739	1.2011e-05	0.000742114	192.639	230.8	213.39	328.055	287.696	339.286
13719	TMEM27	1230.31	-0.31415	0.0872322	-3.60131	0.000316614	0.0108732	1354.65	1326.85	1408.16	1119.83	987.613	1184.78
13731	TMEM43	1998.61	0.192565	0.0704414	2.73369	0.00626294	0.0986379	1807.84	1892.15	1895.6	2110.13	2172.75	2113.18
13732	TMEM44	254.556	0.429788	0.131624	3.26527	0.0010936	0.0279351	229.685	213.516	206.891	272.868	282.543	321.831
13734	TMEM45A	120.956	0.376391	0.178651	2.10685	0.0351304	0.286796	122.252	90.4899	103.987	138.733	138.266	132.005
13735	TMEM45B	1011.73	-0.188064	0.081961	-2.29455	0.0217589	0.219314	1085.45	1107.23	1038.79	924.378	932.65	981.858
13745	TMEM54	409.722	0.685982	0.119756	5.72816	1.01525e-08	1.37182e-06	302.542	337.558	300.046	466.788	473.196	578.205
13752	TMEM59L	185.383	0.397165	0.155045	2.56162	0.0104187	0.139322	163.002	172.846	142.982	186.255	206.111	241.101
13754	TMEM61	23.2277	0.88596	0.385551	2.29791	0.0215671	0.219281	18.523	15.2511	15.1648	29.1263	27.4814	33.8195
13756	TMEM63A	1684.65	-0.194287	0.0928419	-2.09267	0.0363787	0.291554	1802.91	1836.23	1758.03	1680.13	1695.26	1335.33
13766	TMEM74B	83.1128	0.426742	0.214946	1.98535	0.0471058	0.339423	61.7433	77.2723	72.5743	84.3131	89.3146	113.459
13774	TMEM87B	1140.08	0.17457	0.0885626	1.97114	0.0487075	0.342481	1141.02	984.205	1090.78	1294.59	1151.64	1178.23
13781	TMEM97	1671.66	-0.154441	0.0723451	-2.13478	0.0327788	0.277732	1781.91	1743.71	1756.95	1534.5	1605.94	1606.97
13789	TMOD1	682.99	0.410475	0.0913339	4.49423	6.98229e-06	0.000469362	554.455	600.894	603.341	796.375	761.75	781.122
13790	TMOD2	60.0196	0.541066	0.248807	2.17464	0.0296568	0.261769	50.6295	43.7199	53.0767	81.2471	74.7151	56.7296
13801	TMSB10	39019.7	0.286733	0.0780618	3.67316	0.000239569	0.00872464	37674.5	32506.2	35284.1	38994.8	45183.7	44474.9
13802	TMSB15A	3.24571	2.93444	1.30856	2.2425	0.0249294	NA	1.23487	0	1.0832	4.5989	6.01156	6.54572
13803	TMSB4X	16214.2	0.404207	0.0745622	5.42107	5.92444e-08	7.07898e-06	14699.9	13530.8	13640.7	16841.2	18745.8	19827
13807	TMTC4	1751.54	0.176155	0.0743723	2.36856	0.0178575	0.194266	1627.55	1653.22	1655.13	1930.77	1885.05	1757.53
13813	TMX4	705.583	0.309073	0.0920664	3.35706	0.000787746	0.0218891	661.889	592.76	638.003	789.477	802.972	748.394
13815	TNF	618.795	0.74894	0.0960327	7.7988	6.24985e-15	2.05364e-12	432.203	478.885	472.274	764.183	755.739	809.487
13816	TNFAIP1	3037.79	0.166825	0.0665439	2.507	0.0121762	0.155653	2921.69	2818.41	2848.81	3301.24	3199.01	3137.58
13818	TNFAIP3	1464.23	0.821647	0.0795165	10.333	4.99531e-25	5.55556e-22	1032.35	1070.63	1072.37	1897.81	1962.34	1749.89
13819	TNFAIP6	2.79965	2.75471	1.38282	1.9921	0.0463601	NA	0	2.03348	0	3.06593	5.15276	6.54572
13825	TNFRSF10C	204.563	-0.372934	0.145565	-2.56197	0.0104081	0.139322	214.867	243.001	235.054	202.351	159.736	172.371
13829	TNFRSF12A	2037.62	0.38745	0.0822906	4.70831	2.49782e-06	0.000186152	1732.52	1883	1678.96	2112.43	2408.92	2409.92
13836	TNFRSF21	2781.99	0.252108	0.0697659	3.61363	0.00030194	0.0104939	2568.52	2478.81	2573.68	3143.34	3045.28	2882.3
13838	TNFRSF8	21.6442	0.977558	0.417803	2.33976	0.0192961	0.204383	19.7579	13.2176	10.832	20.695	32.6342	32.7286
13839	TNFRSF9	66.2289	0.695085	0.232021	2.99578	0.00273743	0.0553536	54.3341	50.837	46.5775	75.1153	87.597	82.9124
13844	TNFSF9	1291.98	0.30324	0.096307	3.14868	0.00164008	0.0381958	1113.85	1273.98	1078.86	1319.88	1363.76	1601.52
13846	TNIP1	3464.25	0.189591	0.0646751	2.93143	0.00337406	0.0646122	3239.06	3306.44	3165.1	3661.49	3731.46	3681.97
13848	TNIP3	3.0067	4.89397	1.4706	3.32788	0.000875094	NA	0	0	0	7.66483	6.01156	4.36381
13854	TNNC1	844.801	0.250867	0.0914945	2.74188	0.0061088	0.0971629	771.792	774.757	765.821	850.796	900.875	1004.77
13860	TNNT2	87.7201	0.441504	0.206267	2.14045	0.0323185	0.275345	77.7966	67.1049	77.9902	87.379	104.773	111.277
13864	TNPO3	2787.6	-0.156609	0.0785152	-1.99464	0.0460826	0.335693	2882.18	2986.17	2950.63	2729.44	2806.54	2370.64
13865	TNRC18	4128.35	-0.259747	0.0940322	-2.76232	0.00573916	0.0933372	4338.09	4889.51	4272.13	4017.13	4069.82	3183.4
13873	TNS3	10920.8	-0.194848	0.0862452	-2.25923	0.023869	0.231364	11389.2	12059.6	11526.3	10918.5	10946.2	8685.08
13875	TOB1	1439.77	-0.147112	0.0742342	-1.98172	0.0475103	0.339531	1481.84	1514.94	1541.39	1348.24	1356.89	1395.33
13877	TOB2	3836.09	-0.181753	0.07369	-2.46645	0.0136458	0.165513	4081.23	4098.48	4055.49	3676.82	3820.77	3283.77
13894	TONSL	1635	-0.197952	0.0836041	-2.36773	0.0178975	0.194266	1651.02	1935.87	1652.96	1510.74	1560.43	1498.97
13899	TOP2B	6354.74	-0.164038	0.0732263	-2.24015	0.0250812	0.237866	6806.59	6409.53	6934.63	6295.12	6184.18	5498.4
13913	TOX3	3666.4	-0.473748	0.0664181	-7.13281	9.83367e-13	2.33074e-10	4130.63	4356.73	4301.38	3159.44	2979.16	3071.03
13918	TP53BP2	2334.12	-0.197559	0.0812927	-2.43021	0.0150899	0.177953	2456.15	2536.77	2491.35	2345.44	2232.01	1942.99
13922	TP53INP1	2174.16	-0.289375	0.0810589	-3.56994	0.000357067	0.0118951	2372.18	2376.12	2429.61	2131.59	1969.21	1766.25
13926	TP63	8.24679	1.9757	0.716276	2.75829	0.00581046	0.0937585	4.93947	2.03348	3.24959	12.2637	17.1759	9.81858
13930	TPBGL	7.74124	1.47707	0.709078	2.08309	0.0372434	0.295118	4.93947	3.05022	4.33279	6.89834	16.3171	10.9095
13932	TPCN2	729.973	-0.196118	0.098679	-1.98743	0.0468745	0.338955	759.443	795.091	786.402	739.656	702.494	596.751
13934	TPD52L1	2910.05	0.278259	0.0832707	3.34161	0.000832932	0.0228594	2641.38	2542.87	2703.66	2942.53	3050.44	3579.42
13941	TPM1	13069.3	0.137075	0.0602918	2.27353	0.0229941	0.225848	12651.2	12300.5	12393.9	13281.6	13717.5	14071.1
13947	TPP1	3866.94	-0.203504	0.0633572	-3.21202	0.00131807	0.0324093	4098.52	4187.96	4131.32	3652.29	3555.41	3576.14
13981	TRAFD1	1702.33	-0.154085	0.0746237	-2.06482	0.0389397	0.304814	1793.03	1815.9	1771.03	1570.52	1701.27	1562.24
14014	TRIB2	1983.69	0.363375	0.0725389	5.00938	5.46056e-07	4.96534e-05	1642.37	1766.08	1795.94	2225.1	2256.91	2215.73
14015	TRIB3	1060.82	0.40811	0.0935094	4.36438	1.27484e-05	0.000781001	940.968	901.849	890.389	1112.93	1155.08	1363.69
14019	TRIM16	1374.91	0.257397	0.0766816	3.3567	0.000788783	0.0218891	1196.59	1291.26	1269.51	1525.3	1499.45	1467.33
14027	TRIM26	1205.34	-0.206769	0.0783	-2.64073	0.00827267	0.119487	1321.31	1302.45	1252.18	1122.9	1149.93	1083.32
14030	TRIM29	1090.5	-0.385358	0.0807422	-4.7727	1.81776e-06	0.000140541	1275.62	1254.66	1175.27	928.21	948.109	961.13
14033	TRIM33	2743.62	-0.219528	0.0701429	-3.12973	0.00174966	0.0399629	2887.12	2929.23	3040.54	2660.46	2457.01	2487.37
14042	TRIM45	943.521	-0.512813	0.0878282	-5.83881	5.25737e-09	7.67788e-07	1057.05	1143.83	1128.69	787.944	823.583	720.029
14049	TRIM55	235.17	0.451469	0.14958	3.01825	0.00254235	0.0526565	180.291	213.516	200.392	268.269	226.722	321.831
14052	TRIM6	42.7727	0.616009	0.294125	2.09438	0.036226	0.290962	22.2276	40.6696	37.9119	49.8214	55.8216	50.1838
14058	TRIM7	114.683	0.391476	0.198588	1.9713	0.0486892	0.342481	107.433	103.708	85.5726	101.176	133.113	157.097
14069	TRIP6	3118.42	-0.189701	0.0759852	-2.49655	0.0125409	0.158697	3269.93	3440.65	3255.01	2755.5	2812.55	3176.86
14090	TRNP1	827.631	0.374821	0.0983318	3.8118	0.000137957	0.00557147	702.639	780.857	675.915	866.125	906.028	1034.22
14101	TRPM7	2220.95	-0.188839	0.0891577	-2.11803	0.0341723	0.282	2304.26	2303.93	2493.52	2310.94	2091.16	1821.89
14113	TSC2	1943.7	-0.270292	0.0832462	-3.2469	0.00116669	0.0295931	2117.8	2271.4	1988.75	1857.19	1814.63	1612.43
14117	TSC22D3	799.758	0.237208	0.0872749	2.71794	0.0065689	0.101251	712.518	719.853	769.07	840.831	868.241	888.036
14124	TSG101	1507.71	0.161055	0.0817807	1.96935	0.048913	0.343127	1467.02	1411.24	1390.83	1534.5	1508.04	1734.62
14136	TSPAN12	591.94	0.274423	0.0973167	2.8199	0.00480387	0.082822	502.591	541.923	562.18	672.205	614.897	657.845
14139	TSPAN15	1228.56	0.189851	0.0881948	2.15264	0.0313471	0.270416	1094.09	1228.22	1117.86	1232.5	1268.44	1430.24
14141	TSPAN18	267.184	0.349413	0.126281	2.76695	0.00565837	0.0926486	234.625	235.884	235.054	298.162	321.189	278.193
14146	TSPAN4	2401.39	-0.181912	0.0835215	-2.17802	0.0294043	0.260495	2574.7	2759.43	2321.29	2095.56	2287.83	2369.55
14147	TSPAN5	29.6468	1.08571	0.352884	3.07669	0.00209311	0.0456443	14.8184	24.4018	17.3312	41.3901	35.2106	44.7291
14154	TSPYL2	983.502	-0.317488	0.0869984	-3.64935	0.000262902	0.00940852	1164.48	1050.29	1061.53	882.988	918.051	823.67
14187	TTC3	5130.12	-0.220891	0.0806002	-2.74058	0.0061331	0.0973352	5411.19	5489.38	5669.46	5140.8	4888.26	4181.62
14191	TTC32	91.8778	0.396258	0.198817	1.99308	0.0462523	0.336376	75.3269	82.356	80.1566	112.673	92.7498	108.004
14206	TTC9	306.046	0.237473	0.119827	1.9818	0.047502	0.339531	298.838	279.604	264.3	315.024	339.224	339.286
14224	TTN	828.326	-0.646782	0.259159	-2.4957	0.0125709	0.158872	1022.47	976.071	1035.54	763.417	743.716	428.745
14227	TTYH1	3.92171	2.13089	1.05415	2.02144	0.0432347	NA	1.23487	2.03348	1.0832	9.19779	3.43518	6.54572
14229	TTYH3	8733.82	-0.1474	0.0719117	-2.04974	0.0403901	0.310517	8794.72	9911.19	8833.48	8562.38	8429.92	7871.23
14231	TUBA1A	3123.74	0.576874	0.0730915	7.89249	2.96215e-15	1.09812e-12	2538.89	2473.73	2507.6	3528.12	3673.92	4020.16
14233	TUBA1C	7492.2	0.178976	0.0731532	2.44659	0.0144214	0.17246	6851.04	7204.63	7024.54	7336.77	7915.5	8620.71
14237	TUBAL3	50.0968	0.679947	0.289119	2.35179	0.0186833	0.199353	55.569	33.5524	27.0799	54.4203	72.1387	57.8205
14239	TUBB2A	207.785	0.398811	0.139632	2.85615	0.00428811	0.0758843	190.169	174.879	173.312	229.178	253.344	225.827
14240	TUBB2B	71.9977	0.918231	0.226701	4.0504	5.11304e-05	0.00245596	51.8644	51.8538	45.4943	90.4449	87.597	104.732
14255	TUBGCP6	1488.39	-0.217034	0.103267	-2.10169	0.0355808	0.288604	1517.65	1743.71	1541.39	1474.71	1510.62	1142.23
14258	TUG1	4003.74	-0.209198	0.0867171	-2.41242	0.015847	0.182692	4247.94	4289.63	4346.87	4015.6	3944.44	3177.95
14262	TUNAR	128.07	0.770169	0.171741	4.48449	7.30895e-06	0.000477837	87.6755	101.674	94.2382	164.027	157.159	163.643
14269	TWF2	2520.57	0.217002	0.083028	2.6136	0.00895951	0.126136	2286.97	2434.08	2269.3	2505.63	2609.88	3017.58
14272	TXK	94.0254	0.471118	0.195055	2.41531	0.0157217	0.181843	79.0315	83.3727	73.6574	104.242	108.208	115.641
14278	TXNDC12	6747.11	0.149733	0.0739228	2.02553	0.0428127	0.320221	6487.99	6117.73	6583.68	6682.96	6879.8	7730.49
14288	TXNRD1	17274.5	0.262033	0.0612137	4.28062	1.86374e-05	0.00106086	15947.1	15436.2	15749.7	19469.4	18945.9	18098.9
[truncated: 143 more rows]
