# Supplementary material for: Disruptor of telomeric silencing 1-like promotes ovarian cancer tumor growth by stimulating pro-tumorigenic metabolic pathways and blocking apoptosis
Source: Oncogenesis. 2021 Jul 12;10(7):48. doi: 10.1038/s41389-021-00339-6 (PMC8275629; doi:10.1038/s41389-021-00339-6)
Supplement: Supplementary file 3 — Supplementary Table 2 [file 41389_2021_339_MOESM3_ESM.xlsx]

## Sheet: SIGNIFICANT_aUntreated_bTreated
	Gene	baseMean	log2FoldChange	lfcSE	stat	pvalue	padj	aSKun_1	aSKun_2	aSKun_3	bSKtr_1	bSKtr_2	bSKtr_3
13	AAMP	3199.75	0.122015	0.0602492	2.02518	0.0428491	0.710462	3090.43	3058.67	3043.93	3223.88	3519.75	3261.81
93	ABTB2	816.262	0.308235	0.0826313	3.73025	0.00019129	0.0279629	742.129	706.667	738.161	911.734	955.432	843.447
96	ACACA	4930.66	0.147523	0.0730246	2.02018	0.0433644	0.710462	4732.4	4167.8	5132.77	5381.29	5193	4976.7
116	ACBD7	139.656	-0.428646	0.158871	-2.69809	0.00697393	0.32224	159.65	168.085	153.129	122.413	121.781	112.881
126	ACKR3	46.7623	0.928424	0.27565	3.36813	0.000756799	0.0800871	26.1245	34.3272	36.3191	57.7791	67.3258	58.6982
129	ACO2	3444.65	0.117839	0.0590238	1.99646	0.0458837	0.718863	3218.15	3375.9	3318.78	3476.54	3738.56	3539.95
155	ACSL5	1425.49	-0.343163	0.0665351	-5.15763	2.50099e-07	0.000142177	1582.95	1596.81	1602.95	1284.85	1234.64	1250.72
164	ACTC1	2.40409	-4.77362	1.59628	-2.99047	0.00278544	NA	8.70816	4.73479	0.981597	0	0	0
223	ADAMTS5	220.655	0.38359	0.142453	2.69274	0.0070867	0.324403	220.607	155.064	197.301	266.371	242.571	242.017
227	ADAMTS9-AS2	41.1079	-0.694789	0.294622	-2.35824	0.018362	0.538887	60.9571	47.3479	44.1719	33.2964	24.7521	36.1219
229	ADAMTSL3	612.313	-0.22918	0.0953348	-2.40395	0.0162191	0.504934	715.037	582.379	683.192	568.977	575.24	549.054
267	ADGRG1	19254.9	0.150061	0.0609129	2.46353	0.0137576	0.46615	18290	17973.3	18498.2	20207	21804.7	18756.3
270	ADGRL1	2392.47	-0.163672	0.0750182	-2.18176	0.0291274	0.640511	2499.24	2535.48	2548.23	2339.56	2436.6	1995.74
271	ADGRL2	1120.22	-0.170005	0.0764701	-2.22316	0.0262051	0.612447	1228.82	1123.33	1205.4	1091.93	989.095	1082.76
280	ADM	1020.39	0.309188	0.0791777	3.90499	9.42274e-05	0.0158477	935.643	939.856	859.879	1054.71	1157.41	1174.87
312	AFF1	3588.57	-0.147975	0.0682257	-2.1689	0.0300901	0.653257	3908.03	3439.82	3966.63	3572.51	3325.7	3318.7
320	AGA	556.555	-0.19983	0.0896091	-2.23002	0.0257464	0.612447	571.836	611.972	601.719	513.156	527.716	512.932
337	AGFG2	412.66	-0.371841	0.100281	-3.708	0.000208904	0.029967	473.143	449.805	473.13	353.529	373.262	353.092
376	AIG1	2657.16	-0.127523	0.0597869	-2.13297	0.0329275	0.676837	2782.74	2735.52	2805.4	2516.82	2468.28	2634.19
381	AIMP2	2314.66	0.158963	0.0633666	2.50863	0.01212	0.440828	2172.2	2212.33	2177.18	2384.61	2580.16	2361.47
396	AKAP12	8962.55	0.140741	0.0577734	2.4361	0.0148468	0.482221	8778.79	7947.34	8848.12	9439.53	9293.93	9467.56
404	AKAP8L	2052.27	0.184186	0.063373	2.90639	0.00365631	0.218368	1845.16	1950.73	1969.08	2129.99	2229.67	2188.99
413	AKR1B10	24.5163	0.843655	0.37456	2.25239	0.0242975	0.598622	22.2542	16.5718	13.7424	32.3171	29.7026	32.5097
414	AKR1C1	3221.51	0.481876	0.0584641	8.24225	1.68995e-16	6.48477e-13	2625.03	2772.22	2669.94	3657.71	3755.39	3848.79
415	AKR1C2	641.952	0.653561	0.0883515	7.39728	1.38999e-13	3.04785e-10	468.305	517.276	512.394	787.362	755.435	810.938
416	AKR1C3	6249.04	0.265067	0.0577155	4.59264	4.37675e-06	0.00150224	5512.26	5962.28	5557.8	7002.04	6563.28	6896.58
467	ALKBH1	432.5	-0.219734	0.101574	-2.1633	0.0305185	0.656062	492.495	474.663	428.958	411.309	401.975	385.602
496	AMACR	25.8651	0.886919	0.378324	2.34433	0.0190611	0.549498	20.319	14.2044	19.6319	28.3999	45.5439	27.0915
497	AMBP	26.8356	-0.869624	0.380146	-2.28761	0.0221603	0.583854	37.7354	43.7968	22.5767	18.6068	24.7521	13.5457
506	AMIGO2	6830.47	-0.185219	0.0556284	-3.32958	0.000869771	0.0872557	7238.42	7406.39	7161.73	6481.05	6083.08	6612.12
519	AMTN	475.263	-0.292963	0.0997315	-2.93752	0.00330853	0.210516	477.981	568.175	525.155	416.205	429.697	434.366
525	ANAPC11	1664	0.190517	0.09664	1.9714	0.0486777	0.72893	1497.8	1745.95	1420.37	1697.14	2051.46	1571.3
542	ANK3	354.27	-0.230144	0.117037	-1.96642	0.0492501	0.730969	384.127	339.721	422.087	330.026	353.46	296.2
554	ANKLE2	3834.76	0.123794	0.0555756	2.22748	0.0259152	0.612447	3732.9	3570.03	3706.51	4048.45	4008.86	3941.81
559	ANKRD10	3465.85	-0.245636	0.0561508	-4.37458	1.21665e-05	0.00314478	3804.5	3797.3	3679.03	3232.69	3132.63	3148.93
562	ANKRD13A	2051.12	-0.124722	0.0620131	-2.01122	0.0443017	0.715023	2108.34	2160.25	2150.68	2025.2	1940.57	1921.69
575	ANKRD22	107.338	-0.373945	0.183898	-2.03344	0.0420081	0.710067	113.206	121.921	128.589	100.869	79.2068	100.238
636	ANXA2R	104.034	-0.542489	0.199437	-2.7201	0.00652619	0.312451	104.498	142.044	123.681	94.9927	93.068	65.9225
638	ANXA4	13827.2	-0.192033	0.0548079	-3.50376	0.000458745	0.0558832	14595.8	15366.8	14278.3	13064.9	12401.8	13255.9
642	ANXA9	184.976	-0.350744	0.140744	-2.49208	0.0126999	0.451228	213.834	207.147	201.227	150.813	164.354	172.482
653	AP1S1	2436.72	0.136384	0.0689332	1.97849	0.0478731	0.724746	2233.16	2478.66	2254.73	2467.85	2718.77	2467.13
675	AP5Z1	1224.83	0.186901	0.0777379	2.40425	0.0162059	0.504934	1159.15	1175.41	1102.33	1247.64	1422.75	1241.69
693	APH1B	415.383	-0.268619	0.0990619	-2.71163	0.00669536	0.315236	450.889	453.356	457.424	383.888	379.203	367.541
709	APOL1	5330.81	-0.290018	0.0545361	-5.3179	1.04972e-07	7.00528e-05	5948.64	5914.94	5730.56	4875.96	4872.21	4642.57
715	APOM	31.16	-0.739182	0.368793	-2.00433	0.0450352	0.71706	27.0921	31.9598	57.9142	20.5654	17.8215	31.6067
738	AREG	272.304	0.253692	0.125338	2.02406	0.042964	0.710462	227.38	268.699	250.307	272.247	290.095	325.097
756	ARHGAP1	2659.86	-0.193672	0.0667342	-2.90214	0.00370628	0.219643	2849.5	2803	2860.37	2566.76	2602.93	2276.59
758	ARHGAP11A	1392.03	-0.146523	0.0714124	-2.05179	0.04019	0.704128	1462	1423.99	1501.84	1349.48	1238.6	1376.25
771	ARHGAP29	13328.6	-0.119653	0.0604336	-1.97991	0.0477137	0.723673	14243.6	13297.7	14100.6	13306.8	11856.3	13166.4
786	ARHGDIA	11446.5	0.121507	0.0581354	2.09006	0.0366121	0.695565	10684.9	11329.2	10881	11740.9	12672.1	11371.2
798	ARHGEF25	251.525	-0.271725	0.123733	-2.19606	0.0280875	0.62596	272.856	273.434	278.774	239.93	234.65	209.507
810	ARHGEF6	267.094	-0.251912	0.124102	-2.02988	0.042369	0.710067	312.526	267.516	290.553	253.64	222.769	255.563
822	ARID5B	1383.59	-0.310358	0.0720233	-4.30913	1.63898e-05	0.00392455	1546.18	1490.27	1558.78	1289.75	1150.48	1266.07
839	ARL4D	1041.8	0.268428	0.0866551	3.09765	0.00195059	0.155127	889.2	991.938	955.094	1041	1267.31	1106.23
865	ARMCX6	137.783	0.329269	0.160462	2.05201	0.0401688	0.704128	130.622	113.635	121.718	146.896	159.404	154.421
880	ARRB1	1008.11	-0.198043	0.0821473	-2.41083	0.0159163	0.498571	1071.1	1070.06	1089.57	908.796	1038.6	870.539
887	ARRDC4	4706.82	0.151403	0.0632994	2.39186	0.0167633	0.508498	4507.92	4342.99	4529.09	5088.47	4567.26	5205.17
900	ASAH2	4.5797	2.16047	0.999632	2.16127	0.0306746	NA	1.93515	0	2.94479	2.93792	7.92068	11.7396
926	ASIC2	4.13658	-2.04762	0.98902	-2.07035	0.0384194	NA	6.77301	8.28588	4.90799	0.979306	2.97026	0.903049
940	ASPSCR1	1103.07	0.174918	0.0845928	2.06777	0.038662	0.699773	983.054	1125.7	1001.23	1168.31	1267.31	1072.82
941	ASRGL1	2371.29	-0.257703	0.0650034	-3.96446	7.35628e-05	0.0129783	2613.42	2589.93	2544.3	2021.29	2275.22	2183.57
961	ATF3	1610.6	0.326743	0.066408	4.92024	8.64389e-07	0.000390221	1457.17	1448.85	1381.11	1845.01	1783.14	1748.3
965	ATF6B	1111.56	-0.155631	0.0757505	-2.05452	0.0399258	0.704128	1202.69	1124.51	1185.77	1022.4	1120.78	1013.22
987	ATHL1	1473.51	-0.184297	0.0707039	-2.60661	0.00914446	0.381409	1594.56	1541.17	1565.65	1353.4	1473.25	1313.03
1031	ATP5H	3093.59	0.155559	0.0615317	2.52811	0.0114679	0.425171	2897.88	2919	2964.42	3067.19	3325.7	3387.34
1035	ATP5L	3483.04	0.217356	0.0672571	3.23172	0.00123049	0.116585	3080.75	3339.21	3245.16	3435.41	3912.82	3884.92
1046	ATP6V0C	4934.93	0.160194	0.0739756	2.1655	0.0303492	0.654365	4617.26	5044.92	4322.95	5080.64	5698.93	4844.86
1070	ATP8B3	215.057	-0.517301	0.145143	-3.56409	0.000365124	0.0474939	246.731	239.107	272.884	187.047	200.987	143.585
1099	AURKAIP1	1976.66	0.198147	0.0839999	2.3589	0.0183293	0.538887	1752.28	1957.84	1813.99	1976.24	2410.86	1948.78
1104	AVEN	626.432	0.20214	0.0928247	2.17766	0.0294315	0.644429	562.16	629.727	557.547	616.963	695.04	697.154
1111	AXL	6932.93	-0.162842	0.0511764	-3.18198	0.00146271	0.129775	7280.99	7374.43	7315.84	6612.27	6607.83	6406.23
1162	BAG5	2908.98	-0.140152	0.0587635	-2.38502	0.0170783	0.516363	3141.71	2980.55	3027.25	2834.11	2717.78	2752.49
1167	BAIAP2-AS1	655.713	-0.214628	0.0881275	-2.43543	0.0148742	0.482221	711.166	660.503	740.124	606.19	635.635	580.66
1172	BAMBI	1007.72	0.436041	0.0837088	5.20902	1.89841e-07	0.000121411	866.946	914.998	789.204	1079.2	1234.64	1161.32
1200	BBX	5628.3	-0.121127	0.0616726	-1.96404	0.0495255	0.731633	5981.54	5414.23	6194.86	5433.19	5338.54	5407.46
1203	BCAP31	6015.41	0.157032	0.065872	2.38389	0.0171307	0.516363	5583.87	5905.47	5576.45	5998.25	6935.55	6092.87
1210	BCAT1	1447.22	0.155605	0.0751578	2.07038	0.0384167	0.699773	1414.59	1289.05	1402.7	1625.65	1419.78	1531.57
1219	BCL11A	204.538	-0.483674	0.139746	-3.46109	0.000538002	0.0635215	246.731	254.495	214.97	156.689	168.315	186.028
1227	BCL2L15	192.453	-0.293007	0.143057	-2.04819	0.0405414	0.704722	191.58	211.882	232.639	163.544	166.334	188.737
1237	BCO1	8.13125	-1.69484	0.688728	-2.46082	0.013862	0.46762	8.70816	11.837	16.6872	5.87584	2.97026	2.70915
1246	BDH2	729.249	-0.184201	0.0889484	-2.07088	0.0383703	0.699773	750.837	854.629	723.437	655.156	706.921	684.511
1265	BEX2	192.992	0.368802	0.147724	2.49655	0.0125407	0.450311	164.487	177.555	163.927	181.172	229.7	241.114
1271	BHLHE40	9093.08	0.128519	0.0504613	2.54688	0.0108692	0.415003	8519.48	8796.06	8749.96	9457.16	9651.35	9384.48
1274	BICC1	1454.94	-0.230891	0.0745037	-3.09906	0.00194136	0.155127	1624.56	1478.44	1608.84	1435.66	1267.31	1314.84
1297	BLVRA	1841.1	0.160066	0.0715581	2.23686	0.0252955	0.609514	1701.96	1873.79	1644.18	1863.62	1926.71	2036.37
1301	BMI1	77.5797	0.543399	0.273237	1.98875	0.0467293	0.720903	54.1841	46.1642	88.3437	76.3859	132.671	67.7286
1303	BMP2	243.632	0.264664	0.131159	2.01789	0.0436025	0.710462	220.607	252.128	192.393	265.392	270.293	260.981
1306	BMP6	89.907	-0.43223	0.204219	-2.1165	0.034302	0.68648	106.433	89.961	112.884	68.5514	92.0779	69.5347
1318	BNC2	622.8	-0.328665	0.09075	-3.62165	0.000292732	0.0404788	698.588	665.238	715.584	600.315	529.696	527.38
1321	BNIP3	1650.91	-0.288413	0.0741272	-3.89079	9.99201e-05	0.0159758	1825.81	1928.24	1694.24	1425.87	1445.52	1585.75
1322	BNIP3L	5212.74	-0.227549	0.0637985	-3.56669	0.000361523	0.0474274	5699.01	5708.97	5462.59	4804.48	4450.43	5150.99
1339	BRAT1	1138.13	0.144661	0.0734156	1.97044	0.0487883	0.729768	1067.23	1110.31	1066.01	1224.13	1228.7	1132.42
1358	BRICD5	123.152	0.351207	0.171886	2.04326	0.0410269	0.707138	108.368	112.451	104.049	122.413	153.463	138.166
1363	BRMS1L	304.297	-0.261892	0.113275	-2.31201	0.020777	0.565545	333.813	320.782	340.614	288.895	265.343	276.333
1411	BUD31	2531.28	0.143637	0.0649369	2.21195	0.0269703	0.615934	2358.94	2533.11	2326.39	2530.53	2677.19	2761.52
1418	C10orf10	80.523	0.777794	0.216291	3.59605	0.00032308	0.0438846	68.6977	52.0827	56.9326	97.9306	90.0978	117.396
1425	C10orf32	359.913	-0.317699	0.116815	-2.71968	0.00653442	0.312451	384.127	416.661	397.547	372.136	290.095	298.909
1437	C11orf31	1801.88	0.158071	0.0805744	1.9618	0.0497853	0.733354	1671.97	1832.36	1606.87	1742.19	2103.93	1853.96
1456	C11orf96	9.27137	1.38335	0.672053	2.0584	0.0395517	0.702625	0.967573	3.55109	10.7976	12.731	15.8414	11.7396
1470	C12orf75	2896.69	-0.154401	0.0671061	-2.30085	0.0214	0.574245	2958.84	3246.88	2951.66	2662.73	2649.47	2910.53
1481	C14orf2	1108.24	0.265044	0.0851081	3.11421	0.0018444	0.152639	1052.72	977.734	989.45	1066.46	1276.22	1286.84
1485	C14orf80	549.861	0.331945	0.101174	3.28094	0.0010346	0.0993643	466.37	526.745	468.222	603.252	679.199	555.375
1488	C15orf39	1215.93	0.213678	0.0825513	2.58843	0.00964155	0.38982	1136.9	1123.33	1117.06	1277.02	1457.41	1183.9
1528	C17orf89	742.301	0.214431	0.0996776	2.15124	0.031457	0.661416	668.593	742.178	651.781	715.873	916.819	758.561
1533	C18orf32	8.92053	1.51503	0.681336	2.22361	0.0261744	0.612447	1.93515	8.28588	3.92639	7.83445	19.8017	11.7396
1541	C19orf33	1285.04	0.257078	0.0842817	3.05022	0.00228673	0.170699	1128.19	1182.51	1201.47	1318.15	1583.15	1296.78
1573	C1R	763.581	-0.17229	0.0813014	-2.11915	0.034078	0.686435	790.507	848.711	789.204	700.204	727.713	725.148
1579	C1orf109	1226.64	0.153169	0.0698909	2.19154	0.0284128	0.629305	1140.77	1156.47	1187.73	1277.02	1271.27	1326.58
1619	C20orf24	226.778	0.581074	0.285881	2.03258	0.0420952	0.710067	193.515	142.044	209.08	204.675	359.401	251.951
1637	C2CD4C	117.41	0.370895	0.179181	2.06994	0.0384577	0.699773	95.7898	107.716	104.049	110.662	143.562	142.682
1659	C2orf88	421.235	-0.503675	0.105927	-4.75492	1.98524e-06	0.000761786	513.781	499.52	469.203	370.178	309.897	364.832
1684	C4orf48	645.618	0.272747	0.106267	2.56661	0.0102698	0.405221	521.522	629.727	603.682	659.073	815.83	643.874
1724	C7orf50	1539.18	0.189428	0.0763568	2.48083	0.0131076	0.453126	1342.99	1534.07	1439.02	1591.37	1765.32	1562.27
1727	C7orf60	607.769	-0.181924	0.0863696	-2.10635	0.0351742	0.687452	642.469	629.727	665.523	563.101	573.259	572.533
1745	C9orf114	1111.41	0.147852	0.0753446	1.96234	0.0497231	0.733141	1069.17	1019.16	1073.87	1144.81	1242.56	1118.88
1748	C9orf152	308.794	-0.300248	0.122978	-2.44147	0.0146277	0.481312	353.164	366.946	303.314	284.978	244.551	299.812
1768	C9orf91	1463.32	0.131507	0.0660554	1.99085	0.0464969	0.720903	1399.11	1425.17	1366.38	1523.8	1536.61	1528.86
1772	CA2	913.859	0.351054	0.0801072	4.3823	1.17434e-05	0.00310774	777.929	832.139	800.983	976.368	1003.95	1091.79
1787	CACFD1	555.918	0.203173	0.0938135	2.16571	0.0303332	0.654365	512.814	494.785	541.842	588.563	637.615	559.89
1796	CACNB3	596.638	-0.20129	0.0985698	-2.04211	0.0411411	0.707138	596.025	674.707	643.928	569.956	603.952	491.258
1811	CALB1	8990.37	-0.362137	0.0722114	-5.01496	5.30439e-07	0.000246718	9924.4	10441.4	9974.99	7818.78	7027.63	8755.06
1813	CALCA	17.5241	0.887438	0.44399	1.99878	0.0456322	0.718863	12.5785	9.46958	14.724	19.5861	20.7918	27.9945
1815	CALCOCO1	1521.65	-0.197047	0.0669653	-2.94253	0.00325541	0.209947	1593.59	1594.44	1687.37	1436.64	1431.66	1386.18
1856	CAPN12	12.726	-1.04215	0.518889	-2.00844	0.044597	0.71706	17.4163	21.3066	12.7608	7.83445	8.91077	8.12744
1860	CAPN5	404.462	-0.267411	0.104333	-2.56305	0.0103759	0.405239	475.078	423.764	426.013	388.784	356.431	356.704
1877	CARD8-AS1	52.6359	-0.640241	0.274314	-2.33397	0.019597	0.554972	44.5084	81.6751	66.7486	36.2343	40.5935	46.0555
1888	CASC10	221.464	0.271876	0.131142	2.07314	0.0381592	0.699773	207.061	195.31	199.264	228.178	262.373	236.599
1903	CASP10	480.083	-0.205507	0.0945303	-2.17398	0.0297065	0.647867	497.333	511.357	533.989	450.481	437.618	449.718
1915	CAT	1592.73	-0.132917	0.0672638	-1.97605	0.0481486	0.725966	1671	1686.77	1641.23	1545.34	1442.55	1569.5
1922	CAV1	9806.13	-0.151759	0.0573067	-2.64818	0.00809258	0.356934	10270.8	10756.3	9939.65	9376.85	8851.36	9641.85
1923	CAV2	7412.99	-0.192326	0.0680927	-2.82447	0.00473584	0.256856	7760.91	8249.19	7711.43	7025.54	6256.35	7474.53
1959	CCBE1	574.33	-0.386525	0.0902096	-4.28474	1.82951e-05	0.00419121	675.366	632.094	644.909	489.653	480.191	523.768
1980	CCDC124	2708.26	0.151787	0.0763615	1.98775	0.0468397	0.720903	2464.41	2749.73	2485.4	2573.62	3112.83	2863.57
2029	CCDC3	41.2131	0.579201	0.28484	2.03342	0.0420097	0.710067	32.8975	30.7761	35.3375	45.0481	54.4547	48.7646
2063	CCDC85A	27.9723	0.91193	0.367266	2.48302	0.0130273	0.45271	23.2218	14.2044	20.6135	32.3171	28.7125	48.7646
2068	CCDC88A	1930.23	-0.175048	0.0721479	-2.42624	0.0152562	0.484818	2078.35	2048.98	2015.22	1831.3	1652.45	1955.1
2089	CCNA1	354.777	0.391039	0.106442	3.67374	0.000239023	0.0336584	305.753	317.231	298.406	390.743	412.866	403.663
2092	CCNB1IP1	1302.2	-0.160549	0.0683532	-2.34882	0.0188333	0.546003	1355.57	1395.58	1373.25	1241.76	1198.99	1248.01
2096	CCND1	12015.7	0.165537	0.0498616	3.31994	0.000900372	0.0885885	11291.6	11088.9	11599.5	12828.9	12677.1	12608.4
2097	CCND2	55.7136	0.507283	0.246739	2.05595	0.0397872	0.703565	47.4111	48.5316	42.2087	59.7377	72.2762	64.1165
2103	CCNG1	3160.62	-0.169126	0.0712831	-2.37259	0.0176637	0.52441	3321.68	3454.03	3262.83	3146.51	2661.35	3117.32
2117	CCNY	3689.77	-0.116184	0.0587251	-1.97844	0.0478788	0.724746	3838.36	3912.12	3765.41	3651.83	3372.23	3598.65
2119	CCNYL2	63.8139	-0.931129	0.238689	-3.90102	9.57885e-05	0.0158477	77.4059	94.6958	79.5094	44.0688	36.6332	50.5707
2143	CD14	91.8208	0.415467	0.200966	2.06735	0.038701	0.699773	68.6977	92.3284	75.583	117.517	101.979	94.8201
2152	CD24	5132.2	-0.197303	0.0695668	-2.83616	0.0045659	0.25119	5440.66	5589.42	5419.4	4867.15	4283.11	5193.43
2158	CD2BP2	2752.48	0.131245	0.0598016	2.19468	0.0281867	0.626307	2644.38	2569.81	2667	2779.27	2968.28	2886.14
2172	CD68	397.078	-0.340537	0.108483	-3.13907	0.00169483	0.145329	484.754	442.703	403.436	337.861	373.262	340.449
2201	CDC27	3552.1	-0.128233	0.0617621	-2.07625	0.0378712	0.699773	3739.67	3575.95	3813.51	3403.09	3218.77	3561.62
2214	CDC42EP4	2671.77	-0.149348	0.0593627	-2.51586	0.0118742	0.434981	2797.25	2816.02	2816.2	2496.25	2629.67	2475.26
2259	CDK19	2598.61	-0.162548	0.0676932	-2.40125	0.0163393	0.506336	2762.42	2663.32	2808.35	2597.12	2255.41	2505.06
2302	CDX2	755.517	-0.16974	0.0864913	-1.96251	0.0497037	0.733141	772.123	810.833	816.689	670.825	777.217	685.414
2308	CEBPA	225.853	0.269708	0.128385	2.10077	0.0356609	0.689514	205.126	214.249	195.338	243.847	255.442	241.114
2312	CEBPD	3269.7	-0.217945	0.0799614	-2.72563	0.00641789	0.308803	3295.55	3896.73	3358.04	2847.82	3347.48	2872.6
2315	CEBPZOS	2738.43	-0.12894	0.0628687	-2.05095	0.0402722	0.704128	2886.27	2861	2835.83	2581.45	2490.06	2775.97
2349	CENPU	820.162	-0.210577	0.0947826	-2.22168	0.0263049	0.612676	862.108	923.284	855.953	769.735	657.417	852.478
2363	CEP170B	5786.36	0.14851	0.0703019	2.11246	0.0346474	0.686532	5499.69	5355.05	5609.83	6014.9	6724.66	5514.01
2374	CEP55	952.672	-0.238301	0.0772686	-3.08406	0.00204193	0.158843	1042.08	1038.1	1013.99	884.313	822.761	914.788
2392	CERK	4104.62	0.113991	0.0579203	1.96806	0.049061	0.729768	3916.74	3825.71	4083.44	4240.39	4412.81	4148.61
2400	CES1	38.6998	1.41494	0.312238	4.5316	5.85376e-06	0.00179699	24.1893	22.4902	16.6872	57.7791	61.3853	49.6677
2423	CFAP97	4375.81	-0.131178	0.0660318	-1.98659	0.0469674	0.720903	4669.51	4347.72	4705.78	4318.74	3840.54	4372.56
2428	CFI	277.36	-0.452371	0.130158	-3.47555	0.000509806	0.060659	363.808	284.087	313.13	217.406	224.749	260.981
2439	CGNL1	554.314	-0.452972	0.102381	-4.42437	9.67255e-06	0.00269935	696.653	550.419	673.376	451.46	466.33	487.646
2443	CHAC1	3033.36	0.212403	0.0627834	3.38311	0.000716706	0.0779585	2762.42	2946.22	2723.93	3345.31	3325.7	3096.55
2460	CHD3	4412.34	-0.164118	0.0625916	-2.62204	0.00874047	0.374679	4749.82	4315.76	4920.75	4149.32	4238.56	4099.84
2485	CHMP4A	2187.67	0.172856	0.0746995	2.31402	0.0206668	0.564439	1948.69	2130.66	2092.77	2108.45	2328.68	2516.8
2516	CHST2	2829.71	-0.278425	0.0775944	-3.5882	0.000332963	0.0444405	3092.36	3199.53	3013.5	2441.41	2897.98	2333.48
2545	CISD2	1803.22	0.15205	0.0683518	2.22453	0.0261131	0.612447	1671	1677.3	1776.69	1813.67	1872.25	2008.38
2557	CKB	2488.66	-0.219028	0.0750622	-2.91796	0.00352335	0.215458	2625.03	2824.3	2582.58	2259.26	2537.59	2103.2
2571	CLCN5	372.604	0.23333	0.108644	2.14765	0.0317412	0.665568	351.229	318.415	357.301	422.081	370.292	416.305
2574	CLDN1	7429.4	0.319481	0.05869	5.44354	5.22332e-08	3.81775e-05	6592.08	6594.38	6644.43	8557.18	7677.12	8511.23
2580	CLDN2	813.525	-0.217662	0.0876975	-2.48196	0.013066	0.45271	850.497	879.487	894.235	838.286	698.01	720.633
2607	CLIP3	601.028	-0.186316	0.0872227	-2.13609	0.0326717	0.674029	633.76	661.687	624.296	561.142	576.23	549.054
2611	CLK3	1022.94	0.15226	0.0725554	2.09853	0.0358584	0.690406	973.379	977.734	956.076	1068.42	1090.08	1071.92
2613	CLMN	602.799	-0.218262	0.0931177	-2.34393	0.0190815	0.549498	666.658	600.135	677.302	581.708	514.844	576.145
2614	CLMP	1512.96	-0.192841	0.0785808	-2.45405	0.0141258	0.471739	1708.73	1440.56	1690.31	1462.1	1346.52	1429.53
2644	CMBL	1675.75	-0.195539	0.0647557	-3.01964	0.00253076	0.179008	1801.62	1807.51	1759.02	1559.06	1520.77	1606.52
2670	CNIH3	170.812	0.402218	0.15389	2.61367	0.00895766	0.377479	142.233	170.452	129.571	208.592	197.027	176.998
2675	CNN2	2249.98	-0.133238	0.065603	-2.03097	0.0422581	0.710067	2275.73	2463.27	2323.44	2093.76	2260.36	2083.33
2732	COL17A1	98.1903	-0.411835	0.19579	-2.10346	0.0354259	0.689514	99.66	123.105	113.865	70.51	98.0185	83.9835
2735	COL1A2	174.209	-0.492643	0.153548	-3.2084	0.00133476	0.121948	208.996	232.005	170.798	144.937	138.612	149.906
2769	COMMD6	733.236	0.233514	0.0844556	2.76493	0.00569348	0.286708	681.172	665.238	675.339	742.314	841.573	793.78
2808	CORO6	178.953	-0.40263	0.149146	-2.69957	0.00694283	0.32224	197.385	223.719	190.43	172.358	153.463	136.36
2817	COX17	248.468	0.33465	0.129304	2.58809	0.0096509	0.38982	206.093	233.188	220.859	246.785	283.164	300.715
2823	COX5B	2835.3	0.137012	0.069732	1.96484	0.0494329	0.730969	2688.89	2663.32	2749.45	2728.35	3240.55	2941.23
2824	COX6A1	1115.54	0.189574	0.0748251	2.53356	0.0112909	0.421718	1043.04	1028.63	1055.22	1111.51	1236.62	1218.21
2827	COX6C	1763.13	0.195355	0.0791588	2.46789	0.013591	0.463163	1744.53	1508.03	1677.55	1704.97	1973.24	1970.45
2831	COX7B	1542.27	0.275052	0.0685461	4.01265	6.00402e-05	0.011464	1397.18	1374.27	1415.46	1595.29	1726.71	1744.69
2832	COX7B2	244.007	0.330374	0.125917	2.62374	0.00869706	0.374679	213.834	234.372	201.227	268.33	266.333	279.945
2839	CPD	20943.8	0.194354	0.0638207	3.04532	0.00232432	0.170699	20455.5	18045.5	20102.1	23393.7	20979.9	22686.4
2840	CPE	2472.58	0.162742	0.070136	2.32037	0.0203208	0.564111	2310.56	2470.38	2221.35	2630.42	2427.69	2775.07
2890	CREB3	2588.02	0.162204	0.0657592	2.46663	0.0136392	0.463163	2415.06	2593.48	2321.48	2632.37	2848.48	2717.27
2943	CRYZ	1396.47	-0.15852	0.0731446	-2.16721	0.0302186	0.654196	1451.36	1499.74	1469.45	1340.67	1218.8	1398.82
2956	CSNK1E	13.5589	1.13648	0.539151	2.10791	0.0350391	0.687452	8.70816	4.73479	11.7792	9.79306	23.762	22.5762
2970	CSRP1	3334.6	0.144849	0.0616885	2.34807	0.018871	0.546003	3129.13	3316.72	3058.66	3449.12	3393.02	3660.96
2982	CSTL1	4.30126	-2.12225	0.979352	-2.167	0.0302352	NA	4.83787	8.28588	7.85278	2.93792	0.990085	0.903049
3011	CTNNBL1	1722.41	0.13112	0.066416	1.97422	0.0483571	0.72768	1625.52	1693.87	1614.73	1744.14	1774.23	1881.95
3021	CTSC	1292.9	-0.252093	0.0747314	-3.37333	0.000742655	0.0791598	1410.72	1429.91	1377.18	1205.53	1085.13	1248.92
3048	CUTA	2301.96	0.187938	0.0742493	2.53117	0.0113682	0.42352	2046.42	2309.39	2102.58	2297.45	2668.28	2387.66
3057	CX3CL1	75.2895	-0.689996	0.218322	-3.16045	0.00157524	0.137045	84.1789	99.4306	95.2149	62.6756	62.3754	47.8616
3062	CXCL3	1023.64	-0.165378	0.0753611	-2.19448	0.0282012	0.626307	1113.68	1090.19	1043.44	935.237	951.472	1007.8
3063	CXCL5	8017.68	-0.256868	0.0643097	-3.99423	6.4904e-05	0.0118597	8738.15	8961.77	8490.82	7322.27	6715.75	7877.29
3100	CYP1B1	15091.4	0.118126	0.0532335	2.21902	0.0264857	0.614703	14607.5	14341.7	14472.7	16110.6	14914.6	16101.4
3114	CYP2U1	494.295	-0.254324	0.104478	-2.43424	0.0149231	0.482221	540.873	519.643	551.658	504.343	456.429	392.826
3145	DAPK2	90.6313	0.517095	0.19724	2.62165	0.00875049	0.374679	74.5031	67.4707	81.4726	99.8892	103.959	116.493
3160	DBNDD1	976.376	-0.172556	0.0830394	-2.078	0.0377098	0.699773	1013.05	1075.98	1014.97	941.113	984.145	828.999
3171	DCAF13	2409.59	0.132025	0.0660082	2.00013	0.0454865	0.718863	2218.65	2388.7	2293.01	2508	2386.11	2663.09
3182	DCBLD1	592.953	0.193519	0.0933772	2.07244	0.0382241	0.699773	583.447	499.52	575.216	656.135	604.942	638.455
3185	DCDC2	3769.59	-0.443298	0.0699504	-6.33732	2.3379e-10	3.58844e-07	4408.26	4277.88	4347.49	3164.14	2906.89	3512.86
3212	DCXR	920.095	0.230491	0.0907389	2.54016	0.0110802	0.41684	857.27	871.201	811.781	917.61	1131.67	931.043
3219	DDHD2	1931.71	-0.129353	0.0630529	-2.0515	0.0402181	0.704128	2038.68	1944.81	2070.19	1832.28	1838.59	1865.7
3222	DDIT3	3346.51	0.119097	0.0593187	2.00775	0.0446699	0.71706	3169.77	3287.13	3169.58	3329.64	3601.93	3520.99
3223	DDIT4	15932.9	0.183096	0.0624429	2.93221	0.00336561	0.211189	14722.6	15371.5	14675.9	16196.7	18474	16156.4
3252	DDX39A	1490.27	0.16561	0.0725527	2.28261	0.0224533	0.584081	1342.99	1519.87	1353.62	1578.64	1615.82	1530.67
3290	DENND4B	2549.52	0.165524	0.0719648	2.30006	0.0214447	0.57444	2393.78	2260.86	2553.13	2726.39	2873.23	2489.71
3292	DENND5A	3574.95	-0.135021	0.0583421	-2.3143	0.0206515	0.564439	3810.3	3690.77	3724.18	3556.84	3374.21	3293.42
3298	DEPDC1	979.552	-0.194815	0.0890936	-2.18663	0.0287692	0.635365	1096.26	1004.96	1035.59	954.823	795.039	990.644
3322	DGCR5	112.53	0.541523	0.182707	2.96388	0.00303783	0.200981	101.595	80.4914	92.2701	119.475	149.503	131.845
3327	DGKA	598.901	-0.232055	0.089253	-2.59997	0.00932314	0.383648	639.566	687.728	614.48	563.101	548.507	540.023
3341	DHFR	659.796	-0.176899	0.0899916	-1.96573	0.0493303	0.730969	734.388	671.156	694.971	597.377	588.111	672.771
3349	DHRS2	4837.8	0.332981	0.058788	5.66411	1.47792e-08	1.51231e-05	4144.12	4457.8	4245.41	5307.84	5637.55	5234.07
3350	DHRS3	1663.18	0.207406	0.0795434	2.60745	0.00912183	0.381409	1499.74	1691.5	1441.97	1738.27	1930.67	1676.96
3352	DHRS4-AS1	541.382	-0.264528	0.0957168	-2.76365	0.00571586	0.286708	603.766	574.093	594.848	508.26	443.558	523.768
3370	DHX40	1909.29	-0.283372	0.0707111	-4.00746	6.13746e-05	0.011464	2130.6	2025.31	2132.03	1842.07	1590.08	1735.66
3397	DKC1	5642.31	0.106257	0.0528949	2.00882	0.0445557	0.71706	5384.55	5472.23	5447.86	5904.24	5692.99	5951.99
3410	DLG1	9725.54	-0.121331	0.0611734	-1.98339	0.0473242	0.721513	10182.7	9798.65	10420.6	9817.54	8623.64	9510
3442	DMPK	957.595	0.222116	0.085066	2.6111	0.00902515	0.378489	861.14	899.61	891.29	959.72	1149.49	984.323
3479	DNAJB5	82.5961	-0.540035	0.207908	-2.59747	0.00939126	0.384391	87.0816	107.716	99.1413	75.4066	59.4051	66.8256
3524	DNM2	7535.62	-0.118968	0.057727	-2.06087	0.0393155	0.701903	7722.2	7817.14	7998.05	7146	7656.33	6874.01
3541	DOCK3	848.206	0.195146	0.0969606	2.01263	0.0441535	0.713381	817.599	675.891	876.566	940.134	945.532	833.514
3560	DOT1L	1807.1	0.15676	0.079654	1.96801	0.0490664	0.729768	1709.7	1616.93	1798.29	1907.69	2096.01	1713.99
3578	DPP4	261.088	-0.294526	0.128592	-2.29039	0.0219987	0.583174	308.656	294.741	260.123	221.323	219.799	261.884
3584	DPY19L2P2	121.265	-0.417655	0.18506	-2.25687	0.0240164	0.596503	160.617	111.268	143.313	120.455	98.0185	93.9171
3589	DPYD	2117.6	-0.322914	0.0630993	-5.11755	3.09526e-07	0.000169675	2391.84	2383.97	2285.16	1955.67	1838.59	1850.35
3590	DPYSL2	4144.58	-0.145411	0.0544287	-2.67159	0.00754936	0.337828	4288.28	4436.5	4335.71	3914.29	3996.97	3895.75
3591	DPYSL3	1977.7	0.142499	0.0656756	2.16974	0.0300267	0.652804	1913.86	1792.12	1932.76	2155.45	2004.92	2067.08
3598	DRAP1	2458.57	0.155676	0.0708413	2.19754	0.0279821	0.625743	2269.93	2407.64	2300.86	2508.98	2836.59	2427.39
3603	DRG1	1944.03	0.136303	0.0668403	2.03923	0.041427	0.709669	1842.26	1901.02	1814.97	2067.31	1912.84	2125.78
3659	DUSP4	944.145	0.2308	0.078547	2.93837	0.00329942	0.210516	841.789	932.754	833.376	1024.35	1035.63	996.966
3683	DYNLT1	2762.35	0.153416	0.0635016	2.41594	0.0156946	0.496642	2544.72	2749.73	2554.12	2800.82	3038.57	2886.14
3719	ECE1	9930.88	0.136647	0.0561718	2.43266	0.0149883	0.482296	9669.93	8954.67	9755.11	10443.3	10666.2	10096.1
3730	ECM2	130.777	0.389659	0.167303	2.32906	0.0198559	0.55982	109.336	121.921	108.957	154.73	131.681	158.034
3731	ECSCR	10.0432	-1.42872	0.608558	-2.34771	0.018889	0.546003	17.4163	10.6533	15.7056	7.83445	5.94051	2.70915
3743	EDIL3	1880.85	-0.272461	0.0726804	-3.74876	0.000177713	0.0264827	2019.33	2028.86	2126.14	1749.04	1547.5	1814.22
3744	EDN1	358.039	-0.412836	0.110999	-3.71928	0.000199794	0.0289306	396.705	422.58	408.344	281.061	299.996	339.546
3745	EDNRA	502.656	-0.193597	0.0958315	-2.02018	0.0433645	0.710462	555.387	497.153	555.584	478.881	448.509	480.422
3775	EFHC2	8.82342	-1.30766	0.63844	-2.04821	0.0405391	0.704722	8.70816	15.3881	13.7424	3.91722	3.96034	7.22439
3799	EGR3	24.4952	-0.827587	0.387221	-2.13725	0.0325778	0.674029	29.0272	28.4087	36.3191	17.6275	24.7521	10.8366
3806	EHD4	2093.74	0.134214	0.0643883	2.08444	0.0371197	0.699773	2040.61	1943.63	2003.44	2192.67	2286.11	2095.98
3807	EHF	2028.92	-0.277199	0.078363	-3.53737	0.000404138	0.0512654	2287.34	1968.49	2411.78	1884.18	1741.56	1880.15
3822	EIF2A	2771.06	-0.130376	0.0657238	-1.9837	0.0472889	0.721513	2811.77	3007.77	2871.17	2643.15	2483.13	2809.38
3851	EIF4B	10160.2	-0.124369	0.0508909	-2.44382	0.0145325	0.481045	10567.8	10628.4	10598.3	9640.29	9500.86	10025.6
3878	ELFN2	697.248	-0.22223	0.0827196	-2.68654	0.00721952	0.325919	738.258	737.443	776.443	636.549	655.437	639.358
3880	ELK3	1579.03	-0.31407	0.0708094	-4.43543	9.18904e-06	0.00262609	1771.63	1764.89	1714.85	1467	1300.97	1454.81
3883	ELL2	2484.84	-0.2446	0.0654309	-3.73829	0.000185273	0.0273438	2680.18	2767.48	2638.53	2378.73	2118.78	2325.35
3897	ELOVL7	1976.22	-0.139813	0.0703048	-1.98868	0.0467371	0.720903	2067.7	2141.31	2008.35	1926.29	1729.68	1984
3920	EMILIN2	513.979	-0.288401	0.10469	-2.75482	0.00587248	0.289412	552.484	511.357	631.167	441.667	440.588	506.61
3929	EMP1	3363.03	-0.198611	0.0680572	-2.91829	0.00351954	0.215458	3608.08	3568.85	3606.39	3187.64	2841.55	3365.66
3930	EMP2	1340.82	-0.147686	0.0693242	-2.13037	0.0331413	0.680061	1391.37	1429.91	1407.61	1305.41	1213.84	1296.78
3956	ENPP5	160.059	0.335344	0.163519	2.0508	0.0402863	0.704128	145.136	137.309	142.332	189.006	141.582	204.992
3968	EOGT	564.182	-0.228386	0.0905704	-2.52164	0.0116809	0.429953	591.187	636.829	598.774	543.515	510.884	503.901
3976	EPB41L1	2987.36	-0.193283	0.0634395	-3.04672	0.0023135	0.170699	3161.06	3096.55	3302.09	2841.95	2900.95	2621.55
3977	EPB41L2	10817	-0.225695	0.0579083	-3.89746	9.72079e-05	0.0158477	11941.8	11002.5	12038.3	10097.6	9553.33	10268.6
3978	EPB41L4A	612.535	-0.248351	0.0955708	-2.59861	0.00936028	0.384147	695.685	590.665	707.732	569.956	528.706	582.466
4046	ERI2	552.234	-0.212878	0.106887	-1.99163	0.0464121	0.720903	624.085	577.644	577.179	554.287	425.737	554.472
4068	ESAM	101.441	-0.373529	0.186309	-2.0049	0.0449743	0.71706	116.109	126.656	101.105	86.1789	90.0978	88.4988
4078	ESRP1	554.795	-0.186842	0.0921251	-2.02813	0.0425469	0.710067	627.955	553.97	588.958	533.722	514.844	509.319
4097	ETV2	17.7607	0.962996	0.454892	2.11698	0.0342618	0.68648	17.4163	11.837	6.87118	19.5861	23.762	27.0915
4110	EVL	665.097	-0.203128	0.0893318	-2.27386	0.0229745	0.589488	713.102	697.198	724.419	592.48	678.208	585.175
4141	EXT1	3055.27	-0.127632	0.058089	-2.19718	0.0280074	0.625743	3168.8	3128.51	3272.65	2880.14	2998.97	2882.53
4150	EZH2	1348.54	-0.150979	0.0700772	-2.15447	0.0312037	0.660923	1468.78	1374.27	1413.5	1299.54	1225.73	1309.42
4151	EZR	18811.4	0.102423	0.0503144	2.03567	0.0417835	0.709939	17987.2	18130.7	18314.6	19069	19180.9	20185.8
4174	FADS3	6276.48	0.211995	0.0670976	3.15951	0.00158036	0.137045	5675.78	6196.66	5577.44	6653.4	7262.28	6293.35
4202	FAM117B	824.979	-0.175841	0.0784457	-2.24157	0.0249895	0.608117	873.719	898.426	853.99	794.217	757.415	772.107
4219	FAM129B	13791.8	0.176348	0.0571997	3.08303	0.00204906	0.158843	12867.8	13030.1	12951.2	14591.7	15541.4	13768.8
4225	FAM132B	1129.03	0.161586	0.0765548	2.11073	0.0347957	0.687452	1057.56	1073.61	1066.01	1169.29	1286.12	1121.59
4229	FAM134A	4652.9	0.11031	0.0560205	1.96911	0.048941	0.729768	4486.64	4551.32	4387.74	4727.11	5022.7	4741.91
4248	FAM161B	191.128	-0.280659	0.141901	-1.97786	0.0479446	0.725026	203.19	190.575	234.602	169.42	179.205	169.773
4284	FAM195A	698.067	0.193185	0.0952741	2.02768	0.0425929	0.710067	609.571	685.361	659.633	709.997	836.622	687.22
4288	FAM198B	906.382	-0.436346	0.0798161	-5.4669	4.57984e-08	3.5148e-05	1057.56	1026.27	1043.44	808.907	712.861	789.264
4297	FAM207A	872.403	0.22239	0.0915051	2.43035	0.0150841	0.484363	741.161	830.956	844.174	855.913	1046.52	915.691
4305	FAM210B	1693.86	-0.204185	0.0656831	-3.10864	0.00187952	0.152639	1850	1819.34	1771.78	1582.56	1515.82	1623.68
4307	FAM212B	179.856	0.29482	0.144217	2.04428	0.0409258	0.707138	161.585	176.371	147.24	190.965	207.918	195.058
4343	FAM43A	652.258	0.373387	0.0938945	3.97666	6.98888e-05	0.0124735	568.933	584.746	551.658	663.969	811.87	732.372
4346	FAM46A	737.906	0.176609	0.0864838	2.04211	0.0411406	0.707138	710.199	685.361	683.192	781.486	723.752	843.447
4349	FAM47E	33.4626	-0.714012	0.333633	-2.14011	0.0323455	0.670907	45.4759	50.899	28.4663	25.462	29.7026	20.7701
4352	FAM50A	4060.16	0.144961	0.0669433	2.16544	0.0303543	0.654365	3759.99	4044.69	3766.39	3903.51	4452.41	4433.97
4383	FAM76B	989.84	-0.171725	0.0803583	-2.13699	0.0325991	0.674029	1108.84	1035.74	1001.23	988.12	872.265	932.849
4401	FAM86C2P	134.995	-0.341984	0.164699	-2.07642	0.037855	0.699773	158.682	153.881	140.368	104.786	126.731	125.524
4409	FAM8A1	2046.37	-0.163929	0.0668077	-2.45374	0.0141377	0.471739	2112.21	2129.47	2245.89	1992.89	1812.85	1984.9
4449	FAU	5268.46	0.213222	0.0715792	2.97882	0.00289357	0.19652	4901.73	4765.57	4970.81	5300	6346.45	5326.18
4456	FBLN2	1589.13	-0.199669	0.0740069	-2.69798	0.00697618	0.32224	1664.23	1721.1	1710.92	1445.46	1616.81	1376.25
4459	FBN1	1891.75	0.238635	0.0848454	2.81259	0.0049144	0.263745	1729.05	1506.85	1968.1	2123.14	2047.5	1975.87
4479	FBXL5	2148.16	-0.143328	0.0668866	-2.14285	0.0321251	0.669161	2291.21	2258.49	2215.46	2065.36	1901.95	2156.48
4498	FBXO32	720.278	-0.171884	0.0871077	-1.97323	0.0484689	0.728648	818.567	744.546	725.4	670.825	714.842	647.486
4528	FCGBP	53.981	0.634718	0.275112	2.30712	0.021048	0.569569	35.8002	36.6946	53.9878	62.6756	84.1573	50.5707
4596	FIBIN	10.283	1.23403	0.606724	2.03392	0.0419599	0.710067	8.70816	4.73479	4.90799	9.79306	11.881	21.6732
4614	FKBP15	1123.49	-0.167784	0.0760557	-2.20607	0.0273791	0.618402	1218.17	1111.49	1234.85	1027.29	1107.91	1041.22
4639	FLJ26245	4033.57	-0.5387	0.0631826	-8.52608	1.51392e-17	7.7457e-14	4664.67	4996.39	4675.35	3289.49	3096.99	3478.54
4643	FLJ32255	392.792	-0.565916	0.112283	-5.04007	4.65372e-07	0.000223219	427.667	482.949	495.707	341.778	328.708	279.945
4659	FLRT2	405.662	0.254336	0.104232	2.4401	0.014683	0.481312	392.835	343.272	373.007	458.315	416.826	449.718
4671	FMNL2	3862.97	-0.200927	0.0614048	-3.27218	0.00106723	0.101744	4152.82	4016.29	4224.79	3775.22	3381.14	3627.55
4714	FOXJ1	46.0588	-0.83043	0.273476	-3.03658	0.00239279	0.173949	52.249	56.8175	67.7302	33.2964	34.653	31.6067
4730	FOXP1	1066.34	-0.15472	0.0736999	-2.09933	0.0357878	0.690406	1150.44	1145.82	1074.85	1004.77	989.095	1033.09
4773	FSTL3	3317.16	0.130973	0.0643482	2.03538	0.0418128	0.709939	3163	3270.56	3067.49	3262.07	3692.03	3447.84
4778	FTL	80205.6	0.18109	0.059723	3.03217	0.00242802	0.173949	72782.8	79314.8	73439.2	82958	91013.6	81725
4794	FUS	8383.12	0.154627	0.060474	2.55691	0.0105605	0.410364	7995.06	7749.67	8056.95	8288.85	9461.26	8746.93
4816	FZD1	923.729	-0.164071	0.0822082	-1.9958	0.0459555	0.718863	946.287	1041.65	941.352	890.189	912.859	810.035
4817	FZD2	1261.45	-0.283635	0.0748807	-3.78782	0.000151976	0.0230958	1368.15	1412.15	1375.22	1054.71	1218.8	1139.65
4823	FZD8	228.986	0.452752	0.128912	3.5121	0.000444582	0.0550314	183.839	209.514	187.485	258.537	266.333	268.205
4826	G0S2	6087.27	0.240463	0.0723543	3.32342	0.000889223	0.088056	5376.8	5885.34	5482.22	6192.15	7363.27	6223.81
4831	G6PD	5862.9	0.136286	0.0588379	2.3163	0.0205416	0.564414	5343.91	5692.4	5722.71	5963.97	6456.35	5998.05
4844	GABRA3	2.18209	-3.56942	1.56758	-2.27703	0.0227843	NA	4.83787	2.36739	4.90799	0.979306	0	0
4845	GABRE	254.183	-0.35356	0.12418	-2.84715	0.00441121	0.245318	264.148	305.394	286.626	231.116	213.858	223.956
4851	GADD45A	5517.14	0.256177	0.0642857	3.98497	6.74886e-05	0.0121869	4840.77	5357.41	4890.32	5615.34	6226.65	6172.34
4854	GADD45GIP1	1864.98	0.17375	0.0761203	2.28257	0.0224555	0.584081	1721.31	1860.77	1677.55	1842.07	2168.29	1919.88
4867	GALNT10	6040.14	-0.221672	0.0584882	-3.79003	0.00015063	0.0230958	6625.94	6266.49	6614.98	5744.61	5717.74	5271.09
4899	GAS2L3	2146.18	-0.297588	0.0667034	-4.46136	8.14403e-06	0.0024039	2426.67	2292.82	2380.37	1988.97	1797	1991.22
4919	GATSL2	608.938	-0.27566	0.0953401	-2.89133	0.00383611	0.222349	663.755	730.341	607.609	562.122	573.259	516.544
4921	GBA	1153.43	0.170547	0.0807417	2.11226	0.0346643	0.686532	1098.2	1006.14	1149.45	1217.28	1309.88	1139.65
4932	GBP5	981.154	-0.187357	0.0776876	-2.41167	0.0158796	0.498438	1063.36	1001.41	1068.96	948.948	862.364	941.88
4936	GCC1	2388.25	0.173801	0.0588404	2.95377	0.00313921	0.205037	2266.06	2219.43	2247.86	2520.73	2519.77	2555.63
4946	GCNT1	872.998	-0.2125	0.0759514	-2.79785	0.00514446	0.270943	939.514	931.57	940.37	813.803	799.989	812.744
4947	GCNT2	362.105	-0.333581	0.109863	-3.03635	0.00239465	0.173949	417.024	392.988	401.473	328.068	288.115	344.965
4951	GCSH	97.3809	0.578155	0.204875	2.82199	0.00477263	0.257941	76.4383	81.6751	76.5646	87.1582	129.701	132.748
4953	GDA	5120.03	-0.234321	0.0706507	-3.31661	0.000911173	0.0890802	5674.82	5250.88	5678.54	4909.26	4212.81	4993.86
4963	GDI1	3826.83	0.116424	0.0591382	1.96867	0.0489908	0.729768	3628.4	3746.4	3643.69	3776.2	4129.65	4036.63
4967	GDPD5	465.696	-0.207157	0.10355	-2.00056	0.0454403	0.718863	510.879	488.867	496.688	412.288	488.112	397.341
4987	GFRA1	358.85	-0.342605	0.111021	-3.08595	0.00202906	0.158843	434.44	359.844	408.344	307.502	328.708	314.261
5023	GJA1	406.148	-0.293941	0.103546	-2.83876	0.00452896	0.250957	437.343	473.479	431.903	389.764	349.5	354.898
5030	GJD3	54.5523	-0.884478	0.258764	-3.41809	0.000630618	0.0719149	68.6977	69.8381	73.6198	31.3378	49.5043	34.3158
5053	GLIS2	4184.87	0.153551	0.062228	2.46756	0.0136039	0.463163	3915.77	4026.94	3944.06	4452.9	4664.29	4105.26
5054	GLIS3	831.724	-0.40852	0.0804383	-5.07868	3.80069e-07	0.000194456	973.379	894.875	976.689	737.417	699.99	707.99
5063	GLRX3	3323.56	0.131314	0.0605122	2.17005	0.0300032	0.652804	3093.33	3291.86	3134.24	3464.78	3339.56	3617.61
5065	GLS	7884.68	-0.134442	0.0606687	-2.216	0.0266914	0.615934	8371.44	8333.23	8052.04	7626.84	6973.17	7951.34
5116	GNG12	7493.58	-0.171448	0.07074	-2.42364	0.0153659	0.487296	8124.71	7712.97	7977.44	7380.05	6227.64	7538.65
5128	GNPDA1	3318.42	0.129429	0.0605841	2.13635	0.032651	0.674029	3162.03	3210.19	3138.17	3376.65	3354.41	3669.09
5132	GNPTG	1415.18	0.167651	0.0735512	2.27938	0.0226442	0.585442	1300.42	1400.31	1299.63	1411.18	1594.04	1485.51
5143	GOLGA5	2002.11	-0.15787	0.0678835	-2.3256	0.0200399	0.560276	2175.1	2067.92	2091.78	1900.83	1772.25	2004.77
5149	GOLGA8A	1417	-0.193849	0.0702606	-2.759	0.00579789	0.287999	1486.19	1562.48	1489.08	1302.48	1269.29	1392.5
5157	GOLPH3	3002.67	-0.118569	0.0593281	-1.99854	0.0456585	0.718863	3043.99	3257.54	3078.29	2910.5	2818.77	2906.91
5190	GPC6	712.384	-0.278305	0.0917711	-3.0326	0.00242458	0.173949	856.302	724.423	760.738	688.452	605.932	638.455
5205	GPR1	51.9199	0.533393	0.26428	2.01829	0.0435611	0.710462	49.3462	41.4294	36.3191	72.4686	61.3853	50.5707
5225	GPR179	36.4731	0.617883	0.304073	2.03203	0.0421511	0.710067	29.0272	23.6739	33.3743	46.0274	41.5836	45.1524
5240	GPRC5A	669.864	-0.214727	0.0964875	-2.22544	0.026052	0.612447	736.323	669.973	750.922	603.252	697.02	561.696
5243	GPRIN1	670.401	0.245066	0.0846632	2.8946	0.00379642	0.221568	597.96	643.931	599.756	731.542	737.614	711.602
5260	GRAMD3	987.857	-0.175676	0.0815806	-2.1534	0.0312872	0.660923	988.86	1110.31	1046.38	946.989	858.404	976.196
5266	GRB7	1723.75	-0.180156	0.0700226	-2.57283	0.010087	0.400784	1783.24	1950.73	1760.99	1609.98	1686.12	1551.44
5322	GSTP1	12211.5	0.154173	0.0630927	2.44359	0.014542	0.481045	11219	12277.3	11184.3	12542	13795.8	12250.8
5355	GTPBP4	3046.78	0.132957	0.0632673	2.10151	0.0355966	0.689514	2881.43	2856.26	2982.09	3091.67	3069.26	3399.98
5372	GUSBP11	442.938	0.236283	0.112177	2.10635	0.0351742	0.687452	396.705	361.028	461.351	430.895	511.874	495.774
5386	H1F0	2842.79	0.196763	0.0675314	2.91366	0.00357224	0.215867	2589.23	2677.52	2681.72	2773.39	3174.21	3160.67
5394	H2AFZ	12716	0.167692	0.06346	2.64248	0.00823003	0.361956	11658.3	12684.5	11592.7	12587	14394.9	13378.7
5396	H3F3B	19914.1	0.163788	0.0539995	3.03313	0.00242028	0.173949	18431.3	19441	18484.5	20069.9	21504.7	21553.1
5409	HAGH	1038.31	0.160292	0.0777767	2.06093	0.0393099	0.701903	984.022	999.041	959.02	1052.75	1181.17	1053.86
5451	HCG27	19.3752	0.954234	0.437943	2.1789	0.029339	0.64332	18.3839	7.10218	13.7424	27.4206	19.8017	29.8006
5516	HERC5	1797.02	-0.159575	0.0735984	-2.16819	0.0301441	0.653505	1886.77	1861.96	1940.62	1740.23	1535.62	1816.93
5520	HES1	1516.51	0.26584	0.0740691	3.58909	0.000331836	0.0444405	1356.54	1503.3	1274.11	1673.63	1652.45	1639.03
5523	HES6	534.078	0.274958	0.1044	2.63371	0.00844581	0.36933	454.759	513.725	481.964	549.391	667.318	537.314
5536	HGD	361.435	-0.299674	0.108212	-2.76932	0.00561727	0.286443	419.927	409.559	367.117	322.192	334.649	315.164
5556	HIF1A	32719.6	-0.126204	0.0612347	-2.06099	0.0393039	0.701903	34143.7	33439.5	34866.3	32699	28560	32609.1
5568	HIP1R	2149.8	0.157213	0.0687484	2.28678	0.0222084	0.583854	2003.84	2050.16	2043.69	2313.12	2401.95	2086.04
5577	HIST1H2AC	178.435	0.28621	0.145329	1.96939	0.0489078	0.729768	157.714	158.615	165.89	179.213	216.829	192.349
5603	HIVEP2	2742.21	-0.182186	0.0796729	-2.28668	0.0222145	0.583854	3080.75	2567.44	3093.99	2742.06	2583.13	2385.85
5608	HKDC1	3323.88	0.24435	0.060582	4.03337	5.4982e-05	0.0108195	3092.36	3017.24	3018.41	3711.57	3701.93	3401.78
5611	HLA-B	16129.3	0.113878	0.0565471	2.01386	0.0440247	0.713381	14905.5	16391.8	15184.3	16381.8	17373	16539.3
5620	HLA-F	2283.92	0.137217	0.0690617	1.98688	0.0469357	0.720903	2107.37	2252.58	2167.37	2212.25	2546.5	2417.46
5638	HMGA1	35257.7	-0.118355	0.0558338	-2.11978	0.034025	0.68641	36132.1	37948.2	36029.5	33396.3	35755	32284.9
5639	HMGA2	1050	-0.254437	0.0813542	-3.12752	0.00176286	0.149592	1061.43	1154.1	1212.27	986.161	889.097	996.966
5647	HMGN2	3791.59	0.139582	0.0597713	2.33527	0.0195295	0.554096	3656.46	3530.97	3636.82	3755.64	4116.78	4052.88
5713	HOXA9	65.1273	0.526723	0.252579	2.08538	0.0370351	0.699773	49.3462	48.5316	61.8406	67.5721	102.969	60.5043
5717	HOXB2	1556.99	-0.23444	0.0735621	-3.18697	0.00143772	0.1283	1610.04	1815.79	1625.52	1376.9	1504.93	1408.76
5718	HOXB3	2567.93	-0.241212	0.0589379	-4.09265	4.26478e-05	0.00872802	2729.52	2827.85	2789.7	2304.31	2381.16	2375.02
5719	HOXB4	494.052	-0.460574	0.101303	-4.54651	5.45429e-06	0.00173806	586.349	517.276	611.535	424.039	438.608	386.505
5720	HOXB5	779.215	-0.232417	0.0828543	-2.80513	0.00502958	0.268986	803.086	903.161	820.615	708.038	729.693	710.699
5722	HOXB7	1956.73	-0.17493	0.0771592	-2.26713	0.0233824	0.59112	2003.84	2294.01	1930.8	1760.79	1794.03	1956.91
5758	HRAS	1844.03	0.180725	0.0707818	2.55327	0.0106717	0.410535	1661.32	1764.89	1760	1879.29	2115.81	1882.86
5763	HRH1	931.586	-0.205926	0.0806344	-2.55382	0.0106548	0.410535	943.384	968.264	1081.72	851.017	878.206	866.927
5765	HRK	148.919	0.395906	0.166427	2.37886	0.0173661	0.519596	133.525	108.9	142.332	171.379	191.086	146.294
5794	HSDL2	2569.73	-0.152415	0.0672044	-2.26793	0.0233332	0.590992	2628.9	2671.6	2816.2	2413.01	2286.11	2602.59
5811	HSPA2	207.838	-0.466144	0.137935	-3.37945	0.000726306	0.0779585	227.38	253.311	243.436	168.441	159.404	195.058
5814	HSPA5	31144.4	0.165248	0.0493591	3.34787	0.000814365	0.0840803	28870.5	30114.4	29105.3	32414	32623.3	33738.8
5818	HSPB1	5579.03	-0.221449	0.0821014	-2.69727	0.00699108	0.32224	5639.02	6531.64	5849.34	4849.52	5888.04	4716.62
5857	ICA1L	626.219	-0.200187	0.0862264	-2.32164	0.0202522	0.564111	682.139	651.034	675.339	591.501	560.388	596.915
5870	ID2	2354.09	-0.176958	0.0642157	-2.75567	0.00585713	0.289412	2500.21	2527.19	2468.72	2188.75	2098.98	2340.7
5873	ID4	4325.03	-0.202947	0.0587924	-3.45192	0.000556617	0.0647699	4629.84	4847.24	4411.3	3946.6	4000.94	4114.29
5877	IDH2	707.079	-0.208123	0.0837459	-2.48518	0.0129488	0.45271	750.837	764.668	758.775	617.942	680.189	670.062
5884	IDO1	2090.9	-0.494856	0.0668009	-7.40792	1.28295e-13	3.04785e-10	2528.27	2494.05	2316.57	1782.34	1651.46	1772.68
5907	IFIT3	418.584	-0.201663	0.101854	-1.97992	0.0477123	0.723673	429.603	450.989	463.314	376.054	375.242	416.305
5909	IFITM1	99.2606	-0.468485	0.198887	-2.35554	0.018496	0.540754	123.849	101.798	119.755	64.6342	97.0284	88.4988
5910	IFITM10	802.777	0.270395	0.0931128	2.90395	0.00368489	0.219222	721.81	798.996	663.56	898.024	939.591	794.683
5940	IGF2BP2	2651.05	-0.124386	0.0597627	-2.08133	0.0374036	0.699773	2811.77	2702.38	2780.86	2608.87	2460.36	2542.08
5944	IGFBP1	372.717	0.521484	0.108613	4.80131	1.5763e-06	0.000653907	296.077	320.782	302.332	409.35	433.657	474.101
5946	IGFBP3	16099.5	0.351041	0.0492864	7.12248	1.06003e-12	2.0338e-09	14023	14400.9	14029	18190.6	17646.3	18307.5
5948	IGFBP5	199.072	0.860307	0.138744	6.20067	5.62241e-10	7.8453e-07	147.071	131.39	145.276	262.454	244.551	263.69
5950	IGFBP7	7074.54	-0.145791	0.0612269	-2.38116	0.0172582	0.517375	7211.32	7873.95	7211.79	6404.66	7070.2	6675.34
5953	IGFL1	5.83407	1.67321	0.824697	2.02888	0.0424706	0.710067	0.967573	3.55109	3.92639	10.7724	4.95043	10.8366
5981	IL11RA	105.762	0.378405	0.183978	2.0568	0.0397059	0.703565	94.8222	97.0632	84.4174	109.682	115.84	132.748
5994	IL18	753.092	-0.282724	0.0914314	-3.09219	0.00198683	0.156705	854.367	871.201	755.83	638.508	655.437	743.209
5998	IL1A	1999.59	0.316813	0.0725899	4.36442	1.2746e-05	0.0032072	1753.24	1818.16	1772.76	2257.3	2013.83	2382.24
5999	IL1B	108.929	0.651124	0.191766	3.3954	0.000685274	0.0751305	75.4707	98.2469	81.4726	119.475	121.781	157.13
6001	IL1R2	125.808	0.390882	0.16734	2.33586	0.0194987	0.554096	111.271	112.451	103.068	150.813	133.662	143.585
6003	IL1RN	29.9216	0.727387	0.351855	2.06729	0.0387066	0.699773	21.2866	23.6739	22.5767	38.1929	48.5142	25.2854
6005	IL20RB	700.247	-0.189185	0.0854334	-2.21441	0.0268003	0.615934	745.031	725.606	766.627	660.052	690.09	614.073
6013	IL32	2654.96	0.147383	0.0713453	2.06576	0.0388507	0.700729	2387.97	2691.73	2480.5	2616.71	3004.91	2747.98
6057	INHBE	1418.35	0.21642	0.0688975	3.14119	0.00168261	0.145092	1339.12	1313.9	1282.95	1547.3	1569.29	1457.52
6083	INTS2	1288.9	0.161409	0.0724765	2.22705	0.0259439	0.612447	1213.34	1170.68	1265.28	1433.7	1334.64	1315.74
6097	IPMK	1308.06	-0.181726	0.0799857	-2.27198	0.0230876	0.589646	1385.56	1442.93	1343.81	1302.48	1093.05	1280.52
6118	IQCK	383.928	-0.283182	0.118375	-2.39224	0.016746	0.508498	393.802	469.928	402.455	334.923	306.926	395.535
6132	IRF1	1581.54	0.206873	0.0754289	2.74262	0.00609505	0.296054	1494.9	1562.48	1348.71	1701.05	1779.18	1602.91
6137	IRF3	1924.71	0.149721	0.0719026	2.08228	0.037317	0.699773	1757.11	1902.2	1815.95	1996.8	2186.11	1890.08
6142	IRF8	4.05166	2.21961	1.06677	2.08069	0.0374623	NA	0.967573	3.55109	0	3.91722	5.94051	9.93353
6146	IRS2	1212.9	0.204043	0.0793955	2.56996	0.010171	0.402359	1179.47	1092.55	1108.22	1365.15	1354.44	1177.58
6176	ITGA6	7242.36	0.138181	0.0608483	2.27091	0.0231525	0.589646	6852.35	6564.79	7268.73	7857.95	7182.08	7728.29
6187	ITGB3	1119.19	-0.199894	0.085015	-2.35128	0.0187091	0.544907	1306.22	1099.65	1181.84	1007.71	1132.66	987.032
6189	ITGB4	5005.07	-0.158374	0.0636363	-2.48873	0.01282	0.451316	5380.68	5079.25	5376.21	4824.06	4994.98	4375.27
6191	ITGB6	137.842	-0.72309	0.163069	-4.43426	9.23898e-06	0.00262609	164.487	175.187	175.706	94.0134	102.969	114.687
6193	ITGB8	697.407	-0.301107	0.098763	-3.04879	0.00229769	0.170699	821.47	691.279	796.075	667.887	548.507	659.225
6195	ITM2B	17511.2	-0.213568	0.0686835	-3.10946	0.00187433	0.152639	18398.4	20009.2	18010.3	16301.5	14759.2	17588.7
6211	IVNS1ABP	5596.68	-0.171312	0.0567998	-3.01607	0.00256076	0.180299	5966.06	5856.93	5963.2	5243.2	5027.65	5523.05
6228	JDP2	1864.65	0.145767	0.0725193	2.01004	0.0444266	0.716286	1658.42	1834.73	1818.9	1930.21	2097.99	1847.64
6237	JMY	6867.29	-0.196736	0.0669962	-2.93653	0.0033191	0.210516	7631.25	6614.5	7755.6	6640.67	6249.42	6312.31
6247	JUN	2798.71	0.187201	0.0703204	2.66211	0.00776523	0.345474	2587.29	2724.87	2540.37	2924.21	3249.46	2766.04
6264	KAT2B	573.927	-0.214915	0.0958039	-2.24328	0.024879	0.608117	582.479	584.746	682.21	525.887	512.864	555.375
6277	KBTBD11	1420.55	-0.185659	0.0686426	-2.70472	0.00683627	0.319908	1540.38	1444.11	1549.94	1343.61	1297.01	1348.25
6315	KCNK15	87.6785	-0.46926	0.220484	-2.12832	0.0333107	0.681148	110.303	114.819	80.491	58.7584	93.068	68.6317
6340	KCTD1	1804.82	-0.139511	0.0651153	-2.14252	0.0321513	0.669161	1814.2	1968.49	1894.48	1723.58	1738.59	1689.6
6345	KCTD15	2132.71	0.14268	0.0612895	2.32796	0.0199141	0.55982	2067.7	1986.24	2027	2220.09	2289.08	2206.15
6347	KCTD17	893.46	0.191882	0.0824536	2.32715	0.019957	0.560001	864.043	798.996	838.284	889.21	1024.74	945.492
6358	KCTD9	1600.82	-0.165195	0.0747046	-2.2113	0.0270148	0.615934	1758.08	1639.42	1679.51	1560.03	1371.27	1596.59
6417	KIAA0895	1148.81	-0.167597	0.0800599	-2.09339	0.0363143	0.694332	1253.01	1210.92	1182.82	1146.77	973.254	1126.1
6426	KIAA1143	819.649	-0.159239	0.0785767	-2.02655	0.0427089	0.710226	873.719	853.446	866.75	798.134	777.217	748.627
6438	KIAA1407	358.237	-0.241316	0.109089	-2.2121	0.0269594	0.615934	408.316	361.028	394.602	319.254	315.837	350.383
6451	KIAA1644	157.879	0.550515	0.158084	3.48241	0.000496916	0.0595872	149.006	107.716	126.626	192.923	183.166	187.834
6508	KIRREL	6256.43	-0.148975	0.0674426	-2.20891	0.0271807	0.615934	6743.99	5977.67	7012.53	6148.08	6006.85	5649.47
6514	KLC1	4479.91	0.154962	0.0538711	2.87653	0.00402072	0.230097	4193.46	4266.05	4259.15	4693.81	4821.72	4645.28
6518	KLF10	9333.59	0.229104	0.0543087	4.21856	2.45871e-05	0.00554981	8635.59	8552.21	8594.87	10112.3	9606.8	10499.7
6524	KLF16	2230.78	0.181393	0.0887906	2.04293	0.0410597	0.707138	2118.02	2148.41	2005.4	2207.36	2785.11	2120.36
6528	KLF4	1412.05	0.276078	0.0685305	4.02854	5.61233e-05	0.0109043	1257.85	1324.56	1250.55	1533.59	1594.04	1511.7
6552	KLHL21	2509.77	0.181296	0.0755875	2.39849	0.0164627	0.506336	2355.07	2368.58	2332.27	2682.32	2943.52	2376.82
6579	KLKP1	5.62136	2.14416	0.87359	2.45442	0.0141112	0.471739	1.93515	2.36739	1.96319	10.7724	4.95043	11.7396
6583	KLRC3	26.9608	-1.02589	0.359833	-2.85101	0.00435804	0.24413	37.7354	28.4087	42.2087	18.6068	15.8414	18.964
6590	KMT2E	1987.3	-0.215535	0.0716935	-3.00634	0.00264416	0.184479	2116.08	2033.59	2255.71	1960.57	1713.84	1844.03
6608	KRCC1	1376.41	-0.278645	0.098216	-2.83706	0.00455314	0.25119	1468.78	1581.42	1478.29	1279.95	1017.81	1432.24
6616	KRT16	32.5454	0.950861	0.336342	2.82707	0.00469759	0.256595	29.9948	16.5718	19.6319	37.2136	48.5142	43.3463
6621	KRT7	13219.9	0.282968	0.0649664	4.3556	1.32701e-05	0.00328522	11581.9	12543.6	11658.4	13810.2	15833.4	13891.6
6625	KRT80	5572.95	0.165941	0.0547835	3.02903	0.0024534	0.174339	5258.76	5144.35	5353.63	5937.53	6052.39	5691.01
6638	L1CAM	11165.4	0.130313	0.0588342	2.21492	0.0267658	0.615934	10735.2	10221.2	11025.3	11777.1	12233.5	11000
6651	LAGE3	409.735	0.264351	0.127589	2.0719	0.0382748	0.699773	342.521	445.07	330.798	410.329	518.805	410.887
6657	LAMB1	5677.27	-0.15307	0.0530967	-2.88286	0.00394088	0.226549	6051.2	5803.67	6078.05	5428.29	5377.15	5325.28
6663	LAMC2	2468.52	0.160473	0.0616511	2.60291	0.00924352	0.382422	2429.58	2257.31	2305.77	2673.51	2571.25	2573.69
6685	LARP6	1091.24	0.167464	0.081115	2.06453	0.0389679	0.701851	1053.69	1093.74	937.425	1146.77	1216.81	1099.01
6695	LBH	757.064	-0.282602	0.0861429	-3.28062	0.00103579	0.0993643	869.848	821.486	800.983	650.259	740.584	659.225
6716	LDHA	47910.4	-0.138172	0.0545374	-2.53352	0.0112923	0.421718	49295	52041.3	49275.2	45249.8	43734.1	47867
6732	LEMD2	2552.51	0.133029	0.0668843	1.98895	0.0467068	0.720903	2414.1	2421.84	2467.74	2664.69	2863.33	2483.38
6734	LENG1	147.511	0.38878	0.170009	2.28683	0.0222059	0.583854	119.979	129.023	134.479	131.227	186.136	184.222
6742	LETM1	2624.98	0.135624	0.0647902	2.09327	0.0363248	0.694332	2483.76	2425.4	2594.36	2670.57	2921.74	2654.06
6743	LETM2	187.748	-0.337841	0.140921	-2.39739	0.0165125	0.506336	213.834	196.494	217.915	171.379	174.255	152.615
6747	LGALS3	3571.55	-0.147147	0.0578902	-2.54183	0.0110272	0.41684	3669.04	3812.69	3780.13	3272.84	3388.07	3506.54
6758	LGR4	1697.62	-0.230954	0.0715061	-3.22985	0.00123855	0.116628	1892.57	1754.24	1852.27	1613.9	1444.53	1628.2
6771	LIF	1837.58	0.168832	0.0644761	2.61853	0.00883105	0.374679	1771.63	1664.28	1753.13	1910.63	1996.01	1929.81
6778	LIMCH1	2760.24	-0.168651	0.0621856	-2.71206	0.0066867	0.315236	2983.03	2771.04	3008.6	2648.04	2513.83	2636.9
6784	LIMK2	827.275	-0.206919	0.0895003	-2.31194	0.020781	0.565545	859.205	993.122	808.836	768.755	795.039	738.694
6785	LIMS1	6037.1	-0.137879	0.0679606	-2.02881	0.0424776	0.710067	6330.83	6273.6	6372.53	5895.42	5154.38	6195.82
6788	LIN52	221.442	0.270858	0.133619	2.02709	0.042653	0.710067	208.996	176.371	215.951	240.909	232.67	253.757
6795	LINC-ROR	104.803	-0.430821	0.189509	-2.27335	0.023005	0.589488	114.174	121.921	124.663	86.1789	106.929	74.953
6799	LINC00116	201.515	0.484455	0.137382	3.52633	0.000421354	0.0529466	166.423	165.718	171.78	214.468	250.492	240.211
6840	LINC00493	826.54	0.220495	0.0857221	2.57221	0.0101051	0.400784	806.956	726.79	755.83	816.741	943.551	909.37
6841	LINC00494	125.372	-0.410153	0.175635	-2.33526	0.01953	0.554096	119.979	164.534	145.276	101.848	115.84	104.754
6872	LINC00664	48.963	-0.704038	0.26124	-2.69499	0.00703911	0.323483	58.0544	59.1849	64.7854	39.1722	34.653	37.928
6895	LINC00896	9.34087	1.53897	0.628915	2.44703	0.014404	0.47941	5.80544	3.55109	4.90799	11.7517	12.8711	17.1579
6916	LINC00997	358.951	-0.286629	0.109457	-2.61865	0.00882792	0.374679	402.51	422.58	359.265	323.171	313.857	332.322
6935	LINC01111	134.825	-0.963716	0.186419	-5.16962	2.34571e-07	0.000139873	176.098	178.738	180.614	80.3031	71.2861	121.912
7033	LITAF	6955.2	-0.182549	0.0598167	-3.05181	0.0022747	0.170699	7234.55	7795.83	7155.84	6776.8	6193.97	6574.19
7050	LMNA	10740.2	0.12532	0.0587254	2.13401	0.0328421	0.676636	10240.8	10405.9	10175.2	10798.8	12045.4	10775.2
7090	LOC100130417	125.585	-0.474478	0.172736	-2.74684	0.00601717	0.293199	149.006	159.799	129.571	117.517	100.989	96.6262
7092	LOC100130705	27.6059	0.713367	0.348151	2.04901	0.0404607	0.704722	22.2542	17.7555	22.5767	36.2343	30.6926	36.1219
7103	LOC100133091	142.978	0.39322	0.162919	2.41359	0.0157963	0.49684	124.817	118.37	127.608	140.041	167.324	179.707
7109	LOC100134368	62.5044	0.532973	0.268969	1.98154	0.0475309	0.723045	53.2165	42.6131	56.9326	55.8204	105.939	60.5043
7127	LOC100288842	54.7334	0.583254	0.287215	2.03072	0.0422829	0.710067	55.1517	22.4902	53.0062	63.6549	56.4349	77.6622
7146	LOC100505817	4855.71	-0.1699	0.0648891	-2.61831	0.00883666	0.374679	5113.62	5382.27	4930.56	4488.16	4308.85	4910.78
7228	LOC101927136	86.4376	0.695601	0.21142	3.29015	0.00100135	0.0972771	74.5031	60.3686	62.8222	125.351	88.1176	107.463
7242	LOC101927391	14.9869	-1.07171	0.506804	-2.11465	0.03446	0.68648	17.4163	24.8576	18.6503	16.6482	6.9306	5.41829
7267	LOC101928100	276.341	-0.275242	0.118677	-2.31925	0.0203815	0.564414	306.721	299.475	301.35	241.889	269.303	239.308
7324	LOC101929771	25.0895	0.745848	0.369741	2.01722	0.0436728	0.710852	22.2542	13.0207	20.6135	29.3792	33.6629	31.6067
7342	LOC103021296	54.4341	0.804725	0.271821	2.96049	0.00307149	0.202336	30.9623	54.4501	34.3559	55.8204	74.2564	76.7591
7356	LOC115110	155.46	-0.341488	0.164398	-2.0772	0.0377827	0.699773	159.65	185.84	175.706	142.979	158.414	110.172
7395	LOC389602	56.67	-0.514383	0.246921	-2.08319	0.0372339	0.699773	70.6328	54.4501	74.6014	46.0274	45.5439	48.7646
7407	LOC400927	3.41572	3.08709	1.30767	2.36075	0.0182378	NA	0	2.36739	0	6.85514	4.95043	6.32134
7418	LOC440461	84.6316	-0.44521	0.223302	-1.99375	0.0461789	0.718863	89.0167	119.553	84.4174	77.3652	84.1573	53.2799
7429	LOC613266	987.772	-0.41268	0.0798568	-5.16775	2.36934e-07	0.000139873	1138.83	1070.06	1173.99	908.796	826.721	808.229
7456	LOC728392	54.0467	0.585364	0.253657	2.3077	0.0210157	0.569569	45.4759	46.1642	38.2823	67.5721	55.4448	71.3408
7471	LOC730101	112.788	-0.419614	0.186133	-2.25437	0.0241726	0.596503	121.914	130.207	135.46	102.827	75.2465	111.075
7489	LOX	3262.19	-0.14597	0.060914	-2.39633	0.0165601	0.506336	3403.92	3401.95	3475.84	3154.34	2916.79	3220.27
7490	LOXL1	241.178	-0.292679	0.131186	-2.23103	0.0256792	0.612447	260.277	250.944	284.663	215.447	241.581	194.155
7494	LOXL4	8.97284	1.42466	0.63761	2.23438	0.0254583	0.612447	2.90272	5.91849	5.88958	14.6896	10.8909	13.5457
7513	LRAT	14.8496	1.36011	0.489439	2.77892	0.00545396	0.281861	6.77301	9.46958	8.83437	20.5654	21.7819	21.6732
7528	LRIG3	686.975	-0.19339	0.0844165	-2.29091	0.0219688	0.583174	730.518	759.934	708.713	655.156	653.456	614.073
7556	LRRC26	30.4361	-0.84147	0.338698	-2.48443	0.012976	0.45271	38.7029	39.062	39.2639	23.5033	26.7323	15.3518
7574	LRRC41	1359.15	-0.174939	0.0709225	-2.46663	0.0136393	0.463163	1426.2	1441.74	1455.71	1286.81	1341.57	1202.86
7580	LRRC49	437.353	0.21854	0.109065	2.00375	0.0450963	0.717289	439.278	398.906	374.97	466.15	423.757	521.059
7586	LRRC59	4219.79	0.115933	0.0549889	2.1083	0.0350053	0.687452	3966.08	4137.02	4049.09	4296.22	4444.49	4425.84
7624	LSM3	861.245	0.194041	0.0799216	2.42789	0.0151868	0.484818	781.799	841.609	788.223	875.5	926.72	953.619
7625	LSM4	4019.07	0.160328	0.0710356	2.25701	0.0240075	0.596503	3637.11	4094.41	3658.41	3983.82	4602.91	4137.77
7637	LTB	171.953	-0.681662	0.15005	-4.5429	5.54857e-06	0.00173806	210.931	236.739	188.467	130.248	131.681	133.651
7641	LTBP2	477.379	-0.240683	0.104679	-2.29925	0.0214906	0.574667	485.722	504.255	560.492	455.377	468.31	390.117
7646	LTF	16.0614	-1.23206	0.494681	-2.49061	0.0127525	0.451316	18.3839	23.6739	25.5215	3.91722	15.8414	9.03049
7709	MAD2L1BP	807.964	0.168612	0.0841149	2.00455	0.0450115	0.71706	700.523	804.914	778.407	819.679	868.305	875.957
7716	MAFF	1479.93	0.21487	0.071829	2.9914	0.00277698	0.192	1371.05	1347.05	1390.92	1502.26	1706.91	1561.37
7717	MAFG	6014.56	0.162991	0.0588218	2.77093	0.00558969	0.285987	5635.15	5649.79	5739.4	6404.66	6691	5967.35
7727	MAGI2	83.2505	-0.479785	0.202508	-2.36922	0.0178258	0.528202	97.7249	95.8795	97.1781	77.3652	66.3357	65.0195
7734	MAGT1	3555.14	-0.110837	0.0563895	-1.96555	0.0493502	0.730969	3692.26	3645.79	3735.96	3519.63	3395	3342.18
7745	MAML2	1001.67	-0.227721	0.0798305	-2.85256	0.00433684	0.243832	1094.33	1032.18	1114.11	995.954	871.275	902.146
7765	MANSC1	253.961	-0.335096	0.128654	-2.60463	0.00919746	0.381834	265.115	287.638	297.424	249.723	199.007	224.859
7767	MAOA	7.02752	1.59783	0.727641	2.19591	0.0280987	0.62596	3.87029	4.73479	1.96319	10.7724	10.8909	9.93353
7770	MAP1B	14448.2	0.13796	0.0616217	2.23882	0.0251675	0.608659	14157.5	12712.9	14400	15845.2	14862.2	14711.6
7775	MAP2	442.092	0.202141	0.102522	1.97169	0.0486455	0.72893	417.992	390.62	424.05	518.053	448.509	453.33
7810	MAP7D2	75.5477	-0.606154	0.241189	-2.51319	0.0119645	0.437246	74.5031	118.37	81.4726	68.5514	43.5638	66.8256
7815	MAPK11	427.949	0.284904	0.105232	2.70739	0.00678149	0.318315	425.732	371.681	359.265	464.191	498.013	448.815
7826	MAPK8IP2	446.106	0.294901	0.102003	2.89111	0.00383885	0.222349	386.062	402.457	413.252	473.984	537.616	463.264
7855	MARS	10387.6	0.126464	0.0493164	2.56433	0.0103375	0.405239	9869.25	9935.96	9992.66	10661.7	10964.2	10901.6
7918	MCM2	3615.81	0.128736	0.059542	2.1621	0.0306106	0.657121	3490.04	3509.66	3363.93	3869.24	3874.2	3587.81
7952	MDM2	3324.02	-0.161959	0.0609136	-2.65882	0.00784139	0.347854	3494.87	3525.05	3512.15	3210.17	2945.5	3256.39
7953	MDM4	1318.67	-0.146137	0.072368	-2.01935	0.0434505	0.710462	1444.59	1379.01	1332.03	1318.15	1232.66	1205.57
7962	MECOM	10448.7	-0.372543	0.0605334	-6.15434	7.53897e-10	9.64297e-07	11895.3	11181.2	12293.5	9340.62	8549.39	9432.34
7978	MED19	489.006	0.186737	0.0944541	1.97701	0.0480405	0.725183	458.63	473.479	440.737	501.405	529.696	530.09
8003	MEGF6	4954.11	0.390062	0.0690169	5.65169	1.58875e-08	1.5241e-05	4371.5	4127.55	4364.18	5430.25	6198.92	5232.26
8009	MEIS1	359.232	-0.270431	0.119886	-2.25573	0.0240873	0.596503	375.418	402.457	401.473	325.13	275.244	375.668
8010	MEIS2	384.841	-0.228231	0.106527	-2.14247	0.0321556	0.669161	418.959	414.294	412.271	389.764	329.698	344.062
8062	MFAP3L	4468.8	-0.161799	0.0653383	-2.47633	0.013274	0.455801	4923.01	4455.44	4777.43	4444.09	3929.65	4283.16
8063	MFAP5	263.687	-0.286354	0.124434	-2.30125	0.0213776	0.574245	295.11	303.027	271.902	237.971	215.839	258.272
8064	MFF	2695.95	-0.12452	0.0603266	-2.06411	0.0390076	0.701851	2823.38	2871.65	2742.58	2654.9	2485.11	2598.07
8103	MGEA5	7629.24	0.123215	0.0541019	2.27747	0.0227584	0.586104	7399.03	7076.14	7434.62	8080.25	7675.14	8110.28
8122	MICALL1	5034.55	0.142523	0.0591723	2.40861	0.0160133	0.500587	4731.43	4785.69	4840.26	5237.33	5597.94	5014.63
8136	MIER1	2368.24	-0.146245	0.0715452	-2.04409	0.0409447	0.707138	2546.65	2428.95	2489.33	2248.49	2051.46	2444.55
8153	MIR100HG	201.702	-0.547974	0.142623	-3.84211	0.000121981	0.019105	265.115	234.372	218.896	183.13	152.473	156.227
8221	MIR6087	22.559	0.931685	0.449602	2.07225	0.0382426	0.699773	10.6433	22.4902	13.7424	15.6689	47.5241	25.2854
8256	MKNK2	13628.7	0.167203	0.0605634	2.76079	0.00576621	0.287356	12673.3	13205.3	12641	14180.4	15524.5	13547.5
8270	MLLT10	2302.73	-0.13533	0.0608829	-2.22279	0.0262302	0.612447	2419.9	2457.36	2355.83	2177	2150.47	2255.82
8291	MMP1	3943.31	-0.653755	0.0617143	-10.5933	3.20256e-26	4.9156e-22	4766.27	4953.77	4747	3133.78	2861.35	3197.7
8299	MMP19	4.13448	-2.49355	1.06672	-2.33758	0.0194093	NA	7.74059	3.55109	9.81597	0	0.990085	2.70915
8349	MOV10L1	193.152	0.297042	0.142694	2.08168	0.0373719	0.699773	197.385	153.881	167.853	208.592	220.789	210.41
8396	MRPL12	2604.94	0.184894	0.09083	2.0356	0.0417905	0.709939	2329.92	2686.99	2298.9	2639.23	3213.82	2460.81
8399	MRPL15	2086.08	0.171222	0.0670028	2.55544	0.0106054	0.410535	1873.22	2037.14	1978.9	2197.56	2107.89	2321.74
8409	MRPL24	1215.9	0.215738	0.073311	2.94278	0.00325275	0.209947	1146.57	1119.78	1109.2	1223.15	1347.51	1349.15
8436	MRPL51	1228.33	0.176421	0.0802192	2.19924	0.0278608	0.624367	1124.32	1161.21	1174.97	1162.44	1376.22	1370.83
8437	MRPL52	659.824	0.218663	0.0919874	2.3771	0.0174495	0.521075	605.701	619.074	604.664	692.369	785.138	652.001
8439	MRPL54	536.81	0.269279	0.0983673	2.73749	0.00619099	0.299765	469.273	523.194	469.203	536.66	634.645	587.885
8446	MRPS14	637.45	0.196726	0.0890756	2.20853	0.0272072	0.615934	620.214	585.93	576.198	652.218	661.377	728.76
8449	MRPS17	361.162	0.308641	0.110205	2.80061	0.00510066	0.269965	304.786	331.435	331.78	413.267	421.776	363.929
8454	MRPS21	1256.24	0.19944	0.0771106	2.58641	0.00969814	0.3907	1152.38	1231.05	1126.87	1234.9	1387.11	1405.14
8479	MSC	474.187	0.341687	0.100032	3.41577	0.00063603	0.0719149	424.765	422.58	407.363	504.343	582.17	503.901
8480	MSC-AS1	860.481	0.184261	0.0896636	2.05503	0.0398765	0.704128	800.183	755.199	860.861	949.927	817.811	978.905
8496	MSR1	1061.6	-0.282248	0.0787624	-3.58354	0.000338973	0.0448526	1159.15	1160.02	1175.95	1043.94	894.047	936.461
8511	MT1E	1025.21	0.368056	0.0771256	4.77216	1.82257e-06	0.000717298	881.459	896.059	907.977	1081.15	1218.8	1165.84
8514	MT1X	298.731	0.439508	0.124701	3.5245	0.00042429	0.0529466	254.472	263.965	242.455	309.461	396.034	326.001
8515	MT2A	2852.22	0.439623	0.0799066	5.50171	3.76133e-08	3.12301e-05	2435.38	2423.03	2403.93	3013.32	3767.27	3070.37
8558	MTMR7	160.434	0.333852	0.154234	2.16458	0.03042	0.654862	144.168	121.921	159.019	173.337	177.225	186.931
8573	MTSS1	117.444	0.358002	0.179319	1.99645	0.0458852	0.718863	116.109	92.3284	100.123	128.289	118.81	149.003
8608	MXRA5	1508.09	-0.191976	0.0956333	-2.00742	0.0447053	0.71706	1790.01	1357.7	1674.6	1561.01	1318.79	1346.45
8623	MYEOV	1183.2	0.235634	0.0759398	3.10291	0.00191626	0.154803	1037.24	1122.15	1101.35	1262.33	1363.35	1212.79
8630	MYH6	3.37166	-5.26707	1.52974	-3.44312	0.000575048	NA	14.5136	4.73479	0.981597	0	0	0
8632	MYH9	34089.5	0.191966	0.062965	3.04878	0.00229774	0.170699	32831.7	29630.3	33009.2	35914.1	38763.8	34388.1
8636	MYL6	8043.8	0.244932	0.0596767	4.10432	4.05511e-05	0.00841107	7378.71	7428.88	7280.51	8155.66	9291.95	8727.06
8656	MYO1E	1981.63	-0.14683	0.0729485	-2.01279	0.0441367	0.713381	2194.46	1880.9	2169.33	1944.9	1822.75	1877.44
8668	MYOF	6422.44	-0.119884	0.0588687	-2.03646	0.0417044	0.709939	6855.26	6288.98	6920.26	6330.23	6176.15	5963.73
8681	MZT1	1646.88	-0.145801	0.0722424	-2.01821	0.043569	0.710462	1776.46	1780.28	1634.36	1635.44	1455.43	1599.3
8699	NAA38	368.791	0.271618	0.118949	2.28348	0.0224022	0.584081	344.456	332.619	324.909	378.991	473.261	358.51
8720	NAGK	1333.44	0.236308	0.0849024	2.78329	0.00538101	0.279031	1217.21	1226.31	1229.94	1259.39	1603.94	1463.84
8730	NANOS3	4.41584	2.0498	0.986538	2.07777	0.0377306	NA	1.93515	1.1837	1.96319	9.79306	8.91077	2.70915
8757	NAV1	1676.66	-0.278944	0.0767632	-3.63382	0.000279252	0.0389659	1962.24	1637.05	1913.13	1544.37	1475.23	1527.96
8788	NCAPH2	1468.13	0.165728	0.0762367	2.17387	0.0297152	0.647867	1317.83	1498.56	1336.94	1523.8	1652.45	1479.19
8808	NCOA4	10158.1	-0.170678	0.0534314	-3.19434	0.00140153	0.125802	10844.6	10672.2	10758.3	9716.67	9110.77	9845.94
8813	NCOR2	12165.3	0.176335	0.0770224	2.2894	0.0220561	0.583688	11810.2	10276.9	12177.7	13063	14056.2	11607.8
8828	NDRG1	5305.45	0.195111	0.0572133	3.41024	0.000649061	0.0727185	4939.46	4926.55	4974.73	5634.93	5951.4	5405.65
8835	NDUFA1	904.275	0.260473	0.0973489	2.67566	0.00745818	0.334724	803.086	774.138	890.309	861.789	1123.75	972.583
8839	NDUFA13	2735.12	0.191022	0.082326	2.32031	0.020324	0.564111	2534.07	2602.95	2525.65	2664.69	3374.21	2709.15
8858	NDUFB1	616.664	0.346319	0.111386	3.10918	0.00187608	0.152639	571.836	473.479	582.087	587.584	785.138	699.863
8859	NDUFB10	2078.05	0.187001	0.0713781	2.61987	0.00879642	0.374679	1999.01	1946	1885.65	2029.12	2376.2	2232.34
8863	NDUFB3	617.705	0.211899	0.0899898	2.3547	0.0185377	0.540943	566.998	576.461	574.234	609.128	683.159	696.25
8864	NDUFB4	1915.46	0.160005	0.0743675	2.15155	0.0314331	0.661416	1764.85	1802.77	1861.11	1829.34	2047.5	2187.18
8868	NDUFB8	1383.99	0.155972	0.0723682	2.15525	0.0311421	0.660923	1283.97	1348.23	1296.69	1357.32	1506.91	1510.8
8870	NDUFC1	618.882	0.220909	0.0897262	2.46204	0.0138151	0.467065	590.22	546.868	577.179	621.859	678.208	698.96
8876	NDUFS5	1664.17	0.15514	0.0697971	2.22273	0.0262343	0.612447	1611.01	1576.68	1537.18	1639.36	1772.25	1848.54
8898	NEGR1	34.3266	0.94768	0.318584	2.97466	0.00293311	0.197984	21.2866	22.4902	26.5031	50.9239	39.6034	45.1524
8899	NEIL1	246.3	-0.330912	0.124627	-2.65522	0.00792566	0.350579	263.18	272.25	287.608	229.158	218.809	206.798
8926	NEU1	1368.72	0.152279	0.069071	2.20467	0.0274774	0.618402	1342.99	1307.99	1238.78	1459.17	1436.61	1426.82
8929	NEURL1	482.713	-0.31241	0.100413	-3.11126	0.00186292	0.152639	559.257	514.908	529.081	429.915	470.291	392.826
8946	NFE2	42.3395	-0.590493	0.296115	-1.99414	0.0461372	0.718863	45.4759	53.2664	53.9878	22.524	43.5638	35.2189
8949	NFE2L3	756.773	-0.186762	0.087851	-2.12589	0.0335124	0.681301	761.48	800.179	855.953	708.038	656.427	758.561
8950	NFIA	1087.74	-0.28096	0.0748623	-3.75302	0.000174715	0.0262911	1211.4	1235.78	1133.74	1007.71	943.551	994.257
8954	NFIX	5921.18	0.128009	0.0643726	1.98856	0.04675	0.720903	5727.07	5287.58	5958.3	6162.77	6530.6	5860.79
8984	NHP2	1496.33	0.148453	0.0717973	2.06768	0.0386705	0.699773	1416.53	1410.97	1430.19	1494.42	1697.01	1528.86
9011	NKAIN1	71.8569	0.488569	0.222686	2.19398	0.0282366	0.626307	59.9895	61.5523	57.9142	71.4893	98.0185	82.1774
9022	NKTR	2603.61	-0.135858	0.0654791	-2.07483	0.0380023	0.699773	2752.75	2537.85	2885.9	2467.85	2441.55	2535.76
9024	NKX3-1	382.233	0.222589	0.109925	2.02492	0.0428758	0.710462	359.937	364.579	334.725	376.054	402.965	455.136
9031	NLGN4X	592.601	-0.472315	0.0933723	-5.05841	4.22768e-07	0.000209325	717.939	664.054	684.173	517.074	449.499	522.865
9033	NLK	679.554	-0.16715	0.0842798	-1.98328	0.0473362	0.721513	709.231	723.239	724.419	664.949	608.903	646.583
9043	NME1	1155.3	0.167588	0.0717207	2.33668	0.0194559	0.554096	1098.2	1115.04	1052.27	1186.92	1248.5	1230.86
9060	NNMT	2713.38	-0.148692	0.0670249	-2.21846	0.0265237	0.614703	2794.35	3057.49	2710.19	2548.15	2477.19	2692.89
9100	NOTCH1	2024.37	0.189623	0.0789035	2.40323	0.0162511	0.504934	1958.37	1748.32	1965.16	2176.02	2350.46	1947.88
9106	NOV	1257.51	0.160177	0.0723503	2.21391	0.0268353	0.615934	1152.38	1201.45	1210.31	1348.5	1253.45	1378.96
9108	NOVA2	73.0532	-0.530084	0.229812	-2.3066	0.0210773	0.569569	95.7898	72.2055	90.3069	62.6756	71.2861	46.0555
9154	NPTX2	11.6615	1.4268	0.571455	2.49679	0.0125324	0.450311	5.80544	9.46958	3.92639	12.731	21.7819	16.2549
9159	NQO1	26453.3	0.104942	0.0515198	2.03693	0.0416573	0.709939	25068.9	26397.6	25011.1	27142.4	26837.3	28262.7
9161	NR1D1	2308.17	0.134248	0.0661712	2.0288	0.0424782	0.710067	2115.12	2328.33	2160.5	2440.43	2500.96	2303.68
9170	NR2F2	1985.89	-0.193172	0.0658237	-2.9347	0.00333876	0.210891	2101.57	2231.27	2025.04	1868.52	1798	1890.98
9203	NRP2	1873.31	-0.172037	0.0700233	-2.45685	0.0140161	0.471739	2039.64	1840.65	2072.15	1704.97	1839.58	1742.88
9223	NSUN5	600.089	0.218451	0.102889	2.12317	0.0337396	0.683204	531.198	576.461	556.566	609.128	746.524	580.66
9234	NT5DC3	890.819	-0.172815	0.0761732	-2.26871	0.0232859	0.590992	938.546	925.651	967.855	824.576	837.612	850.672
9261	NUDCD3	2803.55	0.137761	0.0599777	2.29687	0.0216262	0.577288	2642.44	2651.48	2715.1	2832.15	3052.43	2927.68
9272	NUDT18	201.106	-0.289518	0.14216	-2.03657	0.0416934	0.709939	242.861	216.617	204.172	158.648	191.086	193.252
9280	NUDT6	162.207	-0.315624	0.154379	-2.04447	0.0409076	0.707138	187.709	185.84	165.89	154.73	154.453	124.621
9315	NUPR1	3512.3	0.203477	0.0651314	3.1241	0.00178352	0.149592	3185.25	3427.99	3183.32	3561.74	4014.8	3700.69
9328	NXNL2	225.908	-0.350469	0.143477	-2.44269	0.0145781	0.481202	228.347	271.067	260.123	214.468	219.799	161.646
9358	ODC1	7890.29	0.119199	0.0514121	2.3185	0.0204224	0.564414	7522.88	7718.89	7453.27	8258.49	8050.38	8337.85
9366	OGFOD1	3582.14	0.115912	0.0564496	2.05337	0.0400368	0.704128	3373.93	3490.72	3451.3	3785.02	3620.74	3771.13
9383	OLFML3	51.8906	-0.978715	0.2754	-3.5538	0.000379707	0.0485676	67.7301	76.9403	61.8406	27.4206	48.5142	28.8976
9384	OLMALINC	49.2632	0.55833	0.271171	2.05896	0.0394979	0.702625	50.3138	28.4087	40.2455	57.7791	57.425	61.4073
9385	OLR1	4726.92	-0.203228	0.0650392	-3.1247	0.00177986	0.149592	4928.82	5139.61	5111.18	4405.9	4049.45	4726.56
9430	OSBPL9	4265.23	-0.12772	0.0648401	-1.96977	0.0488645	0.729768	4314.41	4503.97	4544.8	4111.13	3765.29	4351.79
9438	OSGIN1	517.039	0.27546	0.0944591	2.91618	0.00354343	0.215826	450.889	477.03	476.075	528.825	585.14	584.272
9456	OTUD7B	2226.37	0.154898	0.0695403	2.22746	0.0259168	0.612447	2106.41	1937.71	2274.36	2383.63	2321.75	2334.38
9475	P2RX6	6.68268	1.55148	0.78217	1.98356	0.0473051	0.721513	3.87029	2.36739	3.92639	8.81375	3.96034	17.1579
9480	P2RY6	62.8371	-0.708791	0.237789	-2.98075	0.00287541	0.196154	67.7301	88.7773	77.5462	49.9446	51.4844	41.5402
9482	P3H2	1018.71	-0.228994	0.0790468	-2.89694	0.0037682	0.221568	1126.26	1034.55	1135.71	998.892	923.75	893.115
9485	P4HA1	4268.7	-0.220759	0.0659525	-3.34724	0.000816207	0.0840803	4561.14	4490.95	4732.28	4000.46	3612.82	4214.53
9498	PABPN1	207.792	0.433847	0.178001	2.43733	0.0147963	0.482221	197.385	157.432	174.724	183.13	322.768	211.313
9505	PADI1	485.674	-0.392517	0.0991126	-3.96031	7.4852e-05	0.0130557	577.641	519.643	555.584	453.419	415.836	391.923
9540	PANX1	1018.42	0.17916	0.0852862	2.10069	0.0356684	0.689514	984.99	841.609	1036.57	1078.22	1119.79	1049.34
9546	PAPL	36.1725	-1.04217	0.371834	-2.80278	0.00506644	0.269082	42.5732	59.1849	44.1719	35.255	27.7224	8.12744
9547	PAPLN	1264.11	-0.302011	0.0719075	-4.2	2.66919e-05	0.00585276	1451.36	1365.99	1369.33	1140.89	1175.23	1081.85
9561	PARD6A	245.471	0.287168	0.138765	2.06945	0.0385037	0.699773	214.801	250.944	198.283	260.495	309.897	238.405
9562	PARD6B	892.437	-0.221273	0.078935	-2.80323	0.00505929	0.269082	981.119	972.999	928.591	853.955	777.217	840.738
9582	PARP8	1385.24	-0.178653	0.0786562	-2.27132	0.0231278	0.589646	1582.95	1403.87	1425.28	1357.32	1191.07	1350.96
9621	PCBP2	28678	-0.138598	0.0541203	-2.56092	0.0104396	0.406692	29088.2	31880.5	29197.6	27172.8	27236.3	27492.4
9628	PCDH11X	420.223	-0.416871	0.103965	-4.00971	6.07922e-05	0.011464	487.657	461.642	491.78	393.681	331.679	354.898
9696	PCK2	5734.88	0.155156	0.0618859	2.50713	0.0121714	0.441654	5468.72	5634.4	5177.93	5972.79	6414.76	5740.68
9726	PDCD11	3183.72	0.175897	0.0706501	2.4897	0.0127852	0.451316	3038.18	2762.75	3165.65	3428.55	3567.28	3139.9
9755	PDE7B	141.631	-0.347201	0.163529	-2.12317	0.0337392	0.683204	156.747	170.452	149.203	128.289	106.929	138.166
9756	PDE8A	1558.09	-0.145176	0.0698588	-2.07813	0.0376973	0.699773	1669.06	1634.69	1605.89	1531.63	1380.18	1527.06
9762	PDGFC	2057.93	-0.252157	0.0681764	-3.69859	0.000216801	0.0308119	2230.26	2344.9	2138.9	1852.85	1793.04	1987.61
9763	PDGFD	6.34862	1.6216	0.80197	2.02202	0.0431742	0.710462	5.80544	3.55109	0	8.81375	10.8909	9.03049
9779	PDK3	938.665	-0.22198	0.0803171	-2.7638	0.00571322	0.286708	963.703	982.469	1085.65	896.065	832.662	871.442
9786	PDP1	3696.33	0.133758	0.0652185	2.05093	0.040274	0.704128	3520.03	3392.48	3662.34	3922.12	3592.03	4089
9802	PDZD2	199.412	-0.302301	0.148162	-2.04035	0.0413157	0.708553	246.731	188.208	224.786	203.696	162.374	170.676
9809	PEA15	5563.41	0.103277	0.0519828	1.98676	0.0469495	0.720903	5383.58	5311.25	5397.8	5677.04	5817.74	5793.06
9823	PEPD	1681.42	0.142785	0.0684615	2.08563	0.0370125	0.699773	1548.12	1677.3	1570.56	1739.25	1846.51	1706.76
9852	PFDN2	2579.08	0.165424	0.0714749	2.31443	0.0206439	0.564439	2310.56	2514.17	2470.68	2478.62	2891.05	2809.38
9885	PGPEP1	782.976	-0.248315	0.0891501	-2.78536	0.0053468	0.279031	867.913	833.323	848.1	742.314	772.267	633.94
9890	PHACTR4	3067.57	-0.147699	0.0605444	-2.43952	0.0147068	0.481312	3212.34	3160.47	3299.15	3029.97	2925.7	2777.78
9917	PHGDH	10324.4	0.147572	0.0580814	2.54078	0.0110605	0.41684	9492.86	10234.2	9664.81	10585.3	11462.2	10507
9934	PHPT1	1239.62	0.206771	0.0876639	2.35868	0.0183402	0.538887	1101.1	1259.45	1093.5	1272.12	1486.12	1225.44
9958	PID1	42.7945	0.857985	0.288693	2.97197	0.002959	0.197984	31.9299	31.9598	27.4847	45.0481	64.3556	55.989
9970	PIGL	162.622	0.338409	0.150412	2.24988	0.0244567	0.600617	131.59	158.615	141.35	177.254	188.116	178.804
9995	PIK3R1	3722.57	-0.180079	0.0693539	-2.59653	0.00941716	0.384425	4091.87	3564.11	4205.16	3596.99	3376.19	3501.12
10005	PIM3	2190.3	0.166074	0.0786197	2.11237	0.0346545	0.686532	2015.46	2146.04	2031.91	2164.27	2616.8	2167.32
10014	PIP4K2C	2157.99	0.156649	0.065727	2.38332	0.0171572	0.516363	2139.3	1942.45	2039.76	2305.29	2183.14	2337.99
10078	PLAT	417.516	0.306933	0.110732	2.77186	0.0055737	0.285987	350.262	370.497	398.528	454.398	517.815	413.596
10088	PLCB4	1515.24	-0.151033	0.0717506	-2.10497	0.0352939	0.688342	1572.31	1553.01	1657.92	1492.46	1335.63	1480.1
10106	PLEC	19801.4	0.306163	0.151399	2.02222	0.0431532	0.710462	18668.4	15424.8	19030.2	21706.3	25121.4	18857.5
10122	PLEKHG1	1213.69	0.26332	0.0822436	3.20171	0.00136617	0.123349	1149.48	972.999	1184.79	1353.4	1273.25	1348.25
10123	PLEKHG2	1002.56	-0.287253	0.0853315	-3.36632	0.00076179	0.0800871	1090.46	1073.61	1140.62	942.092	970.284	798.295
10150	PLOD1	3740.92	-0.126583	0.0626456	-2.02061	0.0433197	0.710462	3919.64	3870.69	3923.44	3445.2	3850.44	3436.1
10151	PLOD2	2727.13	-0.152784	0.0743043	-2.05619	0.0397644	0.703565	2903.69	2715.4	2994.85	2581.45	2343.53	2823.83
10156	PLS3	8178.71	-0.164418	0.057177	-2.8756	0.00403259	0.230097	8774.92	8654.01	8504.56	7926.5	7236.53	7975.73
10175	PMEPA1	2685.6	-0.194574	0.0605966	-3.21098	0.00132285	0.121584	2835.96	2968.71	2795.59	2460.02	2587.09	2466.23
10222	POFUT1	2583.35	0.126448	0.0622148	2.03245	0.0421083	0.710067	2480.86	2363.84	2563.93	2774.37	2700.95	2616.13
10238	POLE3	2590.88	0.127468	0.0605161	2.10635	0.0351744	0.687452	2398.61	2587.56	2445.16	2684.28	2717.78	2711.85
10243	POLI	785.891	-0.196664	0.0840932	-2.33864	0.0193539	0.554096	828.243	878.303	812.762	762.879	678.208	754.949
10251	POLR1C	894.243	0.19774	0.0775289	2.55053	0.0107561	0.411708	854.367	835.69	808.836	947.968	992.066	926.528
10259	POLR2F	690.058	0.285118	0.0973429	2.929	0.00340053	0.212174	647.307	608.42	610.553	652.218	800.979	820.871
10262	POLR2I	470.101	0.266387	0.10753	2.47733	0.013237	0.45555	427.667	429.682	423.068	448.522	584.15	507.513
10268	POLR2L	1413.32	0.391775	0.0951531	4.11731	3.83319e-05	0.00805967	1256.88	1196.72	1213.25	1428.81	1906.9	1477.39
10279	POLR3K	819.865	0.214245	0.0853967	2.50882	0.0121136	0.440828	766.318	749.28	761.719	794.217	924.74	922.916
10298	PORCN	1428.82	0.16435	0.0812925	2.02171	0.0432066	0.710462	1311.06	1343.5	1387	1553.18	1642.55	1335.61
10317	PPAP2B	1626.21	-0.300268	0.0686746	-4.37232	1.22931e-05	0.00314478	1791.95	1818.16	1774.73	1547.3	1381.17	1443.97
10324	PPARG	992.445	-0.185131	0.0813844	-2.27477	0.0229199	0.589275	1054.65	1130.43	984.542	973.43	874.245	937.364
10337	PPIA	7351.6	0.133167	0.0573892	2.32041	0.0203185	0.564111	7028.45	6846.51	7161.73	7265.47	8028.6	7778.86
10357	PPM1E	62.8067	0.49602	0.234777	2.11273	0.0346242	0.686532	48.3787	52.0827	55.951	80.3031	63.3655	76.7591
10369	PPP1CB	15624	-0.142277	0.0678118	-2.09812	0.0358945	0.690406	16567.8	16440.4	16174.8	14792.4	13403.8	16365
10375	PPP1R12C	2655.1	0.179489	0.0667055	2.69077	0.0071287	0.324403	2523.43	2589.93	2357.8	2756.75	2998.97	2703.73
10379	PPP1R14C	551.768	0.328251	0.0923382	3.55488	0.000378157	0.0485676	485.722	500.704	481.964	571.915	633.655	636.649
10380	PPP1R15A	6799.62	0.249816	0.0534816	4.67106	2.99655e-06	0.00112181	6184.73	6362.37	6091.79	7194.96	7369.21	7594.64
10385	PPP1R1B	4111.34	-0.563856	0.0609553	-9.25032	2.23828e-20	1.71777e-16	4782.71	5179.86	4753.88	3194.5	3323.72	3433.39
10413	PPP2R3A	1160.65	-0.181248	0.0854932	-2.12003	0.0340036	0.68641	1297.52	1158.84	1243.68	1119.35	963.353	1181.19
10448	PQLC2	656.718	0.218331	0.0851087	2.56532	0.0103081	0.405239	614.409	597.767	608.59	699.224	737.614	682.705
10454	PRAME	762.951	-0.191151	0.0836306	-2.28566	0.0222741	0.584081	847.594	839.241	753.867	706.08	724.743	706.184
10471	PRDM8	28.9184	0.757401	0.367473	2.06111	0.0392928	0.701903	19.3515	23.6739	21.5951	21.5447	48.5142	38.8311
10499	PRKACB	1258.81	-0.162531	0.0818893	-1.98477	0.0471702	0.721513	1368.15	1302.07	1319.27	1186.92	1064.34	1312.13
10503	PRKAG3	5.12659	-2.8228	0.981638	-2.8756	0.00403263	NA	10.6433	9.46958	6.87118	0.979306	0.990085	1.8061
10543	PROCR	146.346	-0.328698	0.164862	-1.99378	0.0461756	0.718863	143.201	174.004	171.78	118.496	150.493	120.105
10554	PROX1	5.20527	2.05533	0.947021	2.17031	0.0299836	NA	2.90272	0	2.94479	8.81375	13.8612	2.70915
10573	PRR11	1327.39	-0.305472	0.0729063	-4.18992	2.79052e-05	0.00603263	1497.8	1401.5	1501.84	1254.49	1125.73	1182.99
10580	PRR16	54.9015	-0.541894	0.257022	-2.10836	0.0350001	0.687452	63.8598	75.7566	55.951	53.8618	36.6332	43.3463
10589	PRR5L	1468.71	-0.132685	0.0659213	-2.01278	0.044138	0.713381	1558.76	1523.42	1526.38	1383.76	1394.04	1425.91
10603	PRRT4	11.7894	1.32717	0.594532	2.23229	0.0255957	0.612447	6.77301	10.6533	2.94479	14.6896	25.7422	9.93353
10625	PSAP	93757.4	0.204369	0.0494507	4.13278	3.58405e-05	0.00764049	86632.6	87184	87566.3	98098.1	104396	98668
10626	PSAT1	21543.2	0.122584	0.0552667	2.21804	0.0265521	0.614703	20644.1	21236.7	20006.9	22635.7	21322.5	23413.3
10631	PSD4	430.226	0.2162	0.103469	2.08952	0.0366611	0.695565	387.029	382.334	424.05	441.667	501.973	444.3
10639	PSG9	160.898	0.448538	0.158745	2.82552	0.00472035	0.256856	140.298	140.86	127.608	185.089	158.414	213.119
10649	PSMA7	7506.07	0.134664	0.0649018	2.07488	0.0379972	0.699773	6849.45	7585.13	7035.11	7485.82	8468.2	7612.7
10651	PSMB10	678.335	0.236216	0.0978045	2.41518	0.0157274	0.496642	617.312	636.829	614.48	678.659	844.543	678.19
10664	PSMC3IP	797.508	0.199359	0.0821267	2.42746	0.0152051	0.484818	699.555	755.199	773.499	834.369	835.632	886.794
10676	PSMD4	4899.53	0.158363	0.0693522	2.28346	0.0224031	0.584081	4412.13	4983.37	4499.64	4768.24	5497.94	5235.88
10685	PSME2	1626.21	0.154663	0.0684661	2.25898	0.0238849	0.596503	1523.93	1555.38	1539.14	1656.99	1660.37	1821.45
10694	PSORS1C1	26.6497	0.880305	0.389444	2.26041	0.0237956	0.596503	9.67573	29.5924	17.6687	28.3999	36.6332	37.928
10715	PTEN	2270.92	-0.133776	0.0643794	-2.07794	0.0377153	0.699773	2408.29	2350.82	2369.58	2206.38	2034.63	2255.82
10730	PTGIS	11159.4	-0.291303	0.0525041	-5.5482	2.88624e-08	2.60593e-05	12537.8	11979	12327.9	10167.2	10261.2	9683.39
10733	PTGS1	55.2998	0.62582	0.251401	2.48933	0.0127983	0.451316	49.3462	35.5109	45.1535	61.6963	73.2663	66.8256
10743	PTMS	2842.06	0.150367	0.076123	1.97532	0.0482321	0.726511	2640.51	2837.32	2605.16	2795.92	3351.44	2822.03
10751	PTPDC1	687.566	0.187458	0.0837382	2.23862	0.0251807	0.608659	669.561	621.441	637.057	749.169	725.733	722.439
10771	PTPRD	652.979	0.20228	0.0975317	2.07399	0.0380803	0.699773	591.187	561.073	668.468	765.817	639.595	691.735
10780	PTPRM	3967.57	-0.135961	0.0600625	-2.26366	0.0235953	0.594022	4122.83	3965.39	4373.02	3890.78	3745.49	3707.92
10793	PTX3	388.454	0.604297	0.112808	5.35685	8.46845e-08	5.90829e-05	309.623	326.7	289.571	480.839	412.866	511.126
10845	QPRT	3258.12	-0.204601	0.0665096	-3.07626	0.00209614	0.160868	3426.18	3588.97	3451.3	2896.79	3293.02	2892.46
10850	QSOX1	6395.84	0.152057	0.0653098	2.32824	0.0198996	0.55982	6086.04	6177.72	5913.14	6675.93	7313.76	6208.46
10851	QSOX2	2157.46	0.182723	0.0630294	2.89901	0.00374346	0.220994	2036.74	1975.59	2049.57	2232.82	2396.01	2254.01
10856	R3HDM1	1630.39	-0.139397	0.0674586	-2.06641	0.0387899	0.700455	1704.86	1673.75	1748.22	1617.81	1477.21	1560.47
10874	RAB19	18.9189	0.935548	0.427182	2.19004	0.028521	0.630791	13.546	9.46958	15.7056	23.5033	28.7125	22.5762
10883	RAB26	178.862	-0.32561	0.154894	-2.10215	0.0355404	0.689514	177.066	240.291	180.614	148.855	168.315	158.034
10917	RAB6B	426.324	0.21763	0.103338	2.10601	0.0352034	0.687452	405.413	374.048	402.455	424.039	495.043	456.943
10927	RABEPK	1004.1	0.164603	0.0748473	2.19919	0.0278644	0.624367	949.189	964.713	927.609	1027.29	1050.48	1105.33
10953	RAD51AP1	556.211	-0.225755	0.0980231	-2.30308	0.0212744	0.573635	572.803	654.585	573.253	521.97	468.31	546.344
10992	RANBP1	3090.97	0.132789	0.0675164	1.96676	0.0492108	0.730969	2788.55	3116.68	2943.81	3038.79	3233.62	3424.36
10998	RANBP9	2458.97	-0.137101	0.0615411	-2.22779	0.0258946	0.612447	2543.75	2644.38	2540.37	2390.49	2243.53	2391.27
11023	RARRES1	50.018	-0.603793	0.269528	-2.24018	0.025079	0.608117	66.7626	60.3686	53.9878	46.0274	28.7125	44.2494
11024	RARRES2	232.571	0.509734	0.150816	3.37984	0.000725282	0.0779585	182.871	170.452	221.841	218.385	302.966	298.909
11039	RASGEF1B	256.2	0.57395	0.12517	4.58537	4.53176e-06	0.00151213	185.774	208.331	223.804	309.461	300.986	308.843
11040	RASGEF1C	15.0881	0.987552	0.483235	2.04363	0.0409904	0.707138	7.74059	13.0207	9.81597	22.524	14.8513	22.5762
11043	RASGRP1	182.233	0.307784	0.147187	2.0911	0.0365187	0.695565	178.033	140.86	168.835	215.447	186.136	204.089
11054	RASSF3	1819.77	-0.169229	0.0654594	-2.58524	0.00973099	0.390997	1865.48	1993.35	1921.97	1690.28	1671.26	1776.3
11057	RASSF6	885.252	-0.319255	0.082441	-3.87253	0.000107712	0.0170441	1031.43	898.426	1016.93	812.824	765.336	786.555
11071	RBBP8	4753.01	-0.17925	0.0626933	-2.85915	0.00424776	0.240586	5179.42	4909.98	5054.24	4545.94	4132.62	4695.85
11073	RBBP9	1267.03	-0.160129	0.078454	-2.04105	0.0412458	0.708145	1344.93	1311.54	1354.6	1324.02	1124.74	1142.36
11100	RBM3	3017.07	-0.196456	0.0588109	-3.34047	0.000836377	0.0850169	3228.79	3339.21	3099.88	2810.61	2811.84	2812.09
11117	RBM8A	1955.82	0.147885	0.0655728	2.25528	0.0241155	0.596503	1913.86	1805.14	1846.38	2086.9	2125.71	1956.91
11118	RBMS1	1815.99	-0.170463	0.0694279	-2.45525	0.0140785	0.471739	1919.67	2018.2	1833.62	1690.28	1631.66	1802.49
11120	RBMS3	205.713	-0.26443	0.132965	-1.98873	0.0467313	0.720903	219.639	226.086	227.731	186.068	195.047	179.707
11125	RBP1	337.546	0.445672	0.114413	3.89528	9.80866e-05	0.0158477	262.212	306.578	289.571	358.426	413.856	394.632
11127	RBP5	2.2808	-3.61823	1.58626	-2.28099	0.0225493	NA	5.80544	5.91849	0.981597	0.979306	0	0
11129	RBPJ	3764.12	-0.141492	0.0612749	-2.30913	0.0209362	0.56876	3923.51	3907.38	4014.73	3762.49	3355.4	3621.22
11135	RC3H1	1345.17	-0.204053	0.0676941	-3.01434	0.00257543	0.180504	1442.65	1414.52	1462.58	1276.04	1242.56	1232.66
11154	RDH10	460.089	-0.211867	0.099749	-2.12401	0.0336697	0.683204	463.468	522.011	496.688	453.419	405.935	419.015
11215	RFX2	633.263	-0.187238	0.0873775	-2.14287	0.0321238	0.669161	688.912	668.789	664.541	612.066	609.893	555.375
11219	RFX7	1325.22	-0.244787	0.080049	-3.05797	0.00222845	0.169329	1469.74	1315.09	1525.4	1309.33	1151.47	1180.28
11268	RHOF	5082.16	0.142091	0.0638417	2.22568	0.0260355	0.612447	4824.32	4872.1	4799.03	5393.04	5700.91	4903.55
11295	RIMS4	809.208	-0.170824	0.0802571	-2.12846	0.0332993	0.681148	881.459	827.404	861.842	728.604	770.286	785.652
11297	RIN2	841.225	-0.189444	0.0798184	-2.37344	0.0176234	0.524247	877.589	890.14	921.72	795.196	744.544	818.162
11305	RIPK1	1588.91	0.140605	0.0652602	2.15453	0.031199	0.660923	1512.32	1508.03	1514.6	1656.01	1626.71	1715.79
11321	RMND5B	910.515	0.15936	0.0790395	2.01621	0.0437784	0.711816	841.789	884.222	854.971	960.699	1013.85	907.564
11322	RMRP	49.2659	0.56575	0.282167	2.00501	0.0449616	0.71706	44.5084	41.4294	33.3743	40.1515	69.306	66.8256
11339	RND3	4876.67	0.15496	0.0637847	2.42942	0.0151231	0.484603	4682.09	4584.46	4579.15	5240.27	4718.75	5455.32
11358	RNF138P1	6.69686	-1.48684	0.744968	-1.99584	0.0459511	0.718863	12.5785	7.10218	9.81597	2.93792	5.94051	1.8061
11373	RNF165	253.658	0.34475	0.152387	2.26234	0.0236766	0.594784	222.542	165.718	280.737	283.019	268.313	301.618
11401	RNF220	2257.71	0.123508	0.0622345	1.98455	0.0471945	0.721513	2117.05	2233.64	2133.99	2277.87	2416.8	2366.89
11403	RNF224	12.4379	-1.07398	0.529787	-2.02719	0.0426435	0.710067	17.4163	15.3881	17.6687	6.85514	11.881	5.41829
11413	RNF40	4145.61	0.14319	0.0642154	2.22984	0.0257578	0.612447	3877.07	3998.53	3944.06	4384.35	4647.46	4022.18
11443	ROMO1	574.933	0.365058	0.109464	3.33497	0.000853097	0.086146	478.949	505.439	523.191	560.163	762.366	619.491
11466	RPEL1	5.04906	1.96941	0.907116	2.17107	0.0299258	NA	1.93515	1.1837	2.94479	7.83445	11.881	4.51524
11484	RPL17	78.1409	0.586761	0.239849	2.44637	0.0144301	0.47941	61.9247	55.6338	69.6934	61.6963	107.919	111.978
11494	RPL23A	5028.46	-0.193155	0.0699403	-2.76171	0.00574988	0.287356	5063.31	5833.26	5200.5	4640.93	4411.82	5020.95
11498	RPL24	12929.5	0.140093	0.0658299	2.12811	0.0333281	0.681148	11904.1	12662	12341.6	12311.8	14646.3	13711
11499	RPL26	8044.94	0.19057	0.0743375	2.56358	0.0103598	0.405239	7608.03	7296.31	7638.79	7486.79	8833.54	9406.15
11513	RPL36	5890.67	0.187089	0.0840273	2.22653	0.0259787	0.612447	5550.97	5168.02	5807.13	5479.22	7218.71	6119.96
11516	RPL37	8470.91	0.25412	0.0817102	3.11001	0.00187082	0.152639	7949.58	7031.16	8197.32	8148.81	10385	9113.57
11518	RPL38	4617.68	0.165589	0.0832711	1.98856	0.0467503	0.720903	4448.9	3989.06	4619.4	4204.16	5330.62	5113.96
11522	RPL41	355.475	0.67879	0.234503	2.89459	0.0037965	0.221568	289.304	250.944	279.755	320.233	443.558	549.054
11532	RPLP1	14283.4	0.132568	0.0634336	2.08987	0.0366293	0.695565	13419.3	13709.6	13754.1	13703.4	16194.8	14919.3
11533	RPLP2	8761.85	0.153935	0.0706085	2.18012	0.0292487	0.642257	8204.05	8403.07	8277.81	8202.67	10141.4	9342.04
11537	RPP25	218.684	0.430265	0.135937	3.16517	0.0015499	0.135939	194.482	201.229	163.927	233.075	258.412	260.981
11550	RPS12	13998.1	0.12206	0.0611987	1.99449	0.0460983	0.718863	13553.8	13481.1	13183.8	13561.4	15742.4	14465.9
11558	RPS17	11661.2	0.154163	0.0696506	2.21338	0.0268718	0.615934	11147.4	10441.4	11525.9	11020.1	13175.1	12657.1
11561	RPS19	11306.2	0.185728	0.0763332	2.43313	0.014969	0.482296	10236.9	11143.3	10358.8	11177.8	13734.5	11186.1
11565	RPS21	4166.76	0.210307	0.0841196	2.5001	0.012416	0.449463	3885.77	3646.97	4056.94	3808.52	4994.98	4607.35
11566	RPS23	6302.71	0.155856	0.0691155	2.25501	0.0241326	0.596503	5940.9	5855.75	6090.81	5930.68	7149.41	6848.72
11568	RPS25	4040.46	0.172151	0.0743281	2.31609	0.0205532	0.564414	3772.57	3699.05	3927.37	3763.47	4470.24	4610.06
11573	RPS28	2280.57	0.182989	0.0827346	2.21176	0.0269834	0.615934	2111.24	2083.31	2213.5	2085.92	2677.19	2512.28
11584	RPS6KA4	2081.08	0.166907	0.0737398	2.26346	0.0236076	0.594022	1981.59	1942.45	1957.3	2155.45	2428.68	2021.02
11627	RRP7BP	185.495	0.296202	0.143932	2.05793	0.0395968	0.702625	158.682	166.901	173.743	204.675	224.749	184.222
11629	RRP9	1067.73	0.158378	0.0755321	2.09683	0.0360086	0.690869	1028.53	999.041	999.266	1097.8	1198.99	1082.76
11631	RSAD1	975.065	0.156701	0.0768997	2.03773	0.041577	0.709939	887.265	935.121	944.297	993.016	1080.18	1010.51
11645	RSPRY1	1914.96	-0.150563	0.0641289	-2.34782	0.0188836	0.546003	2016.42	1969.67	2057.43	1889.08	1767.3	1789.84
11646	RSRC1	472.591	-0.24883	0.103057	-2.41448	0.0157577	0.496642	538.938	499.52	501.596	421.102	393.064	481.325
11655	RTF1	2406.93	-0.132926	0.0633486	-2.09833	0.0358761	0.690406	2503.11	2655.03	2397.06	2267.09	2293.04	2326.25
11668	RUFY1	1411.23	0.13537	0.0681627	1.98598	0.0470353	0.721224	1321.71	1348.23	1365.4	1421.95	1522.75	1487.32
11681	RUSC2	1734.75	-0.145311	0.0725554	-2.00275	0.0452037	0.718223	1841.29	1795.67	1827.73	1702.03	1744.53	1497.25
11706	S100A6	22675.9	0.301359	0.0686254	4.39136	1.12646e-05	0.00303335	20843.5	18888.3	21214.3	22921.6	27117.4	25070.4
11708	S100P	258.368	0.576194	0.13381	4.30605	1.66197e-05	0.00392455	191.58	229.637	202.209	264.413	333.659	328.71
11711	S1PR2	234.079	-0.267616	0.130976	-2.04324	0.0410285	0.707138	244.796	268.699	254.234	187.047	225.739	223.956
11712	S1PR3	9.44215	1.27058	0.616563	2.06074	0.0393274	0.701903	4.83787	5.91849	5.88958	8.81375	15.8414	15.3518
11714	SAA1	244.437	0.310645	0.134912	2.30258	0.0213025	0.573635	221.574	202.412	229.694	267.351	309.897	235.696
11717	SAC3D1	516.653	0.227326	0.107245	2.11969	0.034032	0.68641	478.949	514.908	434.848	519.032	635.635	516.544
11719	SACS	2894.56	0.193181	0.0893759	2.16144	0.0306614	0.657256	2841.76	2227.72	3030.19	3209.19	3060.35	2998.12
11728	SAMD11	4465.79	-0.160859	0.0820143	-1.96135	0.049838	0.733426	4658.87	5034.26	4450.56	4164.01	4779.14	3707.92
11756	SARS	21965.2	0.0982184	0.0478508	2.0526	0.0401117	0.704128	21070.8	21321.9	21261.4	22290	22778.9	23068.4
11760	SASH1	1705.59	-0.198552	0.0758224	-2.61864	0.00882804	0.374679	1895.48	1679.67	1890.56	1669.72	1630.67	1467.45
11762	SAT1	3355.36	-0.144559	0.0602678	-2.39861	0.0164576	0.506336	3481.33	3600.81	3489.58	3104.4	3094.02	3362.05
11773	SBF1	9660.14	0.173283	0.0680748	2.54549	0.0109125	0.415477	9424.16	8648.09	9167.14	10259.2	11136.5	9325.78
11794	SCAND1	1593.94	0.190012	0.0946908	2.00666	0.0447863	0.71706	1370.08	1684.4	1414.48	1620.75	1940.57	1533.38
11820	SCIN	6.51158	1.61973	0.809656	2.00051	0.045445	0.718863	0	5.91849	3.92639	6.85514	7.92068	14.4488
11832	SCNN1A	1491.15	-0.171081	0.0686144	-2.49337	0.0126538	0.450707	1577.14	1580.24	1580.37	1395.51	1476.22	1337.41
11852	SDC3	3531.46	-0.147594	0.0596294	-2.4752	0.0133163	0.456232	3744.51	3592.52	3796.82	3389.38	3463.32	3202.21
11871	SDHC	1630.99	0.150034	0.0678877	2.21004	0.0271026	0.615934	1577.14	1457.13	1602.95	1702.03	1692.06	1754.62
11875	SDPR	161.54	-0.494398	0.163108	-3.03111	0.00243658	0.173949	169.325	224.902	173.743	140.041	115.84	145.391
11880	SDSL	357.334	0.278954	0.122849	2.27071	0.0231648	0.589646	330.91	325.517	312.148	332.964	461.38	381.087
11886	SEC14L2	853.196	-0.236141	0.0794778	-2.97116	0.00296673	0.197984	931.773	967.081	870.677	790.3	778.207	781.137
11912	SECTM1	350.598	-0.252675	0.112283	-2.25033	0.0244279	0.600617	355.099	408.376	380.86	295.75	346.53	316.97
11919	SELM	115.422	-0.444845	0.187427	-2.37342	0.0176241	0.524247	128.687	163.35	107.976	102.827	93.068	96.6262
11923	SEMA3A	929.78	-0.3524	0.100845	-3.49446	0.000475022	0.0574103	1079.81	983.653	1065.03	856.893	671.278	922.013
11930	SEMA4B	4936.53	-0.281512	0.0692209	-4.06686	4.76507e-05	0.00962355	5498.72	5358.6	5390.93	4474.45	4875.18	4021.28
11934	SEMA4G	184.17	-0.355143	0.142866	-2.48585	0.0129242	0.45271	225.445	207.147	187.485	163.544	163.364	158.034
11988	SERPINB9	1967.43	-0.165279	0.0655755	-2.52044	0.0117208	0.43039	2072.54	2146.04	2023.07	1847.95	1775.22	1939.75
11990	SERPINE1	388.281	0.228386	0.109986	2.07651	0.0378468	0.699773	372.516	327.884	371.044	455.377	421.776	381.087
11999	SERTAD4	46.7077	0.597396	0.283652	2.10609	0.0351965	0.687452	25.1569	41.4294	45.1535	63.6549	52.4745	52.3768
12002	SESN2	2639.04	0.141073	0.068802	2.05042	0.0403237	0.704128	2358.94	2585.2	2586.51	2742.06	2954.41	2607.1
12024	SF3A1	4754.57	0.12722	0.0531717	2.39262	0.0167286	0.508498	4606.62	4483.85	4543.81	4937.66	5036.56	4918.91
12032	SF3B6	2305.08	0.20443	0.0691401	2.95675	0.00310895	0.203929	2092.86	2198.13	2136.94	2392.44	2331.65	2678.44
12035	SFN	1579.74	0.16705	0.0835816	1.99864	0.0456472	0.718863	1463.94	1569.58	1432.15	1558.08	1896.01	1558.66
12079	SH3BGR	341.68	0.44708	0.117595	3.80188	0.000143602	0.0222642	293.175	312.496	263.068	369.198	373.262	438.882
12080	SH3BGRL	1526.88	-0.182487	0.0886353	-2.05886	0.0395081	0.702625	1611.01	1683.22	1577.43	1452.31	1221.77	1615.55
12112	SHC2	122.272	0.356782	0.178183	2.00234	0.0452487	0.718223	97.7249	117.186	106.994	131.227	160.394	120.105
12119	SHISA4	294.998	0.231072	0.116697	1.98009	0.0476931	0.723673	257.374	263.965	292.516	322.192	328.708	305.23
12154	SIPA1L2	668.943	0.250243	0.0904276	2.76733	0.00565169	0.286708	617.312	582.379	632.149	776.59	740.584	664.644
12165	SIX1	661.591	-0.210512	0.0884066	-2.38118	0.0172573	0.517375	708.264	735.076	687.118	615.983	569.299	653.807
12179	SKP1	6263.95	0.144641	0.060344	2.39694	0.0165326	0.506336	5931.22	6058.16	5863.08	6401.72	6272.19	7057.32
12206	SLC16A10	43.3379	-0.56188	0.285914	-1.9652	0.0493908	0.730969	53.2165	42.6131	58.8958	43.0895	29.7026	32.5097
12214	SLC16A7	809.93	-0.308964	0.0960012	-3.21834	0.00128937	0.120674	943.384	827.404	917.793	757.983	623.754	789.264
12224	SLC1A4	2590.4	0.161126	0.058607	2.74927	0.00597287	0.291967	2431.51	2423.03	2482.46	2766.54	2761.35	2677.54
12237	SLC22A3	251.463	0.293917	0.123321	2.38334	0.0171564	0.516363	217.704	222.535	237.547	284.978	263.363	282.654
12245	SLC24A3	131.262	-0.665305	0.164736	-4.03862	5.37663e-05	0.0107176	156.747	162.167	163.927	104.786	106.929	93.014
12259	SLC25A23	1292.11	-0.165025	0.0814063	-2.02718	0.0426445	0.710067	1373.95	1380.19	1342.82	1216.3	1348.5	1090.88
12271	SLC25A34	42.6355	-0.711285	0.297203	-2.39326	0.0166992	0.508498	40.6381	67.4707	51.0431	26.4413	38.6133	31.6067
12277	SLC25A4	1291.88	0.192722	0.0763553	2.52402	0.0116022	0.428198	1209.47	1215.66	1192.64	1251.55	1431.66	1450.3
12292	SLC26A11	615.442	-0.18301	0.0917702	-1.99423	0.0461274	0.718863	677.301	653.401	632.149	546.453	630.684	552.666
12328	SLC30A7	1891.49	-0.159776	0.0676836	-2.36063	0.0182438	0.538509	2000.94	2019.39	1969.08	1819.55	1664.33	1875.63
12350	SLC35E2	878.761	-0.195799	0.0845401	-2.31605	0.0205556	0.564414	930.805	928.019	955.094	883.334	836.622	738.694
12376	SLC39A10	1380.66	-0.18086	0.0763976	-2.36735	0.0179158	0.529847	1482.32	1396.76	1521.48	1370.05	1183.15	1330.19
12379	SLC39A14	7662.05	0.105526	0.0512314	2.05979	0.039419	0.702625	7425.16	7258.43	7461.12	8108.65	7874.15	7844.78
12387	SLC3A1	5.21752	2.38353	0.944441	2.52375	0.011611	NA	2.90272	0	1.96319	5.87584	7.92068	12.6427
12388	SLC3A2	45226.8	0.190085	0.0664596	2.86015	0.00423436	0.240586	41147	44457.3	41151.5	46556.2	53050.8	44998
12436	SLC7A2	7479.75	0.174131	0.0669262	2.60183	0.00927271	0.382599	7278.09	6382.5	7422.84	8353.48	7678.11	7763.51
12437	SLC7A5	64565.4	0.19048	0.0616121	3.0916	0.00199084	0.156705	60305.9	59721.1	60899.3	68732.6	74452.4	63281.1
12478	SLIRP	522.671	0.247071	0.0958659	2.57725	0.00995894	0.398072	488.625	471.112	474.111	520.011	606.922	575.242
12489	SLPI	2564.61	0.137885	0.0654562	2.10652	0.0351594	0.687452	2500.21	2356.74	2467.74	2599.08	2871.25	2592.65
12513	SMARCB1	2559.11	0.126259	0.0632796	1.99526	0.0460149	0.718863	2385.07	2568.62	2389.21	2680.36	2761.35	2570.08
12550	SMIM14	726.229	-0.182356	0.0820528	-2.22242	0.0262551	0.612447	777.929	757.566	780.37	706.08	655.437	679.996
12559	SMIM4	190.306	0.535421	0.157284	3.40417	0.000663659	0.0737	150.941	147.962	166.872	186.068	273.264	216.732
12565	SMO	1251.62	-0.155833	0.0770281	-2.02307	0.0430658	0.710462	1305.26	1355.33	1296.69	1163.42	1289.09	1099.91
12567	SMOC2	213.598	-0.495337	0.137327	-3.60698	0.000309786	0.0424545	248.666	258.046	243.436	151.792	189.106	190.543
12598	SNAPC5	197.075	0.358977	0.147453	2.43452	0.0149115	0.482221	176.098	170.452	171.78	188.027	217.819	258.272
12605	SNED1	459.277	-0.214654	0.104022	-2.06355	0.0390604	0.701851	517.652	435.601	525.155	434.812	440.588	401.857
12612	SNHG16	1118.93	-0.180621	0.0753353	-2.39756	0.0165046	0.506336	1202.69	1255.9	1109.2	1044.92	1062.36	1038.51
12614	SNHG19	204.205	0.338134	0.16917	1.99878	0.0456319	0.718863	210.931	151.513	177.669	181.172	288.115	215.829
12623	SNHG8	1826.37	0.209806	0.0685874	3.05895	0.00222112	0.169329	1649.71	1709.26	1722.7	1838.16	2074.23	1964.13
12624	SNHG9	15.1169	1.07746	0.483982	2.22624	0.0259983	0.612447	6.77301	10.6533	11.7792	19.5861	24.7521	17.1579
12639	SNORA4	32.2018	0.947488	0.346658	2.7332	0.00627218	0.302741	30.9623	11.837	22.5767	44.0688	38.6133	45.1524
12650	SNORA5C	7.14498	-1.45565	0.73813	-1.97208	0.0486004	0.72893	12.5785	13.0207	5.88958	5.87584	0.990085	4.51524
12652	SNORA60	4.38166	2.00621	0.992471	2.02143	0.0432357	NA	0	2.36739	2.94479	9.79306	3.96034	7.22439
12679	SNORD104	26.0091	0.980386	0.374189	2.62003	0.00879217	0.374679	19.3515	15.3881	17.6687	24.4826	37.6232	41.5402
12708	SNORD34	7.09849	1.65631	0.726367	2.28027	0.0225919	0.585442	2.90272	2.36739	4.90799	10.7724	9.90085	11.7396
12735	SNORD55	24.2147	-0.830572	0.40535	-2.04902	0.0404598	0.704722	27.0921	41.4294	24.5399	25.462	16.8315	9.93353
12783	SNRPF	1368.52	0.20858	0.0723422	2.88325	0.003936	0.226549	1311.06	1234.6	1263.32	1379.84	1477.21	1545.12
12784	SNRPG	620.205	0.196847	0.0930474	2.11555	0.0343828	0.68648	634.728	529.113	568.345	654.176	690.09	644.777
12821	SOCS1	68.2105	0.483805	0.233574	2.07132	0.0383291	0.699773	58.0544	62.736	50.0615	65.6135	96.0383	76.7591
12828	SOCS7	2710.75	0.185982	0.0691363	2.69007	0.00714367	0.324403	2541.82	2357.93	2706.26	2938.9	2996	2723.59
12854	SOX4	5729.84	-0.200718	0.0514846	-3.89861	9.67466e-05	0.0158477	6164.41	6099.59	6119.28	5277.48	5341.51	5376.75
12887	SPARC	144.158	-0.539587	0.161409	-3.34298	0.000828837	0.0848122	159.65	166.901	185.522	117.517	129.701	105.657
12911	SPATS2L	2129.71	-0.170566	0.0729666	-2.33759	0.0194084	0.554096	2131.56	2464.46	2173.26	2024.23	1896.01	2088.75
12932	SPHK1	246.76	0.39625	0.126792	3.12519	0.00177689	0.149592	215.769	221.351	202.209	280.082	301.976	259.175
12956	SPP1	7927.92	-0.152447	0.061489	-2.47926	0.0131656	0.454109	8155.68	8626.79	8259.16	7417.26	7054.36	8054.29
12970	SPRYD3	1411.35	0.142502	0.0676242	2.10726	0.0350948	0.687452	1315.9	1338.76	1370.31	1447.41	1523.74	1471.97
12985	SPTLC3	155.481	-0.55794	0.163973	-3.40262	0.000667425	0.0737	178.033	169.269	208.099	139.061	102.969	135.457
12992	SQSTM1	56203.9	0.272783	0.0565962	4.81981	1.43694e-06	0.000612657	49767.1	52931.4	50021.2	59926.7	65315.9	59260.8
13005	SRFBP1	777.713	0.187908	0.0870646	2.15826	0.0309074	0.659802	732.453	694.83	753.867	837.307	757.415	890.406
13034	SRRM3	252.476	-0.366842	0.123558	-2.96898	0.00298794	0.198537	290.272	284.087	278.774	205.654	236.63	219.441
13039	SRSF11	4924.74	-0.138246	0.0641331	-2.15561	0.0311143	0.660923	5096.21	5229.57	5157.31	4743.76	4307.86	5013.73
13049	SRXN1	4067.37	0.155697	0.0560517	2.77773	0.00547401	0.281949	3849.97	3939.34	3756.57	4227.66	4224.69	4405.97
13055	SSBP2	550.278	-0.203622	0.101125	-2.01357	0.0440544	0.713381	608.604	593.032	566.382	491.612	461.38	580.66
13056	SSBP3	1116.52	-0.350151	0.0776953	-4.50673	6.58351e-06	0.00198138	1200.76	1347.05	1208.35	978.327	940.581	1024.06
13088	ST3GAL4	795.062	-0.217767	0.0787456	-2.76545	0.00568451	0.286708	850.497	847.527	866.75	748.19	717.812	739.597
13092	ST5	1065.82	-0.225932	0.0811532	-2.78402	0.00536891	0.279031	1111.74	1184.88	1150.43	1022.4	1039.59	885.891
13124	STARD13	241.552	-0.279108	0.125383	-2.22604	0.0260113	0.612447	265.115	268.699	261.105	205.654	214.849	233.89
13145	STC2	1682.58	0.303855	0.0657727	4.61977	3.84169e-06	0.00140396	1450.39	1522.23	1546.02	1811.72	1894.03	1871.12
13148	STEAP3	1331.1	0.239453	0.0693719	3.45173	0.000557015	0.0647699	1193.99	1216.84	1251.54	1494.42	1423.74	1406.05
13169	STK33	264.835	-0.268595	0.125277	-2.14402	0.0320312	0.669161	278.661	280.536	309.203	217.406	238.611	264.593
13177	STK40	1648.68	0.152551	0.0687461	2.21905	0.0264836	0.614703	1557.79	1556.56	1569.57	1781.36	1804.93	1621.88
13187	STON2	578.448	-0.221376	0.0939342	-2.35672	0.0184374	0.540067	630.858	563.44	672.394	535.68	544.547	523.768
13191	STRA13	554.293	0.22046	0.105122	2.09718	0.0359778	0.690869	487.657	523.194	525.155	539.598	692.07	558.084
13202	STS	2034.27	-0.286897	0.0667809	-4.29609	1.73834e-05	0.00404269	2297.99	2086.86	2320.5	1860.68	1852.45	1787.13
13225	STXBP1	1458.99	0.154558	0.0673429	2.29509	0.0217277	0.577988	1428.14	1374.27	1339.88	1554.16	1548.49	1508.99
13250	SULF2	2500.41	-0.132221	0.060053	-2.20173	0.0276843	0.622146	2637.6	2623.07	2583.56	2438.47	2418.78	2300.97
13330	SYNPO	1163.28	0.425868	0.0749731	5.68027	1.34479e-08	1.47437e-05	1011.11	938.672	1026.75	1340.67	1390.08	1272.4
13338	SYT1	228.72	0.309347	0.141563	2.18522	0.0288724	0.635815	216.736	191.759	204.172	279.102	206.928	273.624
13342	SYT15	33.5288	-0.676949	0.313271	-2.16091	0.0307025	0.657256	43.5408	37.8783	42.2087	27.4206	25.7422	24.3823
13351	SYTL3	156.633	0.409062	0.153658	2.66216	0.00776404	0.345474	148.039	126.656	128.589	169.42	190.096	176.998
13364	TACSTD2	2837.77	-0.219316	0.0642163	-3.41526	0.000637203	0.0719149	3000.44	3209	2951.66	2480.58	2692.04	2692.89
13373	TAF13	682.247	0.180989	0.0885955	2.04287	0.0410653	0.707138	684.074	587.114	645.891	694.328	741.574	740.5
13393	TAGLN	211.822	-0.358495	0.136094	-2.63417	0.00843422	0.36933	244.796	255.679	213.988	197.82	176.235	182.416
13405	TAOK3	953.003	-0.168338	0.0761423	-2.21083	0.0270473	0.615934	1008.21	982.469	1034.6	858.851	911.869	922.013
13407	TAP2	2503.53	0.165223	0.0608113	2.71698	0.006588	0.313921	2302.82	2342.54	2435.34	2579.49	2717.78	2643.22
13422	TAS2R20	27.7427	-0.949526	0.368121	-2.57938	0.00989765	0.396655	34.8326	48.5316	26.5031	15.6689	23.762	17.1579
13445	TBC1D20	3480.64	0.115193	0.0550073	2.09415	0.0362468	0.694332	3371.03	3346.31	3307.98	3593.07	3641.53	3623.93
13453	TBC1D30	292.972	-0.243615	0.119919	-2.0315	0.0422043	0.710067	294.142	303.027	355.338	272.247	270.293	262.787
13464	TBCA	1794.74	0.230331	0.0716583	3.21429	0.00130768	0.120913	1668.1	1621.67	1665.77	1788.21	1939.58	2085.14
13475	TBL1XR1	12645.8	-0.210162	0.0612588	-3.43072	0.000601974	0.0694714	13642.8	13791.3	13263.3	11929.9	10789	12458.5
13480	TBR1	2.40736	-3.71682	1.54961	-2.39855	0.0164602	NA	1.93515	4.73479	6.87118	0	0	0.903049
13507	TCEB2	2650.36	0.216239	0.0806893	2.67989	0.00736465	0.331496	2402.48	2510.62	2443.2	2590.26	3266.29	2689.28
13521	TCF7L2	1784.47	-0.187911	0.0645542	-2.9109	0.0036039	0.216926	1964.17	1872.61	1864.05	1642.3	1713.84	1649.87
13546	TDRD3	437.074	-0.253115	0.0971888	-2.60437	0.00920442	0.381834	473.143	482.949	470.185	402.495	389.104	404.566
13599	TFAP2A	1231.9	-0.322559	0.0734373	-4.3923	1.12155e-05	0.00303335	1286.87	1447.66	1374.24	1094.86	1075.23	1112.56
13609	TFDP2	1809.75	-0.144672	0.0691591	-2.09188	0.0364494	0.695565	2001.91	1858.4	1839.51	1773.52	1762.35	1622.78
13614	TFPI	1680.88	-0.243401	0.0816081	-2.98255	0.00285856	0.195875	1813.23	1750.69	1903.32	1580.6	1351.47	1685.99
13618	TFRC	15903.7	0.163123	0.058339	2.79612	0.00517208	0.270943	15145.4	14172.4	15696.7	17386.6	16028.5	16992.7
13633	TGIF2	582.648	-0.183364	0.0872577	-2.10141	0.035605	0.689514	627.955	613.155	617.425	550.37	551.478	535.508
13678	THSD7A	240.183	0.313806	0.147585	2.12628	0.0334801	0.681301	229.315	177.555	234.602	303.585	218.809	277.236
13691	TICAM1	769.506	0.183655	0.0858069	2.14033	0.0323281	0.670907	718.907	770.587	673.376	792.259	866.325	795.586
13694	TIFA	689.45	-0.232072	0.0854791	-2.71495	0.00662854	0.314017	776.961	735.076	722.456	633.611	603.952	664.644
13705	TIMM10	988.011	0.304327	0.0867837	3.50673	0.000453658	0.0557055	873.719	859.364	918.775	983.223	1213.84	1079.14
13709	TIMM17B	865.756	0.184308	0.0807659	2.282	0.0224895	0.584081	778.896	828.588	824.542	871.582	975.234	915.691
13727	TIPARP	1136.51	0.215732	0.0822206	2.62382	0.00869501	0.374679	1078.84	1017.98	1058.16	1269.18	1089.09	1305.81
13755	TLN2	1235.29	0.178749	0.0885005	2.01975	0.0434093	0.710462	1206.56	1033.37	1233.87	1398.45	1367.31	1172.16
13768	TM4SF1	536.048	-0.481824	0.100742	-4.78274	1.7292e-06	0.000698459	652.144	636.829	586.014	463.212	394.054	484.034
13780	TMA7	490.536	0.290858	0.0995591	2.92146	0.00348391	0.214757	461.532	417.845	443.682	491.612	572.269	556.278
13805	TMED7	3985.37	-0.146214	0.070198	-2.08289	0.0372615	0.699773	4141.21	4288.54	4133.51	3844.76	3398.96	4105.26
13807	TMED9	3327.16	0.17744	0.0634517	2.79645	0.00516671	0.270943	3047.86	3280.03	3041.97	3427.57	3737.57	3427.97
13817	TMEM109	1566.45	0.170114	0.0797604	2.13281	0.0329401	0.676837	1480.39	1531.7	1410.56	1625.65	1839.58	1510.8
13823	TMEM120A	530.862	-0.225671	0.0924835	-2.44012	0.0146825	0.481312	572.803	591.849	552.639	469.088	513.854	484.937
13825	TMEM121	132.462	-0.371938	0.168396	-2.20871	0.0271949	0.615934	134.493	166.901	147.24	123.393	119.8	102.948
13872	TMEM170A	1528.74	-0.156539	0.0740232	-2.11472	0.0344536	0.68648	1619.72	1645.34	1569.57	1572.77	1416.81	1348.25
13875	TMEM173	1370.2	-0.162413	0.0710866	-2.28472	0.0223294	0.584081	1416.53	1464.23	1460.62	1294.64	1363.35	1221.82
13878	TMEM178A	88.4288	-0.407443	0.196572	-2.07273	0.038197	0.699773	98.6925	107.716	96.1965	80.3031	77.2267	70.4378
13885	TMEM183A	516.081	0.209499	0.098957	2.11707	0.0342542	0.68648	468.305	439.152	527.118	572.894	564.349	524.671
13902	TMEM2	2322.16	-0.213557	0.0775376	-2.75424	0.0058829	0.289412	2591.16	2191.02	2696.45	2214.21	2068.29	2171.83
13946	TMEM263	3325.05	-0.137134	0.0686639	-1.99718	0.0458055	0.718863	3553.9	3396.03	3499.39	3132.8	2915.8	3452.35
13952	TMEM37	281.149	-0.277882	0.119186	-2.33149	0.0197274	0.557634	287.369	323.149	314.111	260.495	263.363	238.405
13966	TMEM47	3585.43	-0.287068	0.0731208	-3.92594	8.63927e-05	0.0147338	4102.51	3958.28	3763.44	3181.77	2939.56	3567.04
13973	TMEM52B	437.697	-0.22145	0.100394	-2.2058	0.0273977	0.618402	487.657	453.356	472.148	431.874	380.193	400.954
13975	TMEM54	1725.4	0.167923	0.0856516	1.96053	0.0499338	0.734133	1613.91	1737.67	1524.42	1715.74	2079.18	1681.48
13977	TMEM55B	1234.48	0.158473	0.0733797	2.15962	0.0308019	0.658466	1171.73	1197.9	1130.8	1279.95	1381.17	1245.3
14000	TMEM86A	383.027	-0.459162	0.108969	-4.21371	2.51211e-05	0.00558816	461.532	453.356	415.216	323.171	350.49	294.394
14032	TMSB10	21135.9	0.186838	0.0654668	2.85394	0.00431805	0.243668	19752	19612.7	19942.1	20672.2	24804.6	22031.7
14033	TMSB4X	9219.06	0.132107	0.0593461	2.22605	0.026011	0.612447	8814.59	8864.71	8712.66	9006.68	10271.1	9644.56
14048	TNFAIP2	2741.26	0.422199	0.0692352	6.09804	1.07377e-09	1.26779e-06	2357.98	2400.54	2270.43	3099.5	3405.89	2913.23
14049	TNFAIP3	951.564	0.226959	0.075642	3.00043	0.00269598	0.187242	870.816	859.364	900.125	1046.88	990.085	1042.12
14055	TNFRSF10B	5601.02	0.114882	0.0527847	2.17642	0.0295236	0.645525	5398.09	5267.45	5467.5	5809.24	5917.74	5746.1
14066	TNFRSF21	1044.38	0.150816	0.0724914	2.08047	0.0374821	0.699773	1006.28	996.673	966.873	1089.97	1093.05	1113.46
14070	TNFSF10	173.633	-0.356358	0.161198	-2.21068	0.027058	0.615934	187.709	222.535	175.706	161.585	121.781	172.482
14081	TNIP2	2021	0.171763	0.0760772	2.25774	0.0239618	0.596503	1822.91	2040.69	1840.49	1990.93	2338.58	2092.36
14109	TOLLIP	2464.43	0.181988	0.067004	2.71608	0.00660606	0.313921	2303.79	2365.03	2258.66	2644.13	2782.14	2432.81
14115	TOMM22	2248.75	0.158324	0.0634701	2.49447	0.0126145	0.450707	2102.54	2127.1	2146.75	2261.22	2487.09	2367.79
14126	TOP1MT	768.166	-0.196079	0.0874827	-2.24135	0.0250033	0.608117	775.994	867.65	817.67	706.08	774.247	667.353
14183	TPRA1	3926.41	0.239735	0.0715386	3.35112	0.000804843	0.0840377	3413.6	3944.08	3447.37	4210.04	4536.57	4006.83
14199	TRABD2A	236.265	-0.367837	0.129171	-2.84768	0.00440394	0.245318	257.374	255.679	285.645	205.654	191.086	222.15
14208	TRAF4	2126.96	0.152381	0.06552	2.32571	0.0200338	0.560276	1932.24	2146.04	1968.1	2205.4	2282.15	2227.82
14231	TRAPPC4	1423.06	0.173748	0.0826557	2.10207	0.0355468	0.689514	1310.09	1496.19	1208.35	1477.77	1592.06	1453.91
14241	TRHDE	332.91	-0.227033	0.112342	-2.0209	0.04329	0.710462	387.029	350.374	339.633	315.337	288.115	316.97
14242	TRHDE-AS1	84.1598	-0.403673	0.201243	-2.0059	0.0448669	0.71706	97.7249	87.5936	102.086	71.4893	69.306	76.7591
14246	TRIB3	9672.6	0.136811	0.06036	2.26659	0.0234153	0.59112	9149.37	9625.83	8868.73	9998.71	10769.2	9623.79
14253	TRIM16L	285.912	0.299139	0.120432	2.4839	0.0129954	0.45271	279.629	250.944	238.528	310.44	299.996	335.934
14276	TRIM41	985.294	0.170806	0.0847408	2.01563	0.0438386	0.712041	925.968	881.855	971.781	997.913	1154.44	979.808
14280	TRIM47	875.107	0.189705	0.0881135	2.15296	0.0313219	0.660923	735.356	879.487	839.266	911.734	998.006	886.794
14286	TRIM56	1259.94	0.224331	0.0921168	2.43529	0.0148797	0.482221	1204.63	1034.55	1244.67	1360.26	1510.87	1204.67
14293	TRIM68	511.754	0.256363	0.10282	2.49331	0.0126559	0.450707	467.338	505.439	427.976	504.343	560.388	605.043
14307	TRMT1	2524.93	0.138002	0.0664137	2.07791	0.0377178	0.699773	2355.07	2398.17	2458.9	2553.05	2850.46	2533.95
14312	TRMT112	2160.75	0.225973	0.0733417	3.0811	0.0020624	0.159074	2013.52	2051.35	1911.17	2165.25	2558.38	2264.85
14313	TRMT12	423.063	0.21937	0.102031	2.15002	0.0315537	0.66254	360.905	398.906	413.252	468.108	457.419	439.785
14341	TRPS1	907.124	-0.242856	0.0978334	-2.48234	0.0130523	0.45271	1062.4	880.671	1006.14	844.162	723.752	925.625
14364	TSHZ1	866.95	-0.185955	0.0850691	-2.18594	0.0288203	0.63558	936.611	887.773	942.333	855.913	848.503	730.566
14367	TSKU	7208.96	0.172174	0.0654578	2.63031	0.00853077	0.371985	6572.73	7011.04	6754.37	7551.43	8296.92	7067.26
14373	TSPAN1	4092.4	-0.443306	0.0571271	-7.75999	8.49344e-15	2.60732e-11	4685.96	4818.83	4643.94	3502.98	3572.23	3330.44
14375	TSPAN12	215.259	0.362523	0.139978	2.58986	0.00960145	0.38982	182.871	195.31	187.485	253.64	204.948	267.302
14387	TSPAN5	992.309	-0.209957	0.0740709	-2.83454	0.0045891	0.251565	1062.4	1075.98	1055.22	941.113	888.107	931.043
14460	TTLL5	706.935	-0.178388	0.0882828	-2.02064	0.0433171	0.710462	680.204	774.138	798.039	674.742	653.456	661.032
14478	TUBB2A	183.406	0.32065	0.143296	2.23767	0.0252426	0.609196	179.969	145.595	162.945	202.716	206.928	202.283
14496	TUFT1	722.363	0.178383	0.0842837	2.11646	0.034306	0.68648	666.658	654.585	711.658	732.521	772.267	796.489
14507	TWF2	2046.41	0.198221	0.0678098	2.92319	0.00346467	0.214757	1857.74	1974.41	1886.63	2128.03	2336.6	2095.07
14508	TWIST1	282.152	0.243762	0.121586	2.00485	0.0449788	0.71706	266.083	275.801	233.62	302.606	326.728	288.073
14516	TXN	7320.11	0.189545	0.0589643	3.21457	0.0013064	0.120913	6870.74	6992.1	6658.17	7294.85	8102.86	8001.91
14521	TXNDC16	339.074	-0.235802	0.116469	-2.02458	0.0429104	0.710462	335.748	355.109	409.326	320.233	287.125	326.904
14524	TXNDC5	96.271	0.753199	0.234886	3.20665	0.00134289	0.121964	83.2113	40.2457	90.3069	103.806	143.562	116.493
14530	TXNRD1	24516.3	0.157303	0.0526563	2.98735	0.00281407	0.193691	23350.4	22453.6	23738	26289.5	24799.7	26466.5
14547	UACA	1699.71	-0.182396	0.0847168	-2.15301	0.0313179	0.660923	1838.39	1734.12	1848.35	1733.37	1364.34	1679.67
14569	UBC	28219.5	0.117405	0.0470355	2.4961	0.0125567	0.450311	27286.5	27022.6	26906.6	29531	28962	29608.3
14603	UBE2S	1255.81	0.212662	0.102597	2.0728	0.0381912	0.699773	1121.42	1195.53	1173.01	1223.15	1640.57	1181.19
14619	UBL5	1939.41	0.173508	0.0740751	2.34233	0.0191638	0.550835	1804.52	1865.51	1799.27	1867.54	2241.55	2058.05
14650	UCA1	1177.81	-0.315358	0.0797368	-3.95499	7.65377e-05	0.0131997	1255.91	1405.05	1259.39	1039.04	983.155	1124.3
14655	UCK2	2099.58	0.12669	0.0634195	1.99765	0.0457549	0.718863	2057.06	1974.41	1989.7	2187.77	2277.2	2111.33
14660	UCP2	513.224	-0.460145	0.106608	-4.31623	1.58714e-05	0.00386683	559.257	664.054	560.492	469.088	443.558	382.893
14677	UGT2A3	15.1416	1.2532	0.48349	2.59198	0.00954245	0.388507	9.67573	8.28588	8.83437	25.462	17.8215	20.7701
14690	ULK1	3245.71	0.180315	0.0689241	2.61613	0.00889318	0.376037	3058.5	3052.76	3017.43	3325.72	3795.99	3223.88
14692	ULK3	881.937	0.23167	0.077962	2.97158	0.00296275	0.197984	814.697	832.139	787.241	978.327	965.333	913.885
14704	UNC5B	782.727	0.383476	0.0837593	4.5783	4.68762e-06	0.00153086	690.847	655.768	690.063	890.189	939.591	829.902
14720	UPK3B	370.231	-0.263715	0.10991	-2.39937	0.0164231	0.506336	410.251	416.661	384.786	353.529	355.441	300.715
14721	UPP1	3899.51	0.312956	0.0680915	4.59611	4.30457e-06	0.00150224	3463.91	3708.52	3263.81	4205.14	4629.64	4126.03
14725	UQCC2	831.888	0.16659	0.0840354	1.98238	0.0474366	0.722325	784.702	769.403	797.057	817.721	956.422	866.024
14728	UQCR11	1763.59	0.173106	0.0832319	2.0798	0.0375438	0.699773	1589.72	1730.57	1653.99	1688.32	2122.74	1796.16
14735	UQCRQ	1843.38	0.195987	0.0750062	2.61295	0.00897646	0.377479	1648.74	1704.52	1801.23	1849.91	2160.37	1895.5
14738	URB1-AS1	121.696	0.395209	0.174874	2.25997	0.023823	0.596503	107.401	118.37	90.3069	128.289	138.612	147.197
14750	USMG5	1638.66	0.206819	0.0705453	2.93171	0.00337099	0.211189	1480.39	1538.81	1546.02	1640.34	1764.33	1862.09
14761	USP19	1870.56	0.149	0.0715748	2.08174	0.0373663	0.699773	1788.08	1773.18	1760	1948.82	2133.63	1819.64
14762	USP2	357.401	-0.303511	0.120253	-2.52392	0.0116053	0.428198	400.575	377.599	405.4	304.564	377.223	279.042
14788	USP43	205.506	-0.328812	0.146749	-2.24064	0.0250493	0.608117	218.672	210.698	256.197	189.006	204.948	153.518
14816	UTP6	1657.68	0.140242	0.0654651	2.14224	0.0321742	0.669161	1570.37	1557.75	1602.95	1801.92	1690.08	1723.02
14824	VAC14	3261.37	0.181838	0.0644656	2.82071	0.00479181	0.258068	2979.16	3192.43	2997.8	3361.96	3701.93	3334.96
14842	VASP	2286.86	-0.17237	0.0640295	-2.69203	0.00710177	0.324403	2436.35	2479.85	2353.87	2112.36	2265.32	2073.4
14843	VAT1	15668.1	0.118096	0.0555211	2.12705	0.0334162	0.681148	14922.9	15392.8	14766.2	16319.2	17130.5	15477.4
14846	VAV3	391.144	-0.746651	0.109065	-6.8459	7.59956e-12	1.29606e-08	458.63	523.194	489.817	291.833	267.323	316.067
14851	VCP	13876.7	0.130876	0.0486763	2.6887	0.00717304	0.324776	13133.8	13489.4	13121	14456.5	14644.4	14415.4
14858	VEGFA	24308.7	0.0939572	0.0472951	1.98662	0.0469647	0.720903	23688.1	23179.2	23684	24886.1	25263	25151.7
14868	VIL1	329.196	-0.24401	0.115405	-2.11438	0.0344828	0.68648	366.71	327.884	375.952	282.04	292.075	330.516
14870	VIM	31539.3	-0.157911	0.0542839	-2.90898	0.0036261	0.21741	32069.2	35286	32438.8	29558.4	29724.3	30159.1
14913	VPS4A	2581.38	0.15264	0.066982	2.27883	0.0226773	0.585442	2433.45	2427.76	2473.62	2498.21	2870.26	2785
14982	WDPCP	110.12	-0.380663	0.18403	-2.06848	0.0385947	0.699773	131.59	118.37	123.681	107.724	78.2167	101.141
15011	WDR5	2664.74	0.139439	0.0601987	2.31631	0.0205414	0.564414	2528.27	2479.85	2599.27	2698.97	2867.29	2814.8
15022	WDR66	141.748	-0.348091	0.163644	-2.12713	0.0334096	0.681148	161.585	139.676	174.724	116.537	119.8	138.166
15025	WDR72	204.31	-0.411484	0.140808	-2.9223	0.0034746	0.214757	219.639	265.148	215.951	183.13	161.384	180.61
15026	WDR73	762.11	-0.172991	0.0877463	-1.97149	0.0486678	0.72893	837.918	780.057	803.928	716.852	779.197	654.71
15052	WHAMMP1	56.8097	-0.548447	0.248707	-2.2052	0.0274402	0.618402	60.9571	71.0218	70.675	51.9032	36.6332	49.6677
15063	WISP2	103.501	0.409904	0.189981	2.15761	0.0309585	0.659975	89.0167	91.1447	86.3806	118.496	136.632	99.3353
15069	WNK4	100.693	0.395769	0.186888	2.11768	0.0342025	0.68648	89.0167	78.124	93.2517	111.641	123.761	108.366
15080	WNT6	5.62277	2.45332	0.908726	2.69974	0.00693946	0.32224	1.93515	2.36739	0.981597	10.7724	5.94051	11.7396
15081	WNT7A	516.847	-0.394865	0.0985906	-4.0051	6.19921e-05	0.011464	606.668	598.951	555.584	425.998	493.063	420.821
15090	WSB1	3293.59	-0.136573	0.0602181	-2.26797	0.0233307	0.590992	3509.39	3367.62	3470.93	3161.2	2986.1	3266.33
15104	WWTR1	2676.02	-0.147939	0.0659952	-2.24167	0.024983	0.608117	2860.15	2785.24	2794.61	2534.44	2365.31	2716.37
15108	XBP1	8959.1	0.179465	0.0539993	3.32347	0.000889046	0.088056	8231.15	8729.77	8249.34	9568.8	9232.55	9742.99
15151	YBX2	301.112	-0.335189	0.114064	-2.9386	0.00329696	0.210516	329.942	330.252	347.485	252.661	277.224	269.108
15205	ZBED6CL	3273.1	-0.289878	0.0592291	-4.89418	9.8716e-07	0.000432912	3592.6	3687.22	3522.95	2903.64	3072.23	2859.95
15221	ZBTB25	404.095	-0.316495	0.115079	-2.75024	0.00595515	0.291967	418.959	432.05	492.762	379.971	391.084	309.746
15246	ZBTB8OS	863.612	0.206217	0.0810362	2.54475	0.0109357	0.415477	768.253	826.221	812.762	903.899	887.117	983.42
15280	ZCCHC7	1027.26	-0.212584	0.0851487	-2.49662	0.0125383	0.450311	1095.29	1139.9	1074.85	909.775	877.216	1066.5
15289	ZDHHC12	475.349	0.254404	0.100575	2.52949	0.011423	0.424532	438.311	440.335	422.087	473.005	566.329	512.029
15295	ZDHHC2	3180.11	-0.166682	0.0653063	-2.55231	0.0107013	0.410634	3295.55	3468.23	3328.6	3132.8	2764.32	3091.14
15296	ZDHHC20	4326.81	-0.126592	0.0605745	-2.08985	0.0366312	0.695565	4567.91	4432.95	4547.74	4412.75	3958.36	4041.14
15324	ZFHX4	140.73	-0.76166	0.165891	-4.59133	4.40425e-06	0.00150224	192.547	150.33	187.485	104.786	109.899	99.3353
15333	ZFP36L2	3779.22	-0.1457	0.056593	-2.57453	0.0100376	0.400176	3996.08	4068.37	3845.9	3576.43	3660.35	3528.21
15367	ZIC2	3446.36	-0.202799	0.0654145	-3.10021	0.00193385	0.155127	3551.96	3826.89	3685.9	3227.79	3401.93	2983.67
15377	ZMAT2	2159.51	0.140638	0.0623672	2.25499	0.0241339	0.596503	2083.19	2005.18	2074.11	2186.79	2275.22	2332.57
15386	ZMYM3	1928.83	-0.140108	0.0708714	-1.97693	0.0480495	0.725183	2055.13	1890.36	2119.27	1889.08	1897	1722.11
15395	ZMYND19	1177.45	0.178944	0.0798456	2.24112	0.0250182	0.608117	1123.35	1148.19	1042.46	1189.86	1364.34	1196.54
15396	ZMYND8	1715.22	-0.205861	0.0706228	-2.91494	0.00355757	0.215831	1916.76	1702.16	1891.54	1623.69	1531.66	1625.49
15403	ZNF114	383.374	-0.311195	0.105649	-2.94555	0.00322385	0.209673	434.44	428.498	411.289	330.026	325.738	370.25
15412	ZNF136	406.208	0.221172	0.1072	2.06318	0.0390959	0.701851	366.71	376.416	382.823	439.708	392.074	479.519
15448	ZNF211	388.281	-0.202901	0.102003	-1.98917	0.0466826	0.720903	428.635	415.478	402.455	364.302	359.401	359.413
15454	ZNF217	3597.82	-0.142247	0.0624293	-2.27854	0.0226945	0.585442	3911.9	3523.87	3887.12	3506.89	3323.72	3433.39
15496	ZNF277	710.336	-0.272476	0.0894723	-3.04536	0.002324	0.170699	779.864	812.016	741.106	650.259	586.131	692.638
15526	ZNF320	2062.32	-0.154515	0.0717797	-2.15263	0.0313474	0.660923	2279.6	2005.18	2231.17	2062.42	1849.48	1946.07
15528	ZNF324	397.161	0.219422	0.105359	2.08262	0.0372862	0.699773	335.748	381.151	384.786	406.412	439.598	435.269
15532	ZNF330	2370.23	0.177959	0.0696986	2.55326	0.0106719	0.410535	2244.77	2292.82	2136.94	2398.32	2416.8	2731.72
15618	ZNF48	1390.01	0.141527	0.0701321	2.018	0.0435912	0.710462	1277.2	1344.68	1343.81	1465.04	1516.81	1392.5
15623	ZNF486	827.288	-0.437971	0.0858278	-5.1029	3.3448e-07	0.000177032	984.022	910.263	960.984	752.107	636.625	719.73
15634	ZNF503	867.433	0.266563	0.083881	3.17787	0.0014836	0.130872	749.869	825.037	788.223	927.403	1022.76	891.309
15660	ZNF532	1410.4	-0.137613	0.0686368	-2.00494	0.0449693	0.71706	1461.04	1440.56	1530.31	1387.68	1330.67	1312.13
15713	ZNF587B	321.725	-0.249478	0.120651	-2.06777	0.0386612	0.699773	334.78	388.253	325.89	300.647	319.798	260.981
15725	ZNF606	905.083	0.211136	0.0830846	2.54122	0.0110466	0.41684	883.394	761.117	870.677	982.244	930.68	1002.38
15739	ZNF622	1466.82	0.158904	0.0692189	2.29568	0.0216942	0.577988	1318.8	1435.82	1404.67	1523.8	1598	1519.83
15755	ZNF652	1663.39	-0.170311	0.0757595	-2.24805	0.0245728	0.602504	1780.33	1813.42	1692.27	1548.28	1435.62	1710.37
15757	ZNF654	1168.52	-0.163528	0.0802565	-2.03757	0.0415931	0.709939	1264.62	1205	1234.85	1074.3	1016.82	1215.5
15836	ZNF768	2357.19	0.146287	0.0602807	2.42677	0.015234	0.484818	2264.12	2265.6	2184.05	2423.78	2526.7	2478.87
15865	ZNF799	199.779	-0.316325	0.135314	-2.33772	0.019402	0.554096	228.347	215.433	220.859	167.461	184.156	182.416
15912	ZNFX1	2776.05	0.191387	0.0754364	2.53706	0.0111788	0.419518	2676.31	2290.45	2806.39	3064.25	2975.21	2843.7
15946	ZSCAN31	2657.8	-0.366612	0.0666946	-5.49687	3.86587e-08	3.12301e-05	3000.44	3019.61	2962.46	2262.2	2187.1	2514.99
