# Supplementary material for: Disruptor of telomeric silencing 1-like promotes ovarian cancer tumor growth by stimulating pro-tumorigenic metabolic pathways and blocking apoptosis
Source: Oncogenesis. 2021 Jul 12;10(7):48. doi: 10.1038/s41389-021-00339-6 (PMC8275629; doi:10.1038/s41389-021-00339-6)
Supplement: Supplementary file 4 — Supplementary Table 3 [file 41389_2021_339_MOESM4_ESM.xlsx]

## Sheet: aUntreated_bTreated_diffexpr-re
	Gene	baseMean	log2FoldChange	lfcSE	stat	pvalue	padj	aIGRun_1	aIGRun_2	aIGRun_3	bIGRtr_1	bIGRtr_2	bIGRtr_3
264	ADGRG1	385.974	0.444234	0.119195	3.72695	0.000193811	0.00733538	303.777	348.742	329.292	476.752	468.902	388.379
267	ADGRL2	9892.88	-0.500759	0.0714307	-7.01042	2.38e-12	5.54e-10	11559.6	11414.9	11807.9	8707.24	8391.28	7476.3
409	AKR1B10	115.929	0.403495	0.177464	2.27367	0.0229859	0.225848	96.3196	96.5904	106.153	129.536	126.243	140.733
412	AKR1C2	262.77	0.326888	0.132506	2.46698	0.0136259	0.16541	224.746	237.917	237.22	285.131	329.777	261.829
413	AKR1C3	394.64	0.866766	0.11777	7.35982	1.84e-13	5.02e-11	305.012	251.135	282.715	493.615	480.066	555.295
497	AMIGO2	2988.87	-0.144106	0.0729719	-1.97481	0.0482898	0.341745	3106.92	3141.73	3162.94	2828.32	2652.81	3040.49
721	AREG	245.47	1.05067	0.137283	7.65332	1.96e-14	6.02e-12	171.646	145.394	162.48	312.725	319.471	361.105
806	ARID5B	2991.14	-0.522041	0.078598	-6.64192	3.1e-11	6.13e-09	3539.13	3459.97	3584.3	2576.15	2590.12	2197.18
942	ATF3	303.291	0.421529	0.119435	3.52935	0.000416578	0.0132663	275.375	257.235	245.886	343.384	356.4	341.468
1247	BHLHE40	2591.77	0.168819	0.0705956	2.39136	0.0167863	0.187555	2396.88	2579.47	2344.04	2756.27	2761.88	2712.11
1250	BICC1	5384.61	-0.177377	0.0725839	-2.44374	0.0145357	0.172969	5737.19	5573.77	5838.44	5361.55	5165.65	4631.1
1281	BMP2	1510.09	0.282262	0.0761253	3.70786	0.000209016	0.00776375	1384.29	1354.3	1348.58	1598.12	1630.85	1744.43
1548	C1R	2772.37	-0.228119	0.0670984	-3.39977	0.000674425	0.0192324	3001.96	2966.85	3004.79	2499.5	2639.93	2521.19
1777	CALCOCO1	877.473	-0.184828	0.0900127	-2.05336	0.040038	0.309391	924.915	970.988	906.637	845.43	867.382	749.485
2060	CCND2	861.69	0.768147	0.0870528	8.82392	1.11e-18	7.99e-16	601.38	672.066	638.003	1073.84	1106.99	1077.86
2082	CCNYL2	345.975	-0.304474	0.119202	-2.55427	0.0106409	0.140885	412.445	362.976	373.703	340.318	300.578	285.83
2134	CD68	1341.21	-0.249906	0.0909108	-2.74891	0.00597937	0.0955794	1486.78	1567.81	1318.25	1234.8	1314.81	1124.77
2389	CGNL1	1138.23	-0.441206	0.0983616	-4.48555	7.27e-06	0.000477837	1305.25	1361.42	1269.51	1046.25	1033.13	813.851
2393	CHAC1	134.45	0.735403	0.17713	4.15176	3.3e-05	0.00170364	109.903	101.674	92.0718	168.626	191.511	142.915
2411	CHD3	3976.33	-0.303489	0.0943917	-3.2152	0.00130351	0.032106	4522.08	4441.12	4220.14	3836.24	3885.18	2953.21
2504	CKB	4039.37	-0.469724	0.0780289	-6.01988	1.75e-09	2.84e-07	4675.21	5001.35	4393.45	3188.57	3317.52	3660.15
2524	CLDN1	15778.2	0.2617	0.062777	4.16873	3.06e-05	0.00160452	14378.8	14117.4	14557.1	17801.6	16343.7	17470.5
2685	COL1A2	41.87	-0.714347	0.2943	-2.42727	0.0152129	0.178774	46.9249	44.7366	63.9087	29.1263	28.3402	38.1834
2771	COX17	153.003	0.372221	0.169935	2.19037	0.0284973	0.255275	143.245	113.875	142.982	146.398	191.511	180.007
2793	CPE	616.351	0.458	0.102274	4.47818	7.53e-06	0.000485909	516.174	533.789	505.853	667.606	675.012	799.669
3093	DAPK2	33.8744	0.855648	0.324684	2.63533	0.00840559	0.120803	20.9927	30.5022	20.5808	41.3901	47.2337	42.5472
3109	DBNDD1	1213.59	-0.238096	0.0815265	-2.92047	0.00349499	0.0659561	1304.02	1385.82	1248.93	1098.37	1080.36	1164.05
3167	DDHD2	2732.02	-0.158528	0.0661595	-2.39615	0.0165684	0.186897	2915.52	2904.83	2826.06	2609.11	2565.22	2571.38
3170	DDIT3	521.247	0.237531	0.100222	2.37004	0.0177863	0.193812	475.424	461.6	497.188	541.903	551.346	600.024
3171	DDIT4	8058.04	0.132344	0.0664387	1.99198	0.0463736	0.33675	7654.94	8047.5	7361.41	8079.49	8525.25	8679.62
3523	DPP4	10530.2	-0.338136	0.0635464	-5.32108	1.03e-07	1.14e-05	11914	11409.9	11955.3	9644.65	9352.27	8905.45
3538	DPYD	5149.42	-0.33083	0.0723751	-4.57105	4.85e-06	0.000335707	5707.55	5604.28	5903.43	4912.39	4520.69	4248.17
3548	DRAP1	1624.19	0.234905	0.0897735	2.61664	0.00888006	0.125501	1628.79	1447.84	1399.49	1582.79	1804.33	1881.89
3631	DYNLT1	2636.68	0.212777	0.0921816	2.30824	0.020986	0.215648	2494.43	2417.81	2412.28	2524.79	2683.73	3287.04
3750	EHF	2815.73	-0.169111	0.0741159	-2.2817	0.0225068	0.223799	2990.85	2905.85	3048.12	2840.58	2627.05	2481.92
3899	ENPP5	197.777	0.350422	0.161352	2.17178	0.0298724	0.263192	135.835	181.997	202.558	236.077	192.37	237.828
4092	EZH2	1111.33	-0.254026	0.0871419	-2.91508	0.00355592	0.0665952	1211.4	1144.85	1268.42	965.001	976.449	1101.86
4248	FAM210B	1179.22	-0.166436	0.0783632	-2.1239	0.0336782	0.280484	1300.31	1212.97	1229.43	1119.06	1113.86	1099.68
4344	FAM8A1	1823.12	-0.183128	0.0768602	-2.38261	0.0171903	0.189565	1937.51	1898.26	1979	1733.78	1587.91	1802.25
4705	FTL	31631.7	0.195942	0.0677954	2.8902	0.00385002	0.0705008	28852.7	29941	29663.4	31715.5	33302.3	36315.6
4751	FZD8	599.537	0.208368	0.105009	1.98428	0.047225	0.339423	574.213	604.961	490.689	649.977	678.447	598.933
4775	GADD45A	2031.27	0.328533	0.0852753	3.85261	0.000116864	0.00486922	1781.91	1770.15	1847.94	2135.42	2109.2	2543.01
5150	GPRC5A	10634.7	-0.227748	0.0948448	-2.40127	0.0163384	0.185417	10934.7	11917.2	11568.6	10607.4	10711.7	8068.69
5239	GSTP1	13661.9	0.259739	0.076222	3.40766	0.000655224	0.0187961	12472.2	12439.8	12390.7	13784.4	14279.2	16605.4
5306	H3F3B	7480.09	0.151657	0.0715752	2.11885	0.0341028	0.281932	6963.41	7179.21	7115.53	7512.29	7526.47	8583.62
5418	HES1	1648.67	0.461965	0.0868548	5.31882	1.04e-07	1.14e-05	1392.93	1378.7	1386.49	1772.87	1812.91	2148.09
5514	HKDC1	2055.37	0.273819	0.0723909	3.78251	0.000155256	0.00616675	1837.48	1875.89	1869.6	2199.04	2369.41	2180.82
5517	HLA-B	3405.04	0.277563	0.0858716	3.23231	0.00122794	0.0308223	3099.52	3089.88	3042.7	3436.14	3495.29	4266.72
5525	HLA-F	106.079	0.741278	0.19653	3.77183	0.000162054	0.00641912	86.4407	69.1384	82.323	118.038	124.525	156.006
5544	HMGA2	8596.28	-0.189323	0.0620657	-3.05037	0.00228558	0.048883	9278.79	8932.07	9270.01	8300.24	7967.89	7828.68
5619	HOXB2	1237.58	-0.219731	0.0863302	-2.54524	0.0109203	0.143159	1301.55	1369.55	1320.42	1074.61	1094.96	1264.41
5620	HOXB3	3126.12	-0.273314	0.0654137	-4.17824	2.94e-05	0.00155584	3439.1	3415.23	3410.99	2843.65	2889.84	2757.93
5621	HOXB4	1973.18	-0.208703	0.077261	-2.70127	0.00690759	0.104466	2112.86	2210.39	2024.5	1795.1	1952.9	1743.34
5622	HOXB5	1118.78	-0.234255	0.0805422	-2.90848	0.00363192	0.067494	1224.99	1220.09	1181.77	978.032	1040.86	1066.95
5699	HSDL2	2396.61	-0.172357	0.0694271	-2.48256	0.0130443	0.161745	2540.12	2481.86	2598.59	2301.75	2285.25	2172.09
5842	IGF2BP2	6242.83	-0.192843	0.0715954	-2.69351	0.00707043	0.106152	6585.54	6761.33	6634.59	6073.61	6080.26	5321.67
5891	IL1A	26.6522	2.21014	0.419889	5.26363	1.41e-07	1.5e-05	3.7046	10.1674	14.0816	40.6236	45.5161	45.82
5904	IL32	888.989	0.778241	0.0908459	8.5666	1.07e-17	7e-15	612.494	679.183	670.499	1045.48	1144.77	1181.5
5949	INHBE	33.5276	0.677348	0.326311	2.07577	0.0379148	0.298896	23.4625	21.3516	32.4959	36.0247	46.3749	41.4562
5992	IPMK	995.817	-0.295543	0.0997217	-2.96367	0.00303989	0.0596347	1102.74	1063.51	1128.69	1034.75	814.996	830.215
6027	IRF1	424.196	0.285409	0.11552	2.47065	0.0134867	0.164822	348.232	362.976	434.362	440.727	460.314	498.566
6036	IRF8	85.927	0.605748	0.21369	2.83471	0.0045868	0.0801555	74.092	69.1384	60.6591	91.9779	95.3261	124.369
6040	IRS2	1468	0.387548	0.0817727	4.73933	2.14e-06	0.000162312	1215.11	1385.82	1214.26	1716.92	1639.44	1636.43
6087	ITGB4	5992.59	-0.199878	0.0804659	-2.484	0.0129914	0.161251	6068.14	6942.31	6212.14	5749.39	5924.82	5058.75
6128	JDP2	441.958	0.381919	0.110689	3.45038	0.000559805	0.0166536	391.453	378.228	380.202	456.824	488.654	556.386
6146	JUN	1948.57	0.319768	0.0886764	3.60601	0.000310939	0.0107549	1701.65	1949.09	1548.97	2112.43	2267.22	2112.09
6239	KCTD1	3054.11	-0.391173	0.0811727	-4.81903	1.44e-06	0.0001146	3345.25	3767.02	3286.42	2789.23	2706.06	2430.64
6402	KIRREL	13971.5	-0.248423	0.0895328	-2.77466	0.00552599	0.0911001	15217.3	15317.2	14983.9	13664.9	13959.7	10685.9
6546	LAMB1	26573.5	-0.15877	0.070964	-2.23733	0.0252648	0.238433	27670.9	28478.9	27956.3	26121.7	26427.7	22785.6
6552	LAMC2	5055.35	0.491939	0.0728203	6.75552	1.42e-11	2.94e-09	4173.85	4295.73	4137.82	6175.55	6148.97	5400.22
6573	LARP6	368.117	0.390851	0.115108	3.39551	0.000685002	0.0194311	349.467	312.139	294.63	397.038	435.409	420.017
6583	LBH	4825.7	-0.247301	0.0641578	-3.85457	0.000115932	0.004867	5159.27	5448.71	5106.19	4386.58	4458	4395.45
6652	LGR4	10178.6	-0.507073	0.070227	-7.22048	5.18e-13	1.29e-10	11663.3	12050.4	12137.2	9002.34	8441.95	7776.31
6666	LIF	1742.08	0.310028	0.0763296	4.0617	4.87e-05	0.00237956	1517.65	1596.28	1553.31	1905.48	2044.79	1834.98
7223	LOC103021296	30.1222	1.2497	0.383789	3.25623	0.00112903	0.0287387	7.4092	18.3013	27.0799	37.5576	36.9281	53.4567
7370	LOX	542.784	-0.344663	0.102891	-3.34978	0.000808756	0.0223149	564.334	621.229	636.92	518.909	456.02	459.291
7452	LRRC41	3264.71	-0.155348	0.0676717	-2.29561	0.0216983	0.219284	3376.13	3581.98	3363.33	3131.08	3138.89	2996.85
7587	MAFF	605.945	0.551299	0.0950883	5.79776	6.72e-09	9.43e-07	501.356	494.136	478.773	723.559	686.176	751.667
7606	MAGT1	2950.92	-0.155201	0.070657	-2.19654	0.0280533	0.253338	3092.11	3031.92	3204.1	2875.84	2635.64	2865.93
7640	MAP1B	1526.28	0.464346	0.0919998	5.04724	4.48e-07	4.21e-05	1321.31	1279.06	1251.09	1918.51	1859.29	1528.43
7723	MARS	3636.68	0.201063	0.0681039	2.9523	0.00315418	0.0614575	3268.69	3561.64	3320	3887.6	3973.64	3808.52
7826	MECOM	8562.68	-0.222826	0.0687932	-3.23907	0.0011992	0.0302056	9266.44	8895.47	9509.39	8169.94	8177.44	7357.39
7870	MEIS2	1405.06	-0.591368	0.0752385	-7.85991	3.84e-15	1.36e-12	1700.41	1691.86	1675.71	1158.92	1090.67	1112.77
7992	MIER1	2400.39	-0.157125	0.0744767	-2.10972	0.0348825	0.285255	2546.3	2444.24	2605.09	2421.32	2228.57	2156.81
8285	MRPL52	799.375	0.295331	0.0987029	2.99212	0.00277047	0.0557875	669.298	735.104	747.406	788.71	964.426	891.309
8359	MT2A	421.15	0.357897	0.116268	3.0782	0.00208253	0.0456443	346.998	402.629	356.372	422.332	515.276	483.292
8842	NKAIN1	52.9445	0.580535	0.264472	2.19507	0.0281582	0.253969	48.1598	48.8036	30.3295	62.8516	60.9744	66.5481
8862	NLGN4X	649.174	-0.354704	0.0992565	-3.57361	0.000352092	0.0117564	744.625	670.032	773.403	605.521	574.533	526.93
8930	NOV	2180.93	0.138942	0.0699262	1.98698	0.0469246	0.338955	2122.74	2112.79	1993.08	2298.68	2291.26	2267
8979	NQO1	4313.17	0.216657	0.0718225	3.01656	0.00255663	0.05273	4092.35	3792.44	4083.66	4490.05	4470.88	4949.65
8991	NR2F2	7571.65	-0.24823	0.0622051	-3.9905	6.59e-05	0.00304361	8090.85	8492.84	8079.57	7010.25	6753.56	7002.83
9022	NRP2	2093.03	-0.550181	0.0800033	-6.87697	6.11e-12	1.28e-09	2417.87	2559.14	2488.11	1815.8	1739.06	1538.24
9253	OSGIN1	312.507	0.311005	0.118753	2.61893	0.00882068	0.124906	288.959	289.771	257.801	338.019	342.659	357.833
9495	PCK2	1172.41	0.246528	0.0881368	2.79711	0.00515623	0.0871915	1042.23	1121.47	1050.7	1165.05	1268.44	1386.6
9561	PDGFC	786.916	-0.225354	0.0903636	-2.49386	0.0126363	0.159142	821.186	840.845	880.64	707.463	691.329	780.031
9607	PEA15	2353.94	0.394328	0.068739	5.7366	9.66e-09	1.32e-06	2022.71	1993.83	2086.24	2633.63	2731.82	2655.38
9647	PFDN2	1329.32	0.262939	0.0848714	3.09809	0.0019477	0.04319	1268.21	1198.74	1157.94	1326.78	1520.92	1503.33
9719	PHGDH	3425.41	0.306816	0.0842429	3.64204	0.000270487	0.0096032	3135.33	3151.9	2897.55	3577.17	3527.07	4263.44
9759	PID1	151.146	0.335179	0.165737	2.02236	0.0431396	0.321336	143.245	114.892	142.982	150.231	182.064	173.462
9807	PIM3	1426.8	0.200937	0.0930958	2.15839	0.0308975	0.26868	1244.75	1469.19	1265.17	1425.66	1469.4	1686.61
9883	PLAT	48.6236	0.749978	0.287528	2.60836	0.00909761	0.127331	25.9322	30.5022	51.9935	56.7197	64.4096	62.1843
9955	PLOD1	16931.9	-0.196022	0.062034	-3.15992	0.00157815	0.037161	17747.5	18963.2	17530.5	15920.6	15890.3	15539.5
9961	PLS3	13480.2	-0.166687	0.0598494	-2.78511	0.00535094	0.0888219	14193.6	13941.6	14639.4	12911.4	12480	12715.1
10062	POLR2F	941.278	0.212285	0.0997623	2.1279	0.0333451	0.279318	918.741	815.426	880.64	889.886	1011.66	1131.32
10081	POLR3K	461.734	0.265128	0.124356	2.13201	0.0330058	0.278277	485.303	360.943	413.782	553.4	443.138	513.839
10188	PPP1R14C	44.7298	0.745191	0.285123	2.61358	0.00895989	0.126136	28.4019	28.4687	43.3279	56.7197	55.8216	55.6386
10189	PPP1R15A	1671.01	0.164961	0.0728732	2.26367	0.0235944	0.229898	1570.75	1529.18	1626.96	1746.05	1792.3	1760.8
10438	PSG9	58.64	0.867004	0.264133	3.28246	0.00102907	0.0269775	51.8644	32.5357	41.1615	92.7444	66.9859	66.5481
10532	PTGS1	112.045	0.428655	0.187676	2.28402	0.0223706	0.223058	87.6755	98.6239	100.737	134.901	143.419	106.913
10575	PTPRM	4486.24	-0.44676	0.0913442	-4.89095	1e-06	8.46e-05	5165.45	5157.93	5206.93	4050.09	4163.43	3173.58
10676	RAB26	267.993	-0.405698	0.135319	-2.99808	0.00271684	0.0550142	326.005	320.273	268.633	213.082	218.134	261.829
10708	RAB6B	1089.32	0.176029	0.08287	2.12416	0.0336569	0.280484	970.605	1020.81	1077.78	1181.15	1178.27	1107.32
10828	RASGRP1	192.296	1.21002	0.152908	7.91337	2.51e-15	9.53e-13	118.547	131.16	98.571	275.167	273.955	256.374
10839	RASSF3	2474.17	-0.178906	0.0739125	-2.42051	0.0154987	0.180363	2626.56	2464.58	2792.48	2378.4	2312.73	2270.27
10906	RBP1	104.187	0.431296	0.188801	2.2844	0.0223483	0.223058	88.9104	89.4732	87.739	128.769	104.773	125.46
10910	RBPJ	3614.88	-0.168671	0.0689246	-2.44718	0.014398	0.172323	3760.17	3781.26	3938.51	3578.71	3378.5	3252.13
10996	RFX7	1701.39	-0.279659	0.0910606	-3.07113	0.00213252	0.0461721	1838.72	1818.95	1943.26	1670.17	1612.82	1324.42
11111	RND3	1881.95	0.200424	0.0735613	2.72458	0.00643832	0.100307	1720.17	1725.41	1807.86	2044.98	1919.4	2073.9
11385	RRP9	3367.83	0.326112	0.072638	4.48956	7.14e-06	0.000473772	3006.9	3059.37	2897.55	3520.45	3725.45	3997.25
11466	S1PR3	69.7761	0.795697	0.231653	3.43486	0.000592851	0.0175644	60.5085	50.837	42.2447	95.8103	84.1618	85.0943
11469	SAA1	297.122	0.67033	0.127873	5.24217	1.59e-07	1.64e-05	239.564	205.382	242.636	340.318	355.541	399.289
11587	SCNN1A	1063.61	-0.187095	0.0814505	-2.29704	0.0216166	0.219284	1117.55	1123.5	1157.94	1033.98	1003.93	944.765
11609	SDC3	3921.82	-0.179489	0.0721229	-2.48865	0.0128228	0.160235	4108.4	4280.48	4109.65	3733.54	3892.91	3405.96
11747	SERPINE1	226.927	0.587052	0.136529	4.29983	1.71e-05	0.000984584	200.048	172.846	172.228	285.898	261.073	269.465
11918	SIPA1L2	54.0204	1.15162	0.265628	4.33546	1.45e-05	0.000868992	38.2809	34.5692	28.1631	74.3488	83.303	65.4572
11977	SLC16A10	1130.94	-0.464247	0.0898059	-5.16945	2.35e-07	2.34e-05	1350.94	1314.65	1271.67	1055.45	922.345	870.581
11998	SLC1A4	168.02	0.540921	0.152261	3.5526	0.00038145	0.0124774	139.54	134.21	137.566	203.118	210.405	183.28
12162	SLC3A2	3527.39	0.264911	0.0759562	3.48769	0.000487221	0.0149877	3098.28	3360.33	3151.02	3568.74	3853.41	4132.53
12214	SLC7A5	7472.9	0.348907	0.0707258	4.93323	8.09e-07	7.09e-05	6347.21	6907.74	6466.69	8493.39	8803.5	7818.86
12257	SLPI	414.741	0.31404	0.115331	2.72294	0.00647029	0.100459	374.165	332.474	401.866	435.362	440.561	504.02
12317	SMIM14	527.079	-0.598288	0.111464	-5.36754	7.98e-08	9.09e-06	682.881	635.463	589.26	458.357	435.409	361.105
12696	SPATS2L	4196.65	-0.140937	0.0628109	-2.24383	0.0248433	0.236929	4367.72	4427.91	4407.53	3939.72	3971.06	4065.98
12716	SPHK1	26.6368	1.154	0.418309	2.75871	0.00580295	0.0937585	9.87893	17.2846	21.664	29.1263	24.0462	57.8205
12774	SQSTM1	4833.18	0.169424	0.0696626	2.43207	0.015013	0.17719	4515.91	4659.72	4470.36	4899.36	4974.99	5478.77
12833	SRXN1	4623.18	0.319328	0.0633592	5.03996	4.66e-07	4.32e-05	4017.02	4162.54	4159.48	5076.41	5072.9	5250.76
12909	STARD13	727.055	-0.274026	0.0881222	-3.10962	0.00187329	0.0419256	801.428	767.639	818.898	652.277	666.424	655.663
12930	STC2	458.328	0.25478	0.102263	2.49142	0.0127233	0.159543	417.385	410.763	425.697	482.117	518.712	495.293
12961	STK40	1842.38	0.148183	0.0735059	2.01593	0.0438069	0.324634	1693	1823.02	1727.7	1993.62	1938.3	1878.62
12969	STON2	1751.28	-0.441892	0.0851142	-5.19176	2.08e-07	2.09e-05	1983.2	2011.11	2061.33	1578.19	1564.72	1309.14
13119	SYT1	78.4534	0.470825	0.212353	2.21718	0.0266109	0.245998	69.1525	65.0714	62.8255	85.0796	89.3146	99.2767
13131	SYTL3	294.48	0.294636	0.120512	2.44487	0.0144904	0.172949	263.027	271.47	258.884	311.192	342.659	319.649
13377	TFAP2A	2789.14	-0.321096	0.0672061	-4.77777	1.77e-06	0.000137777	3074.82	3161.05	3057.87	2501.8	2407.2	2532.1
13486	TIMM17B	1146.56	0.205933	0.094209	2.18591	0.028822	0.257069	1155.84	1025.89	1011.71	1114.47	1214.33	1357.15
13745	TMEM54	409.722	0.685982	0.119756	5.72816	1.02e-08	1.37e-06	302.542	337.558	300.046	466.788	473.196	578.205
13801	TMSB10	39019.7	0.286733	0.0780618	3.67316	0.000239569	0.00872464	37674.5	32506.2	35284.1	38994.8	45183.7	44474.9
13803	TMSB4X	16214.2	0.404207	0.0745622	5.42107	5.92e-08	7.08e-06	14699.9	13530.8	13640.7	16841.2	18745.8	19827
13818	TNFAIP3	1464.23	0.821647	0.0795165	10.333	5e-25	5.56e-22	1032.35	1070.63	1072.37	1897.81	1962.34	1749.89
13836	TNFRSF21	2781.99	0.252108	0.0697659	3.61363	0.00030194	0.0104939	2568.52	2478.81	2573.68	3143.34	3045.28	2882.3
14015	TRIB3	1060.82	0.40811	0.0935094	4.36438	1.27e-05	0.000781001	940.968	901.849	890.389	1112.93	1155.08	1363.69
14136	TSPAN12	591.94	0.274423	0.0973167	2.8199	0.00480387	0.082822	502.591	541.923	562.18	672.205	614.897	657.845
14239	TUBB2A	207.785	0.398811	0.139632	2.85615	0.00428811	0.0758843	190.169	174.879	173.312	229.178	253.344	225.827
14269	TWF2	2520.57	0.217002	0.083028	2.6136	0.0089595	0.126136	2286.97	2434.08	2269.3	2505.63	2609.88	3017.58
14288	TXNRD1	17274.5	0.262033	0.0612137	4.28062	1.86e-05	0.00106086	15947.1	15436.2	15749.7	19469.4	18945.9	18098.9
14305	UACA	1433.08	-0.202008	0.0793025	-2.54731	0.0108557	0.14262	1569.52	1473.26	1559.8	1396.53	1349.17	1250.23
14373	UBL5	1922.1	0.194943	0.0882614	2.20871	0.0271951	0.248427	1900.46	1683.72	1791.61	1837.26	2064.54	2255
14412	UCP2	1189.46	-0.225924	0.0811302	-2.78471	0.00535756	0.0888298	1254.62	1356.33	1234.85	1056.21	1124.16	1110.59
14457	UNC5B	113.415	0.402316	0.198923	2.02247	0.0431278	0.321336	95.0847	101.674	97.4878	157.129	133.113	96.0039
14600	VAV3	4278.12	-0.533701	0.0670286	-7.96228	1.69e-15	6.6e-13	5120.99	4810.2	5251.34	3560.31	3428.31	3497.6
14613	VEGFA	2327.58	0.297773	0.07148	4.16583	3.1e-05	0.00161922	2115.33	2079.24	2072.16	2609.11	2662.26	2427.37
14827	WNT6	189.136	0.536505	0.166541	3.22146	0.00127538	0.0316328	142.01	196.231	124.568	241.442	223.286	207.281
15078	ZFP36L2	8513.46	-0.270807	0.0702244	-3.85632	0.000115108	0.00485197	8825.59	10079	9024.12	7838.05	7533.34	7780.68
15127	ZMYM3	3743.72	-0.166451	0.0752911	-2.21077	0.0270519	0.24794	3753.99	4062.9	4063.07	3627	3710.85	3244.49
15137	ZMYND8	1730.71	-0.197303	0.0929487	-2.12271	0.0337783	0.280832	1885.64	1874.87	1789.44	1675.53	1782	1376.78
15191	ZNF217	6148.9	-0.219267	0.0788634	-2.78035	0.0054301	0.0898266	6643.58	6661.69	6544.68	6211.57	5779.68	5052.2
15382	ZNF532	2169.98	-0.20477	0.0968975	-2.11326	0.0345784	0.283893	2310.44	2330.37	2334.29	2290.25	2072.27	1682.25
