# Supplementary material for: Disruptor of telomeric silencing 1-like promotes ovarian cancer tumor growth by stimulating pro-tumorigenic metabolic pathways and blocking apoptosis
Source: Oncogenesis. 2021 Jul 12;10(7):48. doi: 10.1038/s41389-021-00339-6 (PMC8275629; doi:10.1038/s41389-021-00339-6)
Supplement: Supplementary file 5 — Supplementary Table 4 [file 41389_2021_339_MOESM5_ESM.xlsx]

## Sheet: aUntreated_bTreated_diffexpr-re
	Gene	baseMean	log2FoldChange	lfcSE	stat	pvalue	padj	aSKun_1	aSKun_2	aSKun_3	bSKtr_1	bSKtr_2	bSKtr_3
267	ADGRG1	19254.9	0.150061	0.0609129	2.46353	0.0137576	0.46615	18290	17973.3	18498.2	20207	21804.7	18756.3
271	ADGRL2	1120.22	-0.170005	0.0764701	-2.22316	0.0262051	0.612447	1228.82	1123.33	1205.4	1091.93	989.095	1082.76
413	AKR1B10	24.5163	0.843655	0.37456	2.25239	0.0242975	0.598622	22.2542	16.5718	13.7424	32.3171	29.7026	32.5097
415	AKR1C2	641.952	0.653561	0.0883515	7.39728	1.38999e-13	3.04785e-10	468.305	517.276	512.394	787.362	755.435	810.938
416	AKR1C3	6249.04	0.265067	0.0577155	4.59264	4.37675e-06	0.00150224	5512.26	5962.28	5557.8	7002.04	6563.28	6896.58
506	AMIGO2	6830.47	-0.185219	0.0556284	-3.32958	0.000869771	0.0872557	7238.42	7406.39	7161.73	6481.05	6083.08	6612.12
738	AREG	272.304	0.253692	0.125338	2.02406	0.042964	0.710462	227.38	268.699	250.307	272.247	290.095	325.097
822	ARID5B	1383.59	-0.310358	0.0720233	-4.30913	1.63898e-05	0.00392455	1546.18	1490.27	1558.78	1289.75	1150.48	1266.07
961	ATF3	1610.6	0.326743	0.066408	4.92024	8.64389e-07	0.000390221	1457.17	1448.85	1381.11	1845.01	1783.14	1748.3
1271	BHLHE40	9093.08	0.128519	0.0504613	2.54688	0.0108692	0.415003	8519.48	8796.06	8749.96	9457.16	9651.35	9384.48
1274	BICC1	1454.94	-0.230891	0.0745037	-3.09906	0.00194136	0.155127	1624.56	1478.44	1608.84	1435.66	1267.31	1314.84
1303	BMP2	243.632	0.264664	0.131159	2.01789	0.0436025	0.710462	220.607	252.128	192.393	265.392	270.293	260.981
1573	C1R	763.581	-0.17229	0.0813014	-2.11915	0.034078	0.686435	790.507	848.711	789.204	700.204	727.713	725.148
1815	CALCOCO1	1521.65	-0.197047	0.0669653	-2.94253	0.00325541	0.209947	1593.59	1594.44	1687.37	1436.64	1431.66	1386.18
2097	CCND2	55.7136	0.507283	0.246739	2.05595	0.0397872	0.703565	47.4111	48.5316	42.2087	59.7377	72.2762	64.1165
2119	CCNYL2	63.8139	-0.931129	0.238689	-3.90102	9.57885e-05	0.0158477	77.4059	94.6958	79.5094	44.0688	36.6332	50.5707
2172	CD68	397.078	-0.340537	0.108483	-3.13907	0.00169483	0.145329	484.754	442.703	403.436	337.861	373.262	340.449
2439	CGNL1	554.314	-0.452972	0.102381	-4.42437	9.67255e-06	0.00269935	696.653	550.419	673.376	451.46	466.33	487.646
2443	CHAC1	3033.36	0.212403	0.0627834	3.38311	0.000716706	0.0779585	2762.42	2946.22	2723.93	3345.31	3325.7	3096.55
2460	CHD3	4412.34	-0.164118	0.0625916	-2.62204	0.00874047	0.374679	4749.82	4315.76	4920.75	4149.32	4238.56	4099.84
2557	CKB	2488.66	-0.219028	0.0750622	-2.91796	0.00352335	0.215458	2625.03	2824.3	2582.58	2259.26	2537.59	2103.2
2574	CLDN1	7429.4	0.319481	0.05869	5.44354	5.22332e-08	3.81775e-05	6592.08	6594.38	6644.43	8557.18	7677.12	8511.23
2735	COL1A2	174.209	-0.492643	0.153548	-3.2084	0.00133476	0.121948	208.996	232.005	170.798	144.937	138.612	149.906
2817	COX17	248.468	0.33465	0.129304	2.58809	0.0096509	0.38982	206.093	233.188	220.859	246.785	283.164	300.715
2840	CPE	2472.58	0.162742	0.070136	2.32037	0.0203208	0.564111	2310.56	2470.38	2221.35	2630.42	2427.69	2775.07
3145	DAPK2	90.6313	0.517095	0.19724	2.62165	0.00875049	0.374679	74.5031	67.4707	81.4726	99.8892	103.959	116.493
3160	DBNDD1	976.376	-0.172556	0.0830394	-2.078	0.0377098	0.699773	1013.05	1075.98	1014.97	941.113	984.145	828.999
3219	DDHD2	1931.71	-0.129353	0.0630529	-2.0515	0.0402181	0.704128	2038.68	1944.81	2070.19	1832.28	1838.59	1865.7
3222	DDIT3	3346.51	0.119097	0.0593187	2.00775	0.0446699	0.71706	3169.77	3287.13	3169.58	3329.64	3601.93	3520.99
3223	DDIT4	15932.9	0.183096	0.0624429	2.93221	0.00336561	0.211189	14722.6	15371.5	14675.9	16196.7	18474	16156.4
3578	DPP4	261.088	-0.294526	0.128592	-2.29039	0.0219987	0.583174	308.656	294.741	260.123	221.323	219.799	261.884
3589	DPYD	2117.6	-0.322914	0.0630993	-5.11755	3.09526e-07	0.000169675	2391.84	2383.97	2285.16	1955.67	1838.59	1850.35
3598	DRAP1	2458.57	0.155676	0.0708413	2.19754	0.0279821	0.625743	2269.93	2407.64	2300.86	2508.98	2836.59	2427.39
3683	DYNLT1	2762.35	0.153416	0.0635016	2.41594	0.0156946	0.496642	2544.72	2749.73	2554.12	2800.82	3038.57	2886.14
3807	EHF	2028.92	-0.277199	0.078363	-3.53737	0.000404138	0.0512654	2287.34	1968.49	2411.78	1884.18	1741.56	1880.15
3956	ENPP5	160.059	0.335344	0.163519	2.0508	0.0402863	0.704128	145.136	137.309	142.332	189.006	141.582	204.992
4150	EZH2	1348.54	-0.150979	0.0700772	-2.15447	0.0312037	0.660923	1468.78	1374.27	1413.5	1299.54	1225.73	1309.42
4305	FAM210B	1693.86	-0.204185	0.0656831	-3.10864	0.00187952	0.152639	1850	1819.34	1771.78	1582.56	1515.82	1623.68
4409	FAM8A1	2046.37	-0.163929	0.0668077	-2.45374	0.0141377	0.471739	2112.21	2129.47	2245.89	1992.89	1812.85	1984.9
4778	FTL	80205.6	0.18109	0.059723	3.03217	0.00242802	0.173949	72782.8	79314.8	73439.2	82958	91013.6	81725
4823	FZD8	228.986	0.452752	0.128912	3.5121	0.000444582	0.0550314	183.839	209.514	187.485	258.537	266.333	268.205
4851	GADD45A	5517.14	0.256177	0.0642857	3.98497	6.74886e-05	0.0121869	4840.77	5357.41	4890.32	5615.34	6226.65	6172.34
5240	GPRC5A	669.864	-0.214727	0.0964875	-2.22544	0.026052	0.612447	736.323	669.973	750.922	603.252	697.02	561.696
5322	GSTP1	12211.5	0.154173	0.0630927	2.44359	0.014542	0.481045	11219	12277.3	11184.3	12542	13795.8	12250.8
5396	H3F3B	19914.1	0.163788	0.0539995	3.03313	0.00242028	0.173949	18431.3	19441	18484.5	20069.9	21504.7	21553.1
5520	HES1	1516.51	0.26584	0.0740691	3.58909	0.000331836	0.0444405	1356.54	1503.3	1274.11	1673.63	1652.45	1639.03
5608	HKDC1	3323.88	0.24435	0.060582	4.03337	5.4982e-05	0.0108195	3092.36	3017.24	3018.41	3711.57	3701.93	3401.78
5611	HLA-B	16129.3	0.113878	0.0565471	2.01386	0.0440247	0.713381	14905.5	16391.8	15184.3	16381.8	17373	16539.3
5620	HLA-F	2283.92	0.137217	0.0690617	1.98688	0.0469357	0.720903	2107.37	2252.58	2167.37	2212.25	2546.5	2417.46
5639	HMGA2	1050	-0.254437	0.0813542	-3.12752	0.00176286	0.149592	1061.43	1154.1	1212.27	986.161	889.097	996.966
5717	HOXB2	1556.99	-0.23444	0.0735621	-3.18697	0.00143772	0.1283	1610.04	1815.79	1625.52	1376.9	1504.93	1408.76
5718	HOXB3	2567.93	-0.241212	0.0589379	-4.09265	4.26478e-05	0.00872802	2729.52	2827.85	2789.7	2304.31	2381.16	2375.02
5719	HOXB4	494.052	-0.460574	0.101303	-4.54651	5.45429e-06	0.00173806	586.349	517.276	611.535	424.039	438.608	386.505
5720	HOXB5	779.215	-0.232417	0.0828543	-2.80513	0.00502958	0.268986	803.086	903.161	820.615	708.038	729.693	710.699
5794	HSDL2	2569.73	-0.152415	0.0672044	-2.26793	0.0233332	0.590992	2628.9	2671.6	2816.2	2413.01	2286.11	2602.59
5940	IGF2BP2	2651.05	-0.124386	0.0597627	-2.08133	0.0374036	0.699773	2811.77	2702.38	2780.86	2608.87	2460.36	2542.08
5998	IL1A	1999.59	0.316813	0.0725899	4.36442	1.2746e-05	0.0032072	1753.24	1818.16	1772.76	2257.3	2013.83	2382.24
6013	IL32	2654.96	0.147383	0.0713453	2.06576	0.0388507	0.700729	2387.97	2691.73	2480.5	2616.71	3004.91	2747.98
6057	INHBE	1418.35	0.21642	0.0688975	3.14119	0.00168261	0.145092	1339.12	1313.9	1282.95	1547.3	1569.29	1457.52
6097	IPMK	1308.06	-0.181726	0.0799857	-2.27198	0.0230876	0.589646	1385.56	1442.93	1343.81	1302.48	1093.05	1280.52
6132	IRF1	1581.54	0.206873	0.0754289	2.74262	0.00609505	0.296054	1494.9	1562.48	1348.71	1701.05	1779.18	1602.91
6142	IRF8	4.05166	2.21961	1.06677	2.08069	0.0374623	NA	0.967573	3.55109	0	3.91722	5.94051	9.93353
6146	IRS2	1212.9	0.204043	0.0793955	2.56996	0.010171	0.402359	1179.47	1092.55	1108.22	1365.15	1354.44	1177.58
6189	ITGB4	5005.07	-0.158374	0.0636363	-2.48873	0.01282	0.451316	5380.68	5079.25	5376.21	4824.06	4994.98	4375.27
6228	JDP2	1864.65	0.145767	0.0725193	2.01004	0.0444266	0.716286	1658.42	1834.73	1818.9	1930.21	2097.99	1847.64
6247	JUN	2798.71	0.187201	0.0703204	2.66211	0.00776523	0.345474	2587.29	2724.87	2540.37	2924.21	3249.46	2766.04
6340	KCTD1	1804.82	-0.139511	0.0651153	-2.14252	0.0321513	0.669161	1814.2	1968.49	1894.48	1723.58	1738.59	1689.6
6508	KIRREL	6256.43	-0.148975	0.0674426	-2.20891	0.0271807	0.615934	6743.99	5977.67	7012.53	6148.08	6006.85	5649.47
6657	LAMB1	5677.27	-0.15307	0.0530967	-2.88286	0.00394088	0.226549	6051.2	5803.67	6078.05	5428.29	5377.15	5325.28
6663	LAMC2	2468.52	0.160473	0.0616511	2.60291	0.00924352	0.382422	2429.58	2257.31	2305.77	2673.51	2571.25	2573.69
6685	LARP6	1091.24	0.167464	0.081115	2.06453	0.0389679	0.701851	1053.69	1093.74	937.425	1146.77	1216.81	1099.01
6695	LBH	757.064	-0.282602	0.0861429	-3.28062	0.00103579	0.0993643	869.848	821.486	800.983	650.259	740.584	659.225
6758	LGR4	1697.62	-0.230954	0.0715061	-3.22985	0.00123855	0.116628	1892.57	1754.24	1852.27	1613.9	1444.53	1628.2
6771	LIF	1837.58	0.168832	0.0644761	2.61853	0.00883105	0.374679	1771.63	1664.28	1753.13	1910.63	1996.01	1929.81
7342	LOC103021296	54.4341	0.804725	0.271821	2.96049	0.00307149	0.202336	30.9623	54.4501	34.3559	55.8204	74.2564	76.7591
7489	LOX	3262.19	-0.14597	0.060914	-2.39633	0.0165601	0.506336	3403.92	3401.95	3475.84	3154.34	2916.79	3220.27
7574	LRRC41	1359.15	-0.174939	0.0709225	-2.46663	0.0136393	0.463163	1426.2	1441.74	1455.71	1286.81	1341.57	1202.86
7716	MAFF	1479.93	0.21487	0.071829	2.9914	0.00277698	0.192	1371.05	1347.05	1390.92	1502.26	1706.91	1561.37
7734	MAGT1	3555.14	-0.110837	0.0563895	-1.96555	0.0493502	0.730969	3692.26	3645.79	3735.96	3519.63	3395	3342.18
7770	MAP1B	14448.2	0.13796	0.0616217	2.23882	0.0251675	0.608659	14157.5	12712.9	14400	15845.2	14862.2	14711.6
7855	MARS	10387.6	0.126464	0.0493164	2.56433	0.0103375	0.405239	9869.25	9935.96	9992.66	10661.7	10964.2	10901.6
7962	MECOM	10448.7	-0.372543	0.0605334	-6.15434	7.53897e-10	9.64297e-07	11895.3	11181.2	12293.5	9340.62	8549.39	9432.34
8010	MEIS2	384.841	-0.228231	0.106527	-2.14247	0.0321556	0.669161	418.959	414.294	412.271	389.764	329.698	344.062
8136	MIER1	2368.24	-0.146245	0.0715452	-2.04409	0.0409447	0.707138	2546.65	2428.95	2489.33	2248.49	2051.46	2444.55
8437	MRPL52	659.824	0.218663	0.0919874	2.3771	0.0174495	0.521075	605.701	619.074	604.664	692.369	785.138	652.001
8515	MT2A	2852.22	0.439623	0.0799066	5.50171	3.76133e-08	3.12301e-05	2435.38	2423.03	2403.93	3013.32	3767.27	3070.37
9011	NKAIN1	71.8569	0.488569	0.222686	2.19398	0.0282366	0.626307	59.9895	61.5523	57.9142	71.4893	98.0185	82.1774
9031	NLGN4X	592.601	-0.472315	0.0933723	-5.05841	4.22768e-07	0.000209325	717.939	664.054	684.173	517.074	449.499	522.865
9106	NOV	1257.51	0.160177	0.0723503	2.21391	0.0268353	0.615934	1152.38	1201.45	1210.31	1348.5	1253.45	1378.96
9159	NQO1	26453.3	0.104942	0.0515198	2.03693	0.0416573	0.709939	25068.9	26397.6	25011.1	27142.4	26837.3	28262.7
9170	NR2F2	1985.89	-0.193172	0.0658237	-2.9347	0.00333876	0.210891	2101.57	2231.27	2025.04	1868.52	1798	1890.98
9203	NRP2	1873.31	-0.172037	0.0700233	-2.45685	0.0140161	0.471739	2039.64	1840.65	2072.15	1704.97	1839.58	1742.88
9438	OSGIN1	517.039	0.27546	0.0944591	2.91618	0.00354343	0.215826	450.889	477.03	476.075	528.825	585.14	584.272
9696	PCK2	5734.88	0.155156	0.0618859	2.50713	0.0121714	0.441654	5468.72	5634.4	5177.93	5972.79	6414.76	5740.68
9762	PDGFC	2057.93	-0.252157	0.0681764	-3.69859	0.000216801	0.0308119	2230.26	2344.9	2138.9	1852.85	1793.04	1987.61
9809	PEA15	5563.41	0.103277	0.0519828	1.98676	0.0469495	0.720903	5383.58	5311.25	5397.8	5677.04	5817.74	5793.06
9852	PFDN2	2579.08	0.165424	0.0714749	2.31443	0.0206439	0.564439	2310.56	2514.17	2470.68	2478.62	2891.05	2809.38
9917	PHGDH	10324.4	0.147572	0.0580814	2.54078	0.0110605	0.41684	9492.86	10234.2	9664.81	10585.3	11462.2	10507
9958	PID1	42.7945	0.857985	0.288693	2.97197	0.002959	0.197984	31.9299	31.9598	27.4847	45.0481	64.3556	55.989
10005	PIM3	2190.3	0.166074	0.0786197	2.11237	0.0346545	0.686532	2015.46	2146.04	2031.91	2164.27	2616.8	2167.32
10078	PLAT	417.516	0.306933	0.110732	2.77186	0.0055737	0.285987	350.262	370.497	398.528	454.398	517.815	413.596
10150	PLOD1	3740.92	-0.126583	0.0626456	-2.02061	0.0433197	0.710462	3919.64	3870.69	3923.44	3445.2	3850.44	3436.1
10156	PLS3	8178.71	-0.164418	0.057177	-2.8756	0.00403259	0.230097	8774.92	8654.01	8504.56	7926.5	7236.53	7975.73
10259	POLR2F	690.058	0.285118	0.0973429	2.929	0.00340053	0.212174	647.307	608.42	610.553	652.218	800.979	820.871
10279	POLR3K	819.865	0.214245	0.0853967	2.50882	0.0121136	0.440828	766.318	749.28	761.719	794.217	924.74	922.916
10379	PPP1R14C	551.768	0.328251	0.0923382	3.55488	0.000378157	0.0485676	485.722	500.704	481.964	571.915	633.655	636.649
10380	PPP1R15A	6799.62	0.249816	0.0534816	4.67106	2.99655e-06	0.00112181	6184.73	6362.37	6091.79	7194.96	7369.21	7594.64
10639	PSG9	160.898	0.448538	0.158745	2.82552	0.00472035	0.256856	140.298	140.86	127.608	185.089	158.414	213.119
10733	PTGS1	55.2998	0.62582	0.251401	2.48933	0.0127983	0.451316	49.3462	35.5109	45.1535	61.6963	73.2663	66.8256
10780	PTPRM	3967.57	-0.135961	0.0600625	-2.26366	0.0235953	0.594022	4122.83	3965.39	4373.02	3890.78	3745.49	3707.92
10883	RAB26	178.862	-0.32561	0.154894	-2.10215	0.0355404	0.689514	177.066	240.291	180.614	148.855	168.315	158.034
10917	RAB6B	426.324	0.21763	0.103338	2.10601	0.0352034	0.687452	405.413	374.048	402.455	424.039	495.043	456.943
11043	RASGRP1	182.233	0.307784	0.147187	2.0911	0.0365187	0.695565	178.033	140.86	168.835	215.447	186.136	204.089
11054	RASSF3	1819.77	-0.169229	0.0654594	-2.58524	0.00973099	0.390997	1865.48	1993.35	1921.97	1690.28	1671.26	1776.3
11125	RBP1	337.546	0.445672	0.114413	3.89528	9.80866e-05	0.0158477	262.212	306.578	289.571	358.426	413.856	394.632
11129	RBPJ	3764.12	-0.141492	0.0612749	-2.30913	0.0209362	0.56876	3923.51	3907.38	4014.73	3762.49	3355.4	3621.22
11219	RFX7	1325.22	-0.244787	0.080049	-3.05797	0.00222845	0.169329	1469.74	1315.09	1525.4	1309.33	1151.47	1180.28
11339	RND3	4876.67	0.15496	0.0637847	2.42942	0.0151231	0.484603	4682.09	4584.46	4579.15	5240.27	4718.75	5455.32
11629	RRP9	1067.73	0.158378	0.0755321	2.09683	0.0360086	0.690869	1028.53	999.041	999.266	1097.8	1198.99	1082.76
11712	S1PR3	9.44215	1.27058	0.616563	2.06074	0.0393274	0.701903	4.83787	5.91849	5.88958	8.81375	15.8414	15.3518
11714	SAA1	244.437	0.310645	0.134912	2.30258	0.0213025	0.573635	221.574	202.412	229.694	267.351	309.897	235.696
11832	SCNN1A	1491.15	-0.171081	0.0686144	-2.49337	0.0126538	0.450707	1577.14	1580.24	1580.37	1395.51	1476.22	1337.41
11852	SDC3	3531.46	-0.147594	0.0596294	-2.4752	0.0133163	0.456232	3744.51	3592.52	3796.82	3389.38	3463.32	3202.21
11990	SERPINE1	388.281	0.228386	0.109986	2.07651	0.0378468	0.699773	372.516	327.884	371.044	455.377	421.776	381.087
12154	SIPA1L2	668.943	0.250243	0.0904276	2.76733	0.00565169	0.286708	617.312	582.379	632.149	776.59	740.584	664.644
12206	SLC16A10	43.3379	-0.56188	0.285914	-1.9652	0.0493908	0.730969	53.2165	42.6131	58.8958	43.0895	29.7026	32.5097
12224	SLC1A4	2590.4	0.161126	0.058607	2.74927	0.00597287	0.291967	2431.51	2423.03	2482.46	2766.54	2761.35	2677.54
12388	SLC3A2	45226.8	0.190085	0.0664596	2.86015	0.00423436	0.240586	41147	44457.3	41151.5	46556.2	53050.8	44998
12437	SLC7A5	64565.4	0.19048	0.0616121	3.0916	0.00199084	0.156705	60305.9	59721.1	60899.3	68732.6	74452.4	63281.1
12489	SLPI	2564.61	0.137885	0.0654562	2.10652	0.0351594	0.687452	2500.21	2356.74	2467.74	2599.08	2871.25	2592.65
12550	SMIM14	726.229	-0.182356	0.0820528	-2.22242	0.0262551	0.612447	777.929	757.566	780.37	706.08	655.437	679.996
12911	SPATS2L	2129.71	-0.170566	0.0729666	-2.33759	0.0194084	0.554096	2131.56	2464.46	2173.26	2024.23	1896.01	2088.75
12932	SPHK1	246.76	0.39625	0.126792	3.12519	0.00177689	0.149592	215.769	221.351	202.209	280.082	301.976	259.175
12992	SQSTM1	56203.9	0.272783	0.0565962	4.81981	1.43694e-06	0.000612657	49767.1	52931.4	50021.2	59926.7	65315.9	59260.8
13049	SRXN1	4067.37	0.155697	0.0560517	2.77773	0.00547401	0.281949	3849.97	3939.34	3756.57	4227.66	4224.69	4405.97
13124	STARD13	241.552	-0.279108	0.125383	-2.22604	0.0260113	0.612447	265.115	268.699	261.105	205.654	214.849	233.89
13145	STC2	1682.58	0.303855	0.0657727	4.61977	3.84169e-06	0.00140396	1450.39	1522.23	1546.02	1811.72	1894.03	1871.12
13177	STK40	1648.68	0.152551	0.0687461	2.21905	0.0264836	0.614703	1557.79	1556.56	1569.57	1781.36	1804.93	1621.88
13187	STON2	578.448	-0.221376	0.0939342	-2.35672	0.0184374	0.540067	630.858	563.44	672.394	535.68	544.547	523.768
13338	SYT1	228.72	0.309347	0.141563	2.18522	0.0288724	0.635815	216.736	191.759	204.172	279.102	206.928	273.624
13351	SYTL3	156.633	0.409062	0.153658	2.66216	0.00776404	0.345474	148.039	126.656	128.589	169.42	190.096	176.998
13599	TFAP2A	1231.9	-0.322559	0.0734373	-4.3923	1.12155e-05	0.00303335	1286.87	1447.66	1374.24	1094.86	1075.23	1112.56
13709	TIMM17B	865.756	0.184308	0.0807659	2.282	0.0224895	0.584081	778.896	828.588	824.542	871.582	975.234	915.691
13975	TMEM54	1725.4	0.167923	0.0856516	1.96053	0.0499338	0.734133	1613.91	1737.67	1524.42	1715.74	2079.18	1681.48
14032	TMSB10	21135.9	0.186838	0.0654668	2.85394	0.00431805	0.243668	19752	19612.7	19942.1	20672.2	24804.6	22031.7
14033	TMSB4X	9219.06	0.132107	0.0593461	2.22605	0.026011	0.612447	8814.59	8864.71	8712.66	9006.68	10271.1	9644.56
14049	TNFAIP3	951.564	0.226959	0.075642	3.00043	0.00269598	0.187242	870.816	859.364	900.125	1046.88	990.085	1042.12
14066	TNFRSF21	1044.38	0.150816	0.0724914	2.08047	0.0374821	0.699773	1006.28	996.673	966.873	1089.97	1093.05	1113.46
14246	TRIB3	9672.6	0.136811	0.06036	2.26659	0.0234153	0.59112	9149.37	9625.83	8868.73	9998.71	10769.2	9623.79
14375	TSPAN12	215.259	0.362523	0.139978	2.58986	0.00960145	0.38982	182.871	195.31	187.485	253.64	204.948	267.302
14478	TUBB2A	183.406	0.32065	0.143296	2.23767	0.0252426	0.609196	179.969	145.595	162.945	202.716	206.928	202.283
14507	TWF2	2046.41	0.198221	0.0678098	2.92319	0.00346467	0.214757	1857.74	1974.41	1886.63	2128.03	2336.6	2095.07
14530	TXNRD1	24516.3	0.157303	0.0526563	2.98735	0.00281407	0.193691	23350.4	22453.6	23738	26289.5	24799.7	26466.5
14547	UACA	1699.71	-0.182396	0.0847168	-2.15301	0.0313179	0.660923	1838.39	1734.12	1848.35	1733.37	1364.34	1679.67
14619	UBL5	1939.41	0.173508	0.0740751	2.34233	0.0191638	0.550835	1804.52	1865.51	1799.27	1867.54	2241.55	2058.05
14660	UCP2	513.224	-0.460145	0.106608	-4.31623	1.58714e-05	0.00386683	559.257	664.054	560.492	469.088	443.558	382.893
14704	UNC5B	782.727	0.383476	0.0837593	4.5783	4.68762e-06	0.00153086	690.847	655.768	690.063	890.189	939.591	829.902
14846	VAV3	391.144	-0.746651	0.109065	-6.8459	7.59956e-12	1.29606e-08	458.63	523.194	489.817	291.833	267.323	316.067
14858	VEGFA	24308.7	0.0939572	0.0472951	1.98662	0.0469647	0.720903	23688.1	23179.2	23684	24886.1	25263	25151.7
15080	WNT6	5.62277	2.45332	0.908726	2.69974	0.00693946	0.32224	1.93515	2.36739	0.981597	10.7724	5.94051	11.7396
15333	ZFP36L2	3779.22	-0.1457	0.056593	-2.57453	0.0100376	0.400176	3996.08	4068.37	3845.9	3576.43	3660.35	3528.21
15386	ZMYM3	1928.83	-0.140108	0.0708714	-1.97693	0.0480495	0.725183	2055.13	1890.36	2119.27	1889.08	1897	1722.11
15396	ZMYND8	1715.22	-0.205861	0.0706228	-2.91494	0.00355757	0.215831	1916.76	1702.16	1891.54	1623.69	1531.66	1625.49
15454	ZNF217	3597.82	-0.142247	0.0624293	-2.27854	0.0226945	0.585442	3911.9	3523.87	3887.12	3506.89	3323.72	3433.39
15660	ZNF532	1410.4	-0.137613	0.0686368	-2.00494	0.0449693	0.71706	1461.04	1440.56	1530.31	1387.68	1330.67	1312.13
