# Supplementary material for: Disruptor of telomeric silencing 1-like promotes ovarian cancer tumor growth by stimulating pro-tumorigenic metabolic pathways and blocking apoptosis
Source: Oncogenesis. 2021 Jul 12;10(7):48. doi: 10.1038/s41389-021-00339-6 (PMC8275629; doi:10.1038/s41389-021-00339-6)
Supplement: Supplementary file 6 — Supplementary Table 5 [file 41389_2021_339_MOESM6_ESM.xlsx]

## Sheet: enrichment_results_wg_result159
description	pValue	-log10pValue
regulation of intracellular signal transduction	6.02195e-08	7.22026
apoptotic process	1.67879e-07	6.775
regulation of phosphate metabolic process	6.97895e-07	6.15621
regulation of phosphorus metabolic process	7.13954e-07	6.14633
regulation of phosphorylation	1.06313e-06	5.97342
positive regulation of cell proliferation	1.40492e-06	5.85235
regulation of cell death	1.60408e-06	5.79477
tertiary alcohol metabolic process	1.87478e-06	5.72705
apoptotic signaling pathway	3.07875e-06	5.51163
regulation of protein phosphorylation	3.92767e-06	5.40587
description	-log10pValue
regulation of intracellular signal transduction	7.22026
apoptotic process	6.775
regulation of phosphate metabolic process	6.15621
regulation of phosphorus metabolic process	6.14633
regulation of phosphorylation	5.97342
positive regulation of cell proliferation	5.85235
regulation of cell death	5.79477
tertiary alcohol metabolic process	5.72705
apoptotic signaling pathway	5.51163
regulation of protein phosphorylation	5.40587

## Sheet: Genes
S. no.	Genes Abbreviation	Full name
1	AKR1C3	Aldo-Keto Reductase Family 1 Member C3
2	ATF3	Activating Transcription Factor 3
3	BMP2	Bone Morphogenetic Protein 2
4	CCND2	Cyclin D2
5	CHAC1	ChaC Glutathione Specific Gamma-Glutamylcyclotransferase 1
6	DAPK2	Death Associated Protein Kinase 2
7	DDIT3	DNA Damage Inducible Transcript 3
8	DDIT4	DNA Damage Inducible Transcript 4
9	GADD45A	Growth Arrest And DNA Damage Inducible Alpha
10	GSTP1	Glutathione S-Transferase Pi 1
11	IL1A	Interleukin 1 Alpha
12	INHBE	Inhibin Subunit Beta E
13	IRF1	Interferon Regulatory Factor 1
14	IRS2	Insulin Receptor Substrate 2
15	JUN	Jun Proto-Oncogene, AP-1 Transcription Factor Subunit
16	NQO1	NAD(P)H Quinone Dehydrogenase 1
17	OSGIN1	Oxidative Stress Induced Growth Inhibitor 1
18	PEA15	Proliferation And Apoptosis Adaptor Protein 15
19	PIM3	Pim-3 Proto-Oncogene, Serine/Threonine Kinase
20	PPP1R15A	Protein Phosphatase 1 Regulatory Subunit 15A
21	SERPINE1	Serpin Family E Member 1
22	SPHK1	Sphingosine Kinase 1
23	SQSTM1	Sequestosome 1
24	STK40	Serine/Threonine Kinase 40
25	TNFAIP3	TNF Alpha Induced Protein 3
26	TNFRSF21	TNF Receptor Superfamily Member 21
28	TRIB3	Tribbles Pseudokinase 3
29	UNC5B	Unc-5 Netrin Receptor B
30	VEGFA	Vascular Endothelial Growth Factor A
