# Supplementary material for: Disruptor of telomeric silencing 1-like promotes ovarian cancer tumor growth by stimulating pro-tumorigenic metabolic pathways and blocking apoptosis
Source: Oncogenesis. 2021 Jul 12;10(7):48. doi: 10.1038/s41389-021-00339-6 (PMC8275629; doi:10.1038/s41389-021-00339-6)
Supplement: Supplementary file 7 — Supplementary Table 6 [file 41389_2021_339_MOESM7_ESM.xlsx]

## Sheet: enrichment_results_wg_result159
description	pValue	-log10pValue
cranial nerve morphogenesis	3.11367e-06	5.50673
animal organ morphogenesis	8.41909e-06	5.07473
negative regulation of macromolecule biosynthetic process	9.77127e-06	5.01005
skeletal system development	1.36677e-05	4.86431
negative regulation of cellular biosynthetic process	1.64738e-05	4.78321
negative regulation of biosynthetic process	2.02887e-05	4.69275
negative regulation of cellular macromolecule biosynthetic process	2.09109e-05	4.67963
embryonic skeletal system morphogenesis	2.25657e-05	4.64655
negative regulation of nucleic acid-templated transcription	2.3214e-05	4.63425
negative regulation of RNA biosynthetic process	2.36674e-05	4.62585
description	-log10pValue
cranial nerve morphogenesis	5.50673
animal organ morphogenesis	5.07473
negative regulation of macromolecule biosynthetic process	5.01005
skeletal system development	4.86431
negative regulation of cellular biosynthetic process	4.78321
negative regulation of biosynthetic process	4.69275
negative regulation of cellular macromolecule biosynthetic process	4.67963
embryonic skeletal system morphogenesis	4.64655
negative regulation of nucleic acid-templated transcription	4.63425
negative regulation of RNA biosynthetic process	4.62585

## Sheet: genes
S. no.	Genes Abbreviation	Full name
1	ADGRL2	Adhesion G Protein-Coupled Receptor L2
2	AMIGO2	Adhesion Molecule With Ig Like Domain 2
3	ARID5B	AT-Rich Interaction Domain 5B
4	BICC1	BicC Family RNA Binding Protein 1
5	C1R	Complement C1r
6	CALCOCO1	Calcium Binding And Coiled-Coil Domain 1
7	CCNYL2	Cyclin Y Like 2 (Pseudogene)
8	CD68	CD68 Molecule
9	CGNL1	Cingulin Like 1
10	CHD3	Chromodomain Helicase DNA Binding Protein 3
11	CKB	Creatine Kinase B
12	COL1A2	Collagen Type I Alpha 2 Chain
13	DBNDD1	Dysbindin Domain Containing 1
14	DDHD2	DDHD Domain Containing 2
15	DPP4	Dipeptidyl Peptidase 4
16	DPYD	Dihydropyrimidine Dehydrogenase
17	EHF	ETS Homologous Factor
18	EZH2	Enhancer Of Zeste 2 Polycomb Repressive Complex 2 Subunit
19	FAM210B	Family With Sequence Similarity 210 Member B
20	FAM8A1	Family With Sequence Similarity 8 Member A1
21	GPRC5A	G Protein-Coupled Receptor Class C Group 5 Member A
22	HMGA2	High Mobility Group AT-Hook 2
23	HOXB2	Homeobox B2
24	HOXB3	Homeobox B3
25	HOXB4	Homeobox B4
26	HOXB5	Homeobox B5
28	HSDL2	Hydroxysteroid Dehydrogenase Like 2
29	IGF2BP2	Insulin Like Growth Factor 2 MRNA Binding Protein 2
30	IPMK	Inositol Polyphosphate Multikinase
31	ITGB4	Integrin Subunit Beta 4
32	KCTD1	Potassium Channel Tetramerization Domain Containing 1
33	KIRREL	Kirre Like Nephrin Family Adhesion Molecule 1
34	LAMB1	Laminin Subunit Beta 1
35	LBH	LBH Regulator Of WNT Signaling Pathway
36	LGR4	Leucine Rich Repeat Containing G Protein-Coupled Receptor 4
37	LOX	Lysyl Oxidase
38	LRRC41	Leucine Rich Repeat Containing 41
39	MAGT1	Magnesium Transporter 1
40	MECOM	MDS1 And EVI1 Complex Locus
41	MEIS2	Meis Homeobox 2
42	MIER1	MIER1 Transcriptional Regulator
43	NLGN4X	Neuroligin 4 X-Linked
44	NR2F2	Nuclear Receptor Subfamily 2 Group F Member 2
45	NRP2	Neuropilin 2
46	PDGFC	Platelet Derived Growth Factor C
47	PLOD1	Procollagen-Lysine,2-Oxoglutarate 5-Dioxygenase 1
48	PLS3	Plastin 3
49	PTPRM	Protein Tyrosine Phosphatase Receptor Type M
50	RAB26	RAB26, Member RAS Oncogene Family
51	RASSF3	Ras Association Domain Family Member 3
52	RBPJ	Recombination Signal Binding Protein For Immunoglobulin Kappa J Region
53	RFX7	Regulatory Factor X7
54	SCNN1A	Sodium Channel Epithelial 1 Subunit Alpha
55	SDC3	Syndecan 3
56	SLC16A10	Solute Carrier Family 16 Member 10
57	SMIM14	Small Integral Membrane Protein 14
58	SPATS2L	Spermatogenesis Associated Serine Rich 2 Like
59	STARD13	StAR Related Lipid Transfer Domain Containing 13
60	STON2	Stonin 2
61	TFAP2A	Transcription Factor AP-2 Alpha
62	UACA	Uveal Autoantigen With Coiled-Coil Domains And Ankyrin Repeat
63	UCP2	Uncoupling Protein 2
64	VAV3	Vav Guanine Nucleotide Exchange Factor 3
65	ZFP36L2	ZFP36 Ring Finger Protein Like 2
66	ZMYM3	Zinc Finger MYM-Type Containing 3
67	ZMYND8	Zinc Finger MYND-Type Containing 8
68	ZNF217	Zinc Finger Protein 217
69	ZNF532	Zinc Finger Protein 532
