# Supplementary material for: Disruptor of telomeric silencing 1-like promotes ovarian cancer tumor growth by stimulating pro-tumorigenic metabolic pathways and blocking apoptosis
Source: Oncogenesis. 2021 Jul 12;10(7):48. doi: 10.1038/s41389-021-00339-6 (PMC8275629; doi:10.1038/s41389-021-00339-6)
Supplement: Supplementary file 8 — Supplementary Table 7 [file 41389_2021_339_MOESM8_ESM.xlsx]

## Sheet: Sheet1
Putative Metabolites
ID	HMT DB †				m/z	MT/RT	Relative Area										Comparative Analysis
	Compound name	Pathway Label	PubChem CID	HMDB ID			Control			Treated			Control		Treated		Treated vs Control
							IG-CTRL-1	IG-CTRL-2	IG-CTRL-3	IG-Treat-1	IG-Treat-2	IG-Treat-3	Mean	S.D.	Mean	S.D.	Ratio ¶	p-value ||
C_0013	1-Aminocyclopropane-1-carboxylic acid-1 Homoserinelactone-1	1-Aminocyclopropane-1-carboxylic acid Homoserinelactone	535 73509		102.056	6.96326	2.59983e-05	1.73724e-05	1.68502e-05	1.87984e-05	1.41876e-05	1.70721e-05	2.00736e-05	5.13755e-06	1.6686e-05	2.32954e-06	0.831241	0.37991
C_0014	1-Aminocyclopropane-1-carboxylic acid-2 Homoserinelactone-2	1-Aminocyclopropane-1-carboxylic acid Homoserinelactone	535 73509		102.056	7.0082	N.D.	1.53617e-05	1.32555e-05	N.D.	1.13607e-05	N.D.	1.43086e-05	1.48932e-06	1.13607e-05	N.A.	0.793975	N.A.
C_0062	1-Methyl-4-imidazoleacetic acid	MIA	75810	HMDB0002820	141.066	8.1611	1.86494e-05	1.83214e-05	1.80538e-05	1.15417e-05	1.28073e-05	1.2285e-05	1.83415e-05	2.98307e-07	1.22113e-05	6.36022e-07	0.665774	0.00084433	***
C_0088	1-Methylhistidine 3-Methylhistidine	1-Methylhistidine 3-Methylhistidine	92105 64969	HMDB0000001 HMDB0000479	170.094	7.38231	0.000233021	0.000187107	0.000201063	0.000167637	0.000183177	0.000215232	0.000207064	2.35377e-05	0.000188682	2.42703e-05	0.911229	0.39972
C_0057	1-Methylnicotinamide	1-Methylnicotinamide	457	HMDB0000699	137.071	7.24509	1.59026e-05	1.30615e-05	1.25333e-05	1.28271e-05	1.53953e-05	1.1564e-05	1.38325e-05	1.81211e-06	1.32622e-05	1.95232e-06	0.958771	0.72966
C_0104	11-Aminoundecanoic acid	11-Aminoundecanoic acid	17083		202.179	9.78424	2.20226e-05	1.34314e-05	1.19235e-05	6.28917e-06	N.D.	N.D.	1.57925e-05	5.44786e-06	6.28917e-06	N.A.	0.398237	N.A.
C_0061	1H-Imidazole-4-propionic acid	1H-Imidazole-4-propionic acid	10105257		141.065	8.01461	2.54682e-05	2.20694e-05	2.23225e-05	1.70844e-05	1.62447e-05	1.82833e-05	2.32867e-05	1.89348e-06	1.72041e-05	1.02455e-06	0.738797	0.015365	*
C_0133	2'-Deoxyadenosine 5'-Deoxyadenosine	dAdenosine 5'-Deoxyadenosine	13730 439182	HMDB0000101 HMDB0001983	252.111	9.59807	1.89867e-05	2.04608e-05	1.79254e-05	1.29792e-05	1.70675e-05	2.06624e-05	1.91243e-05	1.2733e-06	1.6903e-05	3.84425e-06	0.883851	0.42662
C_0119	2'-Deoxycytidine	dCyt	13711	HMDB0000014	228.1	9.38333	N.D.	6.32162e-06	N.D.	5.28014e-06	6.58281e-06	6.47413e-06	6.32162e-06	N.A.	6.11236e-06	7.2277e-07	0.966897	N.A.
C_0140	2'-Deoxyguanosine	dGuanosine	187790	HMDB0000085	268.105	11.5467	2.62874e-05	1.66486e-05	1.59836e-05	1.24678e-05	1.3869e-05	2.00568e-05	1.96399e-05	5.76655e-06	1.54645e-05	4.03828e-06	0.787406	0.3686
C_0034	2-Amino-2-(hydroxymethyl)-1,3-propanediol	2-Amino-2-(hydroxymethyl)-1,3-propanediol	6503		122.082	8.18331	0.00251844	0.00172394	0.00172024	0.00141397	0.00142679	0.00150814	0.00198754	0.000459774	0.00144963	5.10728e-05	0.72936	0.17853
C_0017	2-Aminoisobutyric acid 2-Aminobutyric acid	2-Aminoisobutyric acid 2-Aminobutyric acid	6119 6657	HMDB0001906 HMDB0000452	104.071	9.60364	0.000547627	0.000452101	0.00043857	0.000404096	0.000365107	0.000417891	0.000479433	5.9444e-05	0.000395698	2.73757e-05	0.825347	0.11941
A_0024	2-Hydroxy-4-methylvaleric acid	2-Hydroxy-4-methylvaleric acid	439960	HMDB0000624	131.071	7.94715	4.76446e-05	5.43356e-05	4.67149e-05	2.53962e-05	2.828e-05	4.36539e-05	4.95651e-05	4.1575e-06	3.24434e-05	9.8151e-06	0.654561	0.077768
A_0031	2-Hydroxyglutaric acid	2-Hydroxyglutaric acid	43	HMDB0000606,HMDB0000694	147.03	15.1791	0.000330248	0.000244216	0.000273386	0.000213972	0.000263227	0.000213419	0.000282616	4.37524e-05	0.000230206	2.85984e-05	0.814554	0.16887
A_0016	2-Hydroxyvaleric acid	2-Hydroxyvaleric acid	98009	HMDB0001863	117.055	8.34303	4.76446e-05	3.96367e-05	4.60275e-05	3.27639e-05	2.85557e-05	3.4443e-05	4.44363e-05	4.23448e-06	3.19209e-05	3.03282e-06	0.718352	0.017302	*
A_0030	2-Oxoglutaric acid	2-OG	51	HMDB0000208	145.014	18.429	0.00118603	0.000825273	0.000986274	0.000830517	0.00117306	0.000721637	0.000999193	0.000180726	0.000908404	0.000235574	0.909138	0.62618
A_0013	2-Oxoisovaleric acid	2-KIV	49	HMDB0000019	115.04	9.18666	0.000133802	9.37759e-05	0.00010954	0.000100116	0.000100577	9.18643e-05	0.000112372	2.01626e-05	9.7519e-05	4.90253e-06	0.86782	0.32932
A_0117	3',5'-ADP	3',5'-ADP	159296	HMDB0000061	426.024	11.9348	1.57851e-05	9.59359e-06	9.86304e-06	8.17321e-06	7.21359e-06	N.D.	1.17472e-05	3.49949e-06	7.6934e-06	6.78551e-07	0.654911	0.17752
A_0098	3'-AMP	3'-AMP	41211	HMDB0003540	346.054	8.7017	4.07438e-05	2.71818e-05	2.99179e-05	2.79784e-05	2.70854e-05	3.62803e-05	3.26145e-05	7.17184e-06	3.0448e-05	5.07055e-06	0.933574	0.69351
A_0091	3'-CMP	3'-CMP	66535		322.045	8.78942	N.D.	N.D.	N.D.	N.D.	6.59331e-06	8.86796e-06	N.A.	N.A.	7.73064e-06	1.60842e-06	1<	N.A.
C_0015	3-Aminoisobutyric acid	3-Aminoisobutyric acid	64956	HMDB0003911	104.07	7.74955	2.92029e-05	1.06004e-05	2.73294e-05	N.D.	1.30196e-05	N.D.	2.23776e-05	1.02423e-05	1.30196e-05	N.A.	0.581817	N.A.
A_0035	3-Hydroxy-3-methylglutaric acid	3-Hydroxy-3-methylglutaric acid	1662		161.045	13.9333	N.D.	N.D.	N.D.	3.07265e-05	2.76368e-05	3.72846e-05	N.A.	N.A.	3.18827e-05	4.92674e-06	1<	N.A.
A_0008	3-Hydroxybutyric acid	3-HBA	441	HMDB0000011,HMDB0000357,HMDB0000442	103.04	8.59392	0.000168223	0.000146204	0.000147856	0.000110137	0.000109192	0.000128585	0.000154094	1.22636e-05	0.000115971	1.09344e-05	0.7526	0.016293	*
A_0032	3-Phenylpropionic acid	3-Phenylpropionic acid	107	HMDB0000764	149.061	7.92112	5.65702e-05	4.28906e-05	3.44609e-05	3.51803e-05	3.6045e-05	4.96312e-05	4.46406e-05	1.11581e-05	4.02855e-05	8.10515e-06	0.902442	0.6161
A_0052	3-Phosphoglyceric acid	3-PG	439183	HMDB0000807	184.986	17.1668	0.000326487	0.000205701	0.000287941	0.000168747	9.45807e-05	7.99587e-05	0.000273376	6.16962e-05	0.000114429	4.76058e-05	0.418576	0.026779	*
A_0023	3-Ureidopropionic acid	3-Ureidopropionic acid	111	HMDB0000026	131.046	8.29099	5.03719e-05	4.29187e-05	4.77013e-05	2.51119e-05	2.48111e-05	3.31691e-05	4.69973e-05	3.77613e-06	2.76974e-05	4.74107e-06	0.58934	0.006078	**
C_0031	4-Amino-3-hydroxybutyric acid	4-Amino-3-hydroxybutyric acid	2149		120.066	7.77727	1.86012e-05	1.66486e-05	9.19539e-06	1.31451e-05	1.4307e-05	1.88312e-05	1.4815e-05	4.96372e-06	1.54278e-05	3.00418e-06	1.04136	0.86556
C_0064	4-Guanidinobutyric acid	4-GBA	500	HMDB0003464	146.094	8.18331	9.99934e-05	8.34519e-05	8.58236e-05	6.67896e-05	7.17739e-05	8.58218e-05	8.97563e-05	8.94457e-06	7.47951e-05	9.86926e-06	0.833313	0.12427
A_0020	4-Methyl-2-oxovaleric acid 3-Methyl-2-oxovaleric acid 2-Oxohexanoic acid	2-Oxoleucine 2K3MVA 2-Oxohexanoic acid	70 47 159664	HMDB0000695 HMDB0000491 HMDB0001864	129.056	8.63108	0.00154934	0.00137205	0.0013964	0.0012044	0.00126392	0.00119375	0.00143926	9.61021e-05	0.00122069	3.78154e-05	0.848134	0.04429	*
C_0041	4-Oxopyrrolidine-2-carboxylic acid	4-Oxopyrrolidine-2-carboxylic acid	107541		130.05	10.9219	0.000906302	0.000694188	0.000683203	0.000616034	0.000618254	0.000680072	0.000761231	0.000125755	0.00063812	3.63482e-05	0.838274	0.22702
C_0083	5-Hydroxylysine	5-Hydroxylysine	3032849	HMDB0000450	163.108	7.04299	2.06492e-05	1.37371e-05	1.66416e-05	1.37809e-05	1.01397e-05	1.68414e-05	1.70093e-05	3.47073e-06	1.35873e-05	3.35505e-06	0.798817	0.28689
C_0125	5-Methyl-2'-deoxycytidine	5-Methyl-2'-deoxycytidine	440055	HMDB0002224	242.115	9.84837	2.34683e-05	1.97852e-05	1.86475e-05	1.15417e-05	1.04847e-05	1.28762e-05	2.06337e-05	2.51991e-06	1.16342e-05	1.1984e-06	0.563844	0.012844	*
A_0019	5-Oxoproline	Oxoproline	7405	HMDB0000267	128.035	8.52887	0.01197	0.0100342	0.010207	0.00876649	0.00829122	0.00949409	0.0107371	0.00107127	0.0088506	0.000605829	0.824303	0.072558
A_0079	6-Phosphogluconic acid	6-PG	91493	HMDB0001316	275.016	13.1791	0.000171859	0.000100059	8.40451e-05	0.000118476	0.000189736	0.00018319	0.000118655	4.67672e-05	0.0001638	3.93884e-05	1.38048	0.27195
C_0066	Acetylcholine	Acetylcholine	187	HMDB0000895	146.118	7.50282	2.38779e-05	9.95696e-06	N.D.	2.30971e-05	1.5674e-05	1.15496e-05	1.69175e-05	9.84363e-06	1.67736e-05	5.85177e-06	0.991496	0.98735
C_0055	Adenine	Adenine	190	HMDB0000034	136.063	7.52323	0.000156929	6.89588e-05	0.000123712	6.00719e-05	6.25898e-05	8.73791e-05	0.000116534	4.44225e-05	7.00136e-05	1.50915e-05	0.600802	0.20426
C_0141	Adenosine	Adenosine	60961	HMDB0000050	268.105	9.82427	0.0118446	0.00991617	0.00977147	0.00678028	0.00736205	0.0106083	0.0105107	0.0011574	0.0082502	0.00206276	0.784931	0.1922
A_0115	Adenosine 5'-phosphosulfate	Adenosine 5'-phosphosulfate	10238	HMDB0001003	426.013	9.10678	5.81818e-05	2.46011e-05	4.01097e-05	2.75046e-05	2.29273e-05	2.85392e-05	4.09642e-05	1.68066e-05	2.63237e-05	2.98652e-06	0.642602	0.26862
A_0120	Adenylosuccinic acid	Succinyl AMP	447145	HMDB0000536	462.068	12.3383	2.14463e-05	2.1796e-05	2.60922e-05	2.08002e-05	1.70461e-05	2.5967e-05	2.31115e-05	2.58731e-06	2.12711e-05	4.47902e-06	0.92037	0.5788
C_0105	ADMA	ADMA	123831	HMDB0001539	203.151	7.56403	6.16586e-05	5.02674e-05	5.1016e-05	3.6961e-05	3.58206e-05	4.83325e-05	5.4314e-05	6.37163e-06	4.03713e-05	6.91807e-06	0.743296	0.062541
A_0116	ADP	ADP	6022	HMDB0001341	426.023	9.82948	0.00494144	0.00397281	0.00395663	0.00377714	0.00348492	0.00418142	0.0042903	0.000563967	0.00381449	0.000349747	0.889098	0.29435
A_0129	ADP-ribose	ADP-Rib	445794	HMDB0001178	558.063	7.61814	5.16115e-05	5.76457e-05	6.18383e-05	5.03659e-05	2.12043e-05	3.58883e-05	5.70318e-05	5.14094e-06	3.58195e-05	1.45809e-05	0.628062	0.11563
C_0009	Ala	Ala	602	HMDB0000161,HMDB0001310	90.0554	8.95098	0.0370078	0.0283488	0.0288599	0.0214337	0.0201845	0.0246704	0.0314055	0.00485846	0.0220962	0.00231515	0.703577	0.06136
A_0099	AMP	AMP	6083	HMDB0000045	346.054	8.31515	0.0132535	0.0107431	0.0114172	0.00961743	0.00927996	0.00911254	0.0118046	0.00129923	0.00933664	0.00025717	0.790932	0.076087
C_0091	Arg	Arg	6322	HMDB0000517,HMDB0003416	175.12	7.00777	0.000449681	0.000473591	0.000460716	0.000207197	6.52973e-05	4.26514e-05	0.000461329	1.19666e-05	0.000105049	8.91849e-05	0.227708	0.018774	*
C_0147	Argininosuccinic acid	ArgSuccinate	16950	HMDB0000052	291.131	9.37744	8.85725e-05	6.65138e-05	6.33567e-05	5.64367e-05	2.84547e-05	2.7771e-05	7.28143e-05	1.3738e-05	3.75541e-05	1.63563e-05	0.515752	0.047589	*
C_0050	Asn	Asn	236	HMDB0000168,HMDB0033780	133.061	10.4732	0.017459	0.0137027	0.0148455	0.0129984	0.0128954	0.013448	0.0153358	0.00192555	0.0131139	0.00029385	0.85512	0.18115
C_0054	Asp	Asp	424	HMDB0000191,HMDB0006483	134.045	11.6209	0.00417397	0.0038042	0.00336603	0.00272129	0.00223875	0.00409378	0.0037814	0.000404453	0.00301794	0.000962437	0.798102	0.30401
A_0127	ATP	ATP	5957	HMDB0000538	505.989	10.5335	0.00241215	0.00203272	0.00204769	0.00210485	0.00165024	0.00271485	0.00216418	0.000214872	0.00215664	0.000534192	0.996516	0.98351
C_0028	Betaine	Betaine	247	HMDB0000043	118.087	11.3168	0.00445144	0.00337259	0.00355935	0.00263501	0.00227723	0.00266264	0.00379446	0.000576572	0.00252496	0.000214985	0.665433	0.048649	*
C_0032	Betaine aldehyde_+H2O	BTL	249		120.102	7.357	N.D.	N.D.	1.05915e-05	N.D.	8.02944e-06	7.91602e-06	1.05915e-05	N.A.	7.97273e-06	8.01967e-08	0.752745	N.A.
A_0005	Butyric acid Isobutyric acid	Butyric acid Isobutyric acid	264 6590	HMDB0000039 HMDB0001873	87.0446	8.92159	N.D.	N.D.	N.D.	N.D.	N.D.	2.64814e-05	N.A.	N.A.	2.64814e-05	N.A.	1<	N.A.
C_0121	Butyrylcarnitine	Butyrylcarnitine	439829	HMDB0002013	232.156	9.52759	0.000115703	0.000123103	0.000114822	9.44066e-05	0.000103985	0.000114689	0.000117876	4.5479e-06	0.00010436	1.01462e-05	0.885337	0.13331
C_0082	Carnitine	Carnitine	85	HMDB0000062	162.114	8.43552	0.00129579	0.00128931	0.00119657	0.000702369	0.000683418	0.000849149	0.00126056	5.55077e-05	0.000744979	9.07102e-05	0.590991	0.0024123	**
C_0118	Carnosine	Carnosine	439224	HMDB0000033	227.115	6.64803	4.69608e-05	3.534e-05	4.58325e-05	3.68366e-05	3.45598e-05	4.45547e-05	4.27111e-05	6.40845e-06	3.86503e-05	5.2385e-06	0.904925	0.4451
A_0109	CDP	CDP	6132	HMDB0001546	402.012	10.2679	0.000175041	0.000148757	0.000158287	0.000153941	0.000140734	0.000140442	0.000160695	1.33067e-05	0.000145039	7.7105e-06	0.902573	0.17011
A_0125	CDP-choline	CDP-choline	13804	HMDB0001413	487.101	6.06563	0.000182562	0.000159444	0.000139308	0.000126104	0.000111305	0.000148771	0.000160438	2.1644e-05	0.000128727	1.88701e-05	0.802347	0.12966
C_0019	Choline	Choline	305	HMDB0000097	104.107	6.73703	0.0107851	0.00840461	0.00861204	0.005427	0.00691986	0.0070741	0.00926725	0.0013186	0.00647366	0.000909705	0.698552	0.045635	*
C_0045	cis-4-Hydroxyproline	cis-Hydroxyproline	440014	HMDB0006055	132.065	11.1073	7.5224e-05	5.35006e-05	5.01494e-05	3.90896e-05	4.73936e-05	4.61984e-05	5.96246e-05	1.36129e-05	4.42272e-05	4.48926e-06	0.741761	0.18093
A_0045	cis-Aconitic acid	cis-Aconitic acid	643757	HMDB0000072	173.009	22.3901	0.00162727	0.000960032	0.00104874	0.000795549	0.000544695	0.000688884	0.00121201	0.000362348	0.000676376	0.000125894	0.558059	0.11242
A_0055	Citric acid	Citric acid	311	HMDB0000094	191.02	21.5646	0.00969962	0.00666143	0.00669638	0.00563115	0.00469115	0.00561658	0.00768581	0.0017441	0.00531296	0.000538551	0.691269	0.13276
C_0092	Citrulline	Citrulline	9750	HMDB0000904	176.104	11.0647	0.0269255	0.022666	0.0225394	0.0197745	0.0189915	0.0207275	0.0240437	0.00249658	0.0198312	0.000869386	0.824798	0.086892
A_0090	CMP	CMP	6131	HMDB0000095	322.044	8.59392	0.000556735	0.000433142	0.000459677	0.000406694	0.000425119	0.000369	0.000483185	6.50634e-05	0.000400271	2.86055e-05	0.828402	0.14501
A_0104	CoA_divalent	CoA	87642		382.548	9.53597	0.000167562	0.000140117	0.00015216	0.000137049	0.000111719	0.000126773	0.00015328	1.37567e-05	0.00012518	1.27401e-05	0.81668	0.060672
C_0047	Creatine	Creatine	586	HMDB0000064	132.078	8.78594	0.0149695	0.0115546	0.0120344	0.00837083	0.00803156	0.00955845	0.0128529	0.00184871	0.00865361	0.000801761	0.673283	0.04264	*
C_0025	Creatinine	Creatinine	588	HMDB0000562	114.067	7.19134	0.000369325	0.000308843	0.000335495	0.000296766	0.000265609	0.000335227	0.000337888	3.03121e-05	0.000299201	3.48731e-05	0.885503	0.22193
A_0123	CTP	CTP	6176	HMDB0000082	481.978	11.0646	6.53718e-05	5.80665e-05	6.07025e-05	6.73283e-05	4.79681e-05	7.63821e-05	6.13803e-05	3.69955e-06	6.38928e-05	1.45152e-05	1.04093	0.79595
C_0012	Cyclohexylamine	Cyclohexylamine	7965		100.112	7.59553	4.75872e-05	3.84927e-05	3.53373e-05	3.69748e-05	4.37306e-05	3.28465e-05	4.04724e-05	6.36041e-06	3.78506e-05	5.49467e-06	0.93522	0.61826
C_0033	Cys	Cys	594	HMDB0000574,HMDB0003417	122.028	11.3502	0.00171924	0.00240136	0.00223442	0.00139485	0.00169709	0.0026228	0.00211834	0.00035557	0.00190492	0.000639809	0.89925	0.64699
C_0094	Cys-Gly	Cys-Gly	439498	HMDB0000078	179.049	9.15491	8.68858e-05	7.44279e-05	0.000123632	5.78742e-05	5.53301e-05	0.000107537	9.4982e-05	2.55818e-05	7.35804e-05	2.94346e-05	0.774677	0.39664
C_0117	Cystathionine	Cystathionine	834	HMDB0000099	223.076	9.88361	0.000125389	0.000114545	0.000113105	0.000107953	0.00014092	0.000108287	0.00011768	6.71537e-06	0.000119053	1.89381e-05	1.01167	0.91464
C_0161	Cysteine glutathione disulfide	Cysteine glutathione disulfide	10455148	HMDB0000656	427.097	11.7173	0.000400094	0.000869086	0.000358123	0.000314458	0.000257062	0.000402275	0.000542434	0.000283666	0.000324598	7.31361e-05	0.598411	0.31362
C_0124	Cystine	Cystine	595	HMDB0000192	241.033	11.0165	1.2963e-05	4.70824e-05	1.14581e-05	1.08367e-05	1.18915e-05	1.43902e-05	2.38345e-05	2.01473e-05	1.23728e-05	1.82495e-06	0.519113	0.42847
C_0127	Cytidine	Cytidine	6175	HMDB0000089	244.1	9.64257	0.000404552	0.000366188	0.000347579	0.00028868	0.000291648	0.000325235	0.000372773	2.90515e-05	0.000301854	2.03025e-05	0.809753	0.030694	*
A_0112	dADP	dADP	188966	HMDB0001508	410.028	9.85921	2.96281e-05	2.12349e-05	2.51657e-05	1.77442e-05	1.36461e-05	1.61191e-05	2.53429e-05	4.19938e-06	1.58365e-05	2.0636e-06	0.624887	0.040804	*
C_0079	Daminozide Ala-Ala	Daminozide Ala-Ala	15331 5460362	HMDB0003459	161.092	9.21069	N.D.	4.05517e-05	3.09241e-05	2.63454e-05	2.71674e-05	2.28253e-05	3.57379e-05	6.80772e-06	2.5446e-05	2.30655e-06	0.712018	0.26038
A_0095	dAMP	dAMP	12599	HMDB0000905	330.06	8.3932	2.46281e-05	2.74904e-05	1.86501e-05	2.23638e-05	2.49259e-05	2.63344e-05	2.35895e-05	4.51072e-06	2.45414e-05	2.01305e-06	1.04035	0.76223
A_0126	dATP	dATP	15993	HMDB0001532	489.993	10.5019	1.30992e-05	1.10242e-05	1.2015e-05	1.16794e-05	7.44332e-06	1.39634e-05	1.20461e-05	1.03783e-06	1.10287e-05	3.30837e-06	0.91554	0.65439
A_0105	dCDP	dCDP	150855	HMDB0001245	386.015	10.3997	1.97107e-05	1.30159e-05	1.50636e-05	9.97368e-06	1.10501e-05	1.02888e-05	1.593e-05	3.43051e-06	1.04375e-05	5.53417e-07	0.655211	0.10559
A_0085	dCMP	dCMP	13945	HMDB0001202	306.052	8.73447	N.D.	N.D.	1.15368e-05	N.D.	6.93791e-06	6.61423e-06	1.15368e-05	N.A.	6.77607e-06	2.28881e-07	0.587346	N.A.
A_0044	Decanoic acid	Decanoic acid	2969	HMDB0000511	171.14	7.14224	6.24793e-05	2.92296e-05	2.83039e-05	2.39037e-05	1.65637e-05	2.84657e-05	4.00043e-05	1.94694e-05	2.29777e-05	6.00478e-06	0.574381	0.26569
C_0021	Diethanolamine	Diethanolamine	8113	HMDB0004437	106.087	7.55106	9.03314e-05	5.1329e-05	7.31298e-05	3.71683e-05	3.74132e-05	3.89889e-05	7.15967e-05	1.95463e-05	3.78568e-05	9.88071e-07	0.528751	0.095653
A_0033	Dihydroorotic acid	Dihydroorotic acid	439216	HMDB0000528	157.025	8.4114	N.D.	N.D.	N.D.	N.D.	2.58219e-05	N.D.	N.A.	N.A.	2.58219e-05	N.A.	1<	N.A.
A_0042	Dihydroxyacetone phosphate	DHAP	668	HMDB0001473	168.99	11.436	0.000605123	0.000497885	0.00036825	0.000538224	0.000587264	0.000648611	0.000490419	0.000118613	0.000591366	5.53078e-05	1.20584	0.27881
A_0108	dTDP	dTDP	164628	HMDB0001274	401.017	10.1304	4.77272e-05	4.33675e-05	4.28893e-05	3.46118e-05	3.27828e-05	4.09837e-05	4.46613e-05	2.66588e-06	3.61261e-05	4.30508e-06	0.80889	0.054002
A_0130	dTDP-glucose	TDP-Glc	443210	HMDB0001328	563.074	7.55494	3.24793e-05	2.06178e-05	2.60623e-05	1.98763e-05	1.27501e-05	2.18514e-05	2.63865e-05	5.93739e-06	1.81593e-05	4.78744e-06	0.688204	0.1383
A_0089	dTMP	dTMP	9700	HMDB0001227	321.05	8.55304	1.19421e-05	1.2006e-05	1.50337e-05	1.13477e-05	1.87002e-05	1.48453e-05	1.29939e-05	1.76674e-06	1.49644e-05	3.67768e-06	1.15164	0.46666
A_0122	dTTP	dTTP	64968	HMDB0001342	480.983	10.8492	2.2314e-05	1.71675e-05	2.38207e-05	1.49013e-05	1.46799e-05	1.83484e-05	2.11007e-05	3.48863e-06	1.59765e-05	2.05706e-06	0.757154	0.10942
A_0086	dUMP	dUMP	65063	HMDB0001409	307.034	8.88727	N.D.	8.75205e-06	N.D.	N.D.	N.D.	N.D.	8.75205e-06	N.A.	N.A.	N.A.	<1	N.A.
C_0002	Ethanolamine	Ethanolamine	700	HMDB0000149	62.0607	6.23085	0.000423297	0.000376852	0.000375743	0.00022377	0.000335445	0.000333237	0.000391964	2.71409e-05	0.000297484	6.38478e-05	0.758957	0.10916
A_0027	Ethanolamine phosphate	EAP	1015	HMDB0000224	140.012	7.16269	0.000145	0.000113047	0.000102725	7.13794e-05	7.70292e-05	7.56472e-05	0.000120257	2.20404e-05	7.46852e-05	2.94519e-06	0.621045	0.067449
A_0107	FAD_divalent	FAD	643975		391.573	7.03626	3.54545e-05	2.51902e-05	2.51358e-05	1.78626e-05	1.74367e-05	1.82749e-05	2.85935e-05	5.94187e-06	1.7858e-05	4.19115e-07	0.624549	0.088008
A_0096	Fructose 1,6-diphosphate	F1,6P	172313	HMDB0001058	338.99	13.0807	0.0031631	0.00225604	0.00228996	0.00252592	0.00250197	0.0024213	0.0025697	0.000514179	0.00248306	5.48155e-05	0.966286	0.79845
A_0073	Fructose 6-phosphate	F6P	603	HMDB0000124	259.022	8.94697	0.000102645	6.66502e-05	4.81496e-05	4.32114e-05	7.62711e-05	6.71957e-05	7.24814e-05	2.77115e-05	6.2226e-05	1.70809e-05	0.85851	0.61977
A_0012	Fumaric acid	Fumaric acid	444972	HMDB0000134	115.003	21.1073	0.000692892	0.000651915	0.00064579	0.00051875	0.000532358	0.000673083	0.000663532	2.56099e-05	0.000574731	8.54474e-05	0.866168	0.2075
C_0016	GABA	GABA	119	HMDB0000112	104.071	7.59369	0.00144335	0.00114891	0.00101271	0.000375498	0.000477028	0.000472655	0.00120166	0.000220111	0.000441727	5.73977e-05	0.367598	0.021167	*
A_0059	Galacturonic acid Glucuronic acid	Galacturonic acid Glucuronic acid	439215 94715	HMDB0002545 HMDB0000127	193.036	7.26701	N.D.	2.56671e-05	N.D.	1.86444e-05	N.D.	N.D.	2.56671e-05	N.A.	1.86444e-05	N.A.	0.726394	N.A.
A_0118	GDP	GDP	8977	HMDB0001201	442.017	9.52111	0.0010943	0.000821121	0.000855783	0.00076307	0.000662318	0.000801718	0.000923734	0.000148725	0.000742369	7.19687e-05	0.803661	0.157
A_0133	GDP-fucose ADP-glucose	GDP-fucose ADP-Glc	10918995 16500	HMDB0001095 HMDB0006557	588.076	7.42667	0.000229545	0.000171759	0.000179866	0.000145696	0.000136783	0.000174518	0.000193723	3.12864e-05	0.000152332	1.97233e-05	0.786339	0.13771
C_0068	Gln	Gln	738	HMDB0000641,HMDB0003423	147.077	10.7513	0.0355288	0.0296779	0.0304615	0.0268658	0.0270233	0.0264636	0.0318894	0.00317609	0.0267843	0.000288663	0.839911	0.10725
C_0071	Glu	Glu	611	HMDB0000148,HMDB0003339	149.065	10.9219	0.00629539	0.004738	0.00471582	0.00407114	0.00430626	0.00470291	0.00524974	0.000905631	0.0043601	0.00031931	0.830537	0.22501
A_0063	Glucaric acid	Glucaric acid	33037	HMDB0000663	209.029	13.0883	N.D.	N.D.	N.D.	9.04976e-06	1.04069e-05	9.30891e-06	N.A.	N.A.	9.58851e-06	7.20466e-07	1<	N.A.
A_0060	Gluconic acid	Gluconic acid	10690	HMDB0000625	195.051	7.29757	0.000140413	0.000115572	0.000138053	0.000126223	N.D.	N.D.	0.000131346	1.37116e-05	0.000126223	N.A.	0.960995	N.A.
C_0095	Gluconolactone	1,5-Gluconolactone	7027	HMDB0000150	179.056	24.612	0.000173314	0.000154277	0.000144238	0.0001432	0.000151445	0.000139706	0.000157276	1.47684e-05	0.000144783	6.02758e-06	0.920568	0.27897
A_0077	Glucose 1-phosphate	G1P	65533	HMDB0001586	259.022	9.12722	0.00169289	0.000737865	0.000880142	0.00059726	0.000419537	0.000390337	0.00110363	0.000515247	0.000469045	0.000111993	0.425001	0.16138
A_0076	Glucose 6-phosphate	G6P	5958	HMDB0001401	259.022	8.84664	0.00171033	0.00107288	0.000847594	0.00100628	0.00116329	0.000980914	0.00121027	0.000447475	0.00105016	9.87934e-05	0.86771	0.60176
A_0047	Glucurone	Glucurone	92283	HMDB0006355	175.025	4.78107	N.D.	N.D.	7.32256e-06	2.24586e-05	N.D.	N.D.	7.32256e-06	N.A.	2.24586e-05	N.A.	3.06704	N.A.
C_0151	Glutathione (GSH)	GSH	124886	HMDB0000125	308.093	13.4121	0.0544063	0.0438978	0.0480982	0.043186	0.0455401	0.0450367	0.0488008	0.00528934	0.0445876	0.00123968	0.913666	0.30005
C_0150	Glutathione (GSSG)_divalent	GSSG	65359		307.085	12.2847	0.0106745	0.00877335	0.00677126	0.00731804	0.00426261	0.00685062	0.00873971	0.00195185	0.00614376	0.0016458	0.70297	0.15506
C_0003	Gly	Gly	750	HMDB0000123	76.0399	8.20555	0.0351082	0.0280343	0.0265316	0.0236051	0.0242743	0.0276421	0.0298914	0.00457995	0.0251738	0.00216359	0.842177	0.20983
C_0103	Gly-Asp	Gly-Asp	97363		191.067	9.84838	6.19236e-05	5.06212e-05	5.42255e-05	5.03133e-05	5.1415e-05	4.89381e-05	5.55901e-05	5.77344e-06	5.02221e-05	1.24097e-06	0.903436	0.24567
C_0051	Gly-Gly	Gly-Gly	11163	HMDB0011733	133.062	8.28162	9.85959e-05	8.2728e-05	9.04454e-05	7.67555e-05	7.37779e-05	7.27871e-05	9.05898e-05	7.93494e-06	7.44402e-05	2.06544e-06	0.821728	0.063688
A_0041	Glyceraldehyde 3-phosphate	GAP	729	HMDB0001112	168.99	10.5093	6.48347e-05	7.22044e-05	6.16291e-05	2.46144e-05	7.43184e-05	9.61268e-05	6.62227e-05	5.42258e-06	6.50198e-05	3.66518e-05	0.981836	0.96008
A_0010	Glyceric acid	Glyceric acid	439194	HMDB0000139,HMDB0006372	105.019	9.33545	0.000130289	0.000109597	0.000118177	N.D.	6.88048e-05	N.D.	0.000119354	1.03962e-05	6.88048e-05	N.A.	0.576475	N.A.
C_0011	Glycerol	Glycerol	753	HMDB0000131	93.0552	23.6682	0.00326338	0.00103575	0.00167632	0.000707704	0.00133128	0.00117284	0.00199182	0.00114684	0.00107061	0.000324115	0.537504	0.2968
A_0043	Glycerol 3-phosphate	G3P	439162	HMDB0000126	171.007	10.9012	0.000711694	0.000426774	0.000485441	0.000405178	0.000427509	0.000409788	0.000541303	0.00015045	0.000414158	1.17893e-05	0.765114	0.28046
C_0135	Glycerophosphocholine	GPCho	439285	HMDB0000086	258.112	23.1567	0.0142316	0.0111693	0.0112624	0.0108903	0.00919156	0.0116665	0.0122211	0.0017418	0.0105828	0.00126582	0.865944	0.26412
A_0101	GMP	GMP	6804	HMDB0001397	362.049	8.16832	0.00159492	0.0013327	0.00136986	0.00111321	0.00113623	0.00109757	0.00143249	0.000141887	0.00111567	1.94481e-05	0.778835	0.058334
A_0128	GTP	GTP	6830	HMDB0001273	521.988	10.2512	0.000436694	0.000350811	0.000375393	0.000358129	0.000262699	0.000413242	0.000387633	4.42302e-05	0.00034469	7.61662e-05	0.889218	0.45668
C_0146	Guanosine	Guanosine	6802	HMDB0000133	284.101	12.6538	0.00201763	0.00177829	0.00169458	0.00112698	0.00117052	0.00155554	0.00183017	0.000167653	0.00128434	0.000235865	0.701764	0.03587	*
A_0021	Heptanoic acid	Heptanoic acid	8094	HMDB0000666	129.093	7.76355	N.D.	N.D.	3.29964e-05	N.D.	N.D.	N.D.	3.29964e-05	N.A.	N.A.	N.A.	<1	N.A.
A_0014	Hexanoic acid	Hexanoic acid	8892	HMDB0000535	115.076	8.03755	3.95454e-05	2.42364e-05	2.7766e-05	2.13214e-05	1.7115e-05	N.D.	3.05159e-05	8.01642e-06	1.92182e-05	2.97435e-06	0.629777	0.12331
A_0050	Hippuric acid	Hippuric acid	464	HMDB0000714	178.051	7.57168	1.21074e-05	1.13328e-05	1.32404e-05	7.6994e-06	7.81089e-06	1.22486e-05	1.22269e-05	9.59396e-07	9.25295e-06	2.59488e-06	0.756772	0.17609
C_0078	His	His	773	HMDB0000177	156.078	7.18948	0.00480778	0.00424055	0.00429348	0.00406203	0.00370125	0.00452697	0.00444727	0.00031333	0.00409675	0.000413953	0.921183	0.31158
C_0030	Homoserine	Homoserine	12647	HMDB0000719	120.066	10.0634	4.36839e-05	3.27341e-05	3.31227e-05	2.37053e-05	2.42609e-05	2.14843e-05	3.65135e-05	6.21273e-06	2.31502e-05	1.46918e-06	0.634016	0.058241
C_0046	Hydroxyproline	Hydroxyproline	5810	HMDB0000725	132.066	12.1364	0.0196806	0.0161329	0.0163565	0.0135981	0.013431	0.0151415	0.01739	0.00198688	0.0140569	0.000943068	0.808329	0.082742
C_0022	Hypotaurine	Hypotaurine	107812	HMDB0000965	110.027	18.9724	0.00156727	0.00142405	0.00149291	0.00106179	0.000931973	0.00115255	0.00149475	7.16257e-05	0.00104877	0.000110865	0.70164	0.006824	**
C_0056	Hypoxanthine	Hypoxanthine	790	HMDB0000157	137.047	11.1444	0.00176157	0.00139048	0.00156076	0.00102396	0.00135598	0.00135609	0.00157094	0.000185753	0.00124534	0.000191724	0.792739	0.10226
C_0048	Ile	Ile	791	HMDB0000172	132.102	10.1951	0.030605	0.025115	0.0253596	0.023228	0.0218967	0.0244059	0.0270266	0.00310148	0.0231769	0.00125536	0.857559	0.15274
C_0038	Imidazole-4-acetic acid	Imidazole-4-acetic acid	96215	HMDB0002024	127.05	7.93394	N.D.	N.D.	N.D.	N.D.	6.35719e-06	N.D.	N.A.	N.A.	6.35719e-06	N.A.	1<	N.A.
A_0100	IMP	IMP	8582	HMDB0000175	347.039	8.49171	5.9628e-05	5.93288e-05	4.04684e-05	4.6457e-05	4.04329e-05	5.47511e-05	5.31417e-05	1.09765e-05	4.72137e-05	7.18905e-06	0.888448	0.48411
C_0142	Inosine	Inosine	6021	HMDB0000195	269.089	20.5983	0.00300713	0.00191922	0.00231547	0.00154306	0.00124232	0.00172124	0.00241394	0.000550599	0.00150221	0.000242058	0.622305	0.086225
A_0018	Isethionic acid	Isethionic acid	7866	HMDB0003903	124.99	10.3821	N.D.	N.D.	9.32506e-06	8.50488e-06	N.D.	N.D.	9.32506e-06	N.A.	8.50488e-06	N.A.	0.912046	N.A.
A_0056	Isocitric acid	Isocitric acid	1198	HMDB0000193	191.02	22.8972	0.000652148	0.000380265	0.000377695	0.000314941	0.000237107	0.000255922	0.000470036	0.000157719	0.000269323	4.06109e-05	0.572984	0.15132
A_0007	Isovaleric acid DL-2-Methylbutyric Acid Valeric acid	Isovaleric acid 2-Methylbutyric acid Valeric acid	10430 8314 7991	HMDB0000718 HMDB0002176 HMDB0000892	101.061	8.35373	N.D.	5.73371e-05	N.D.	3.73835e-05	N.D.	N.D.	5.73371e-05	N.A.	3.73835e-05	N.A.	0.651996	N.A.
C_0129	Isovalerylcarnitine	Isovalerylcarnitine	6426851	HMDB0000688	246.171	9.75021	N.D.	1.83375e-05	1.746e-05	1.34768e-05	1.81956e-05	N.D.	1.78988e-05	6.20504e-07	1.58362e-05	3.33673e-06	0.884766	0.54041
C_0111	Kynurenine	Kynurenine	846	HMDB0000684	209.094	9.85579	3.64313e-05	3.58869e-05	3.87073e-05	3.06027e-05	3.05517e-05	2.70933e-05	3.70085e-05	1.49617e-06	2.94159e-05	2.01159e-06	0.794841	0.0078475	**
A_0006	Lactic acid	Lactic acid	612	HMDB0000190,HMDB0001311	90.0277	9.80348	0.0059652	0.00501683	0.00520625	0.00437937	0.00429983	0.00487677	0.00539609	0.000501879	0.00451866	0.000312674	0.837394	0.073864
A_0062	Lauric acid	Lauric acid	3893	HMDB0000638	199.171	6.88752	0.000173678	0.000113272	0.000133032	7.8368e-05	7.81319e-05	8.32658e-05	0.000139994	3.07989e-05	7.99219e-05	2.89828e-06	0.570897	0.076303
C_0049	Leu	Leu	857	HMDB0000687	132.102	10.3063	0.0346253	0.0279929	0.0291594	0.0252113	0.0253258	0.0282379	0.0305926	0.00354086	0.0262584	0.00171534	0.858325	0.15592
C_0069	Lys	Lys	866	HMDB0000182,HMDB0003405	147.113	6.76857	0.00477458	0.00403294	0.004069	0.00352303	0.0032853	0.00385624	0.00429217	0.000418164	0.00355486	0.000286799	0.828219	0.073514
A_0025	Malic acid	Malic acid	525	HMDB0000156,HMDB0000744	133.014	18.4549	0.00956755	0.00809881	0.00842952	0.00685815	0.0069896	0.00788	0.00869863	0.000770463	0.00724258	0.000555914	0.832612	0.0626
C_0072	Met	Met	876	HMDB0000696	150.059	10.7217	0.00351876	0.00303301	0.00300312	0.00267984	0.0027887	0.00283929	0.00318496	0.00028946	0.00276927	8.14809e-05	0.869484	0.12177
C_0084	Methionine sulfoxide	Methionine sulfoxide	158980	HMDB0002005	166.054	11.8787	0.000276464	0.000227321	0.000221604	0.000231552	0.000222674	0.000236572	0.000241796	3.01587e-05	0.000230266	7.03768e-06	0.952315	0.57938
C_0006	Morpholine	Morpholine	8083	HMDB0031581	88.0776	6.51395	N.D.	2.6702e-05	N.D.	N.D.	N.D.	N.D.	2.6702e-05	N.A.	N.A.	N.A.	<1	N.A.
A_0074	myo-Inositol 1-phosphate myo-Inositol 3-phosphate	Myoinositol 1-phosphate Myoinositol 3-phosphate	107737 440194	HMDB0000213 HMDB0006814	259.022	9.25727	0.000130206	8.74083e-05	0.000124424	7.72309e-05	7.65927e-05	0.000108767	0.000114013	2.3221e-05	8.75303e-05	1.83945e-05	0.767723	0.20011
A_0075	myo-Inositol 2-phosphate	Myoinositol 2-phosphate	160886		259.022	9.4505	7.99999e-05	6.80528e-05	5.99852e-05	5.87287e-05	4.3718e-05	5.66374e-05	6.9346e-05	1.00698e-05	5.3028e-05	8.13021e-06	0.764688	0.097365
A_0068	Myristic acid	Myristic acid	11005	HMDB0000806	227.202	6.66484	0.000109959	6.61453e-05	9.09791e-05	3.27639e-05	N.D.	N.D.	8.90276e-05	2.19717e-05	3.27639e-05	N.A.	0.36802	N.A.
A_0067	Myristoleic acid	Myristoleic acid	5281119	HMDB0002000	225.186	6.70108	1.4876e-05	9.818e-06	1.08195e-05	7.55726e-06	5.92709e-06	N.D.	1.18378e-05	2.67837e-06	6.74217e-06	1.1527e-06	0.569545	0.066312
C_0018	N,N-Dimethylglycine	DMG	673	HMDB0000092	104.072	10.9653	N.D.	3.30719e-05	3.02982e-05	N.D.	N.D.	2.62858e-05	3.16851e-05	1.96127e-06	2.62858e-05	N.A.	0.829596	N.A.
A_0022	N-Acetylalanine	N-Acetylalanine	88064	HMDB0000766	130.051	7.97131	9.42148e-05	8.01429e-05	7.83365e-05	7.67334e-05	8.03603e-05	7.12377e-05	8.42314e-05	8.69293e-06	7.61105e-05	4.59311e-06	0.903588	0.24688
A_0046	N-Acetylaspartic acid	N-Acetylaspartic acid	65065	HMDB0000812	174.041	13.116	0.00165574	0.00123631	0.00132401	0.00103759	0.000862346	0.00115092	0.00140535	0.000221232	0.00101696	0.000145392	0.723629	0.073616
A_0036	N-Acetylcysteine	N-Acetylcysteine	12035	HMDB0001890	162.023	7.93786	2.09917e-05	1.526e-05	2.6959e-05	1.79574e-05	1.0292e-05	9.16193e-06	2.10702e-05	5.8499e-06	1.24704e-05	4.7853e-06	0.591851	0.12283
C_0116	N-Acetylgalactosamine N-Acetylmannosamine N-Acetylglucosamine	N-Acetylgalactosamine ManNAc GlcNAc	35717 439281 439174	HMDB0000853 HMDB0001129 HMDB0000215	222.096	23.696	0.000131293	8.6669e-05	0.00010622	8.41781e-05	8.16614e-05	0.00010484	0.000108061	2.23686e-05	9.02267e-05	1.27183e-05	0.834963	0.31191
A_0084	N-Acetylglucosamine 1-phosphate	GlcNAc-P	440272	HMDB0001367	300.048	8.58462	0.000222107	0.000162362	0.000190297	0.000145151	0.000111857	0.000169128	0.000191589	2.98937e-05	0.000142045	2.87619e-05	0.741409	0.10751
A_0083	N-Acetylglucosamine 6-phosphate	NAcGlcNP	440996	HMDB0001062	300.048	8.22779	0.000102438	9.602e-05	9.92282e-05	7.63307e-05	6.33142e-05	8.25799e-05	9.92287e-05	3.20894e-06	7.40749e-05	9.82893e-06	0.746507	0.036836	*
C_0115	N-Acetylglucosylamine	N-Acetylglucosylamine	439454	HMDB0001104	221.115	9.89131	N.D.	N.D.	N.D.	N.D.	N.D.	1.1117e-05	N.A.	N.A.	1.1117e-05	N.A.	1<	N.A.
A_0053	N-Acetylglutamic acid	N-AcGlu	70914	HMDB0001138	188.057	11.9261	0.000114835	8.17419e-05	0.000102845	8.55463e-05	8.50928e-05	9.52694e-05	9.9807e-05	1.67542e-05	8.86361e-05	5.74902e-06	0.888075	0.36985
C_0101	N-Acetyllysine	N-Acetyllysine	92907	HMDB0000446	189.125	9.76492	0.000129148	8.987e-05	9.11676e-05	6.61123e-05	7.25835e-05	7.6709e-05	0.000103395	2.23121e-05	7.18016e-05	5.34146e-06	0.694438	0.12688
A_0054	N-Acetylmethionine	N-Acetylmethionine	448580	HMDB0011745	190.055	7.27795	2.96281e-05	3.25116e-05	3.89142e-05	2.66992e-05	3.73545e-05	3.55943e-05	3.36846e-05	4.75289e-06	3.3216e-05	5.71195e-06	0.986088	0.91844
A_0087	N-Acetylneuraminic acid	NeuNAc	439197	HMDB0000230	308.099	6.43942	0.000406239	0.00031844	0.000355099	0.000302243	0.000268534	0.000350603	0.000359926	4.40983e-05	0.000307127	4.12519e-05	0.853305	0.20478
C_0090	N-Acetylornithine	N-AcOrn	439232	HMDB0003357	175.109	9.51039	4.25032e-05	3.13507e-05	3.23203e-05	2.61519e-05	1.79966e-05	N.D.	3.53914e-05	6.17806e-06	2.20742e-05	5.76668e-06	0.623717	0.11181
C_0044	N-Acetylputrescine	N-Acetylputrescine	122356	HMDB0002064	131.119	8.36133	9.76562e-05	8.11195e-05	7.28089e-05	0.00013087	0.00012506	0.000144421	8.38615e-05	1.26486e-05	0.00013345	9.93477e-06	1.59132	0.0069023	**
C_0070	N-Acetylserine	N-Acetylserine	65249	HMDB0002931	148.062	24.9251	0.000241237	0.000183681	0.000183956	0.000135984	0.000114071	0.000140974	0.000202958	3.3151e-05	0.000130343	1.43113e-05	0.642218	0.046504	*
A_0048	N-Carbamoylaspartic acid	Carbamoyl-Asp	93072	HMDB0000828	175.036	13.8013	2.13636e-05	N.D.	N.D.	N.D.	8.29333e-06	N.D.	2.13636e-05	N.A.	8.29333e-06	N.A.	0.388199	N.A.
A_0049	N-Formylmethionine	N-Formylmethionine	439750	HMDB0001015	176.039	7.71294	2.46281e-05	2.15154e-05	2.2416e-05	2.04922e-05	1.2911e-05	1.6756e-05	2.28532e-05	1.6017e-06	1.67197e-05	3.79078e-06	0.731616	0.091149
A_0093	N-Glycolylneuraminic acid	GcNeu	440001	HMDB0000833	324.093	6.41524	4.78925e-05	3.88232e-05	4.87772e-05	3.44696e-05	2.64422e-05	3.69907e-05	4.51643e-05	5.50936e-06	3.26342e-05	5.50858e-06	0.722565	0.04953	*
C_0096	N-Methylnorsalsolinol	N-Methylnorsalsolinol	37764	HMDB0001189	180.102	8.82595	7.56577e-06	1.13081e-05	N.D.	9.92445e-06	1.02193e-05	1.1117e-05	9.43696e-06	2.64626e-06	1.04203e-05	6.21178e-07	1.1042	0.69185
C_0120	N1,N8-Diacetylspermidine	N1,N8-Diacetylspermidine	389613	HMDB0041947	230.188	10.234	4.07925e-05	2.85358e-05	2.63505e-05	4.13426e-05	3.08968e-05	4.85055e-05	3.18929e-05	7.78432e-06	4.02483e-05	8.85523e-06	1.26198	0.28797
C_0089	N5-Ethylglutamine	N5-Ethylglutamine	439378		175.109	11.4188	7.53685e-05	6.83636e-05	6.7465e-05	5.54691e-05	5.99222e-05	6.22612e-05	7.0399e-05	4.32711e-06	5.92175e-05	3.45046e-06	0.841169	0.026944	*
C_0100	N6-Acetyllysine	N6-Acetyllysine	92832	HMDB0000206	189.123	11.4934	N.D.	N.D.	3.19672e-05	N.D.	2.69019e-05	N.D.	3.19672e-05	N.A.	2.69019e-05	N.A.	0.841548	N.A.
C_0073	N6-Methyladenine	N6-Methyladenine	67955	HMDB0002099	150.077	7.83762	N.D.	N.D.	7.07708e-06	N.D.	N.D.	N.D.	7.07708e-06	N.A.	N.A.	N.A.	<1	N.A.
C_0080	N6-Methyllysine	N6-Methyllysine	164795	HMDB0002038	161.13	6.98922	7.09592e-05	6.12699e-05	5.18183e-05	4.51991e-05	4.08108e-05	5.03223e-05	6.13491e-05	9.57067e-06	4.54441e-05	4.76047e-06	0.740745	0.083882
C_0099	N8-Acetylspermidine	N8-Acetylspermidine	123689	HMDB0002189	188.177	6.21972	0.000631717	0.000517344	0.000545224	0.00052236	0.000434864	0.000579716	0.000564762	5.96375e-05	0.000512313	7.29466e-05	0.907132	0.39158
A_0134	NAD+	NAD+	5893	HMDB0000902	662.099	5.84618	0.00271297	0.00191504	0.00218021	0.00164045	0.00154589	0.00173797	0.00226941	0.000406375	0.00164144	9.60454e-05	0.723288	0.10886
A_0135	NADP+	NADP+	5886	HMDB0000217	742.064	8.39134	0.000141859	0.000114534	0.00012003	0.000100898	8.96875e-05	0.000113128	0.000125475	1.44534e-05	0.000101238	1.17239e-05	0.806838	0.089942
C_0035	Nicotinamide	Nicotinamide	936	HMDB0001406	123.056	7.29146	0.00203372	0.00202578	0.00213184	0.00180039	0.0016568	0.0018299	0.00206378	5.90728e-05	0.00176236	9.26039e-05	0.853948	0.013272	*
C_0036	Nicotinic acid	Nicotinic acid	938	HMDB0001488	124.04	9.97447	0.00113841	0.00104407	0.000902929	0.000805359	0.000891573	0.00121875	0.00102847	0.000118511	0.000971894	0.000218087	0.944993	0.71871
C_0155	NMN	NicRN	14180	HMDB0000229	335.066	21.9776	3.5588e-05	2.33241e-05	2.71529e-05	1.87707e-05	2.33584e-05	2.17583e-05	2.86883e-05	6.27451e-06	2.12958e-05	2.32851e-06	0.742316	0.16805
C_0102	Nω-Methylarginine	Nw-Methylarginine	132862		189.134	7.34346	N.D.	N.D.	N.D.	N.D.	7.16677e-06	N.D.	N.A.	N.A.	7.16677e-06	N.A.	1<	N.A.
C_0108	O-Acetylcarnitine	ALCAR	439756	HMDB0000201	204.124	8.95098	0.00241266	0.00160764	0.00172719	0.00126217	0.00115832	0.00136804	0.00191583	0.0004344	0.00126285	0.000104863	0.659164	0.11412
C_0081	O-Acetylhomoserine 2-Aminoadipic acid	O-Acetylhomoserine 2-Aminoadipic acid	439389 92136	HMDB0000510	162.077	10.883	0.00349317	0.00279893	0.00261881	0.00221134	0.00225927	0.00387933	0.0029703	0.000461683	0.00278331	0.000949479	0.937047	0.77975
A_0065	O-Succinylhomoserine	O-Succinylhomoserine	439406		218.067	11.0108	0.000103967	9.37479e-05	9.72556e-05	8.42433e-05	6.52669e-05	8.84837e-05	9.83234e-05	5.1925e-06	7.93313e-05	1.23633e-05	0.80684	0.10144
A_0028	Octanoic acid	Octanoic acid	379	HMDB0000482	143.108	7.38437	5.3719e-05	N.D.	N.D.	N.D.	N.D.	N.D.	5.3719e-05	N.A.	N.A.	N.A.	<1	N.A.
C_0052	Ornithine	Ornithine	389	HMDB0000214,HMDB0003374	133.098	6.69441	0.0112276	0.00875204	0.00905752	0.00723651	0.00579898	0.00830665	0.00967905	0.00134975	0.00711405	0.00125831	0.734994	0.074063
A_0081	Orotidine	Orotidine	92751	HMDB0000788	287.052	7.03069	1.17355e-05	9.9302e-06	1.33002e-05	1.00448e-05	9.18929e-06	1.3106e-05	1.16553e-05	1.68641e-06	1.078e-05	2.05926e-06	0.924902	0.60054
A_0066	Pantothenic acid	Pantothenic acid	6613	HMDB0000210	218.103	6.87823	0.00144091	0.00115412	0.00117074	0.00101741	0.00099033	0.00103743	0.00125526	0.000160993	0.00101506	2.3638e-05	0.808644	0.11985
A_0034	Pelargonic acid	Pelargonic acid	8158	HMDB0000847	157.123	7.31327	0.000121198	6.81089e-05	6.48869e-05	3.97289e-05	4.33505e-05	6.08509e-05	8.47313e-05	3.16223e-05	4.79768e-05	1.12954e-05	0.566222	0.17228
C_0085	Phe	Phe	994	HMDB0000159	166.087	11.1166	0.00675809	0.00550655	0.00572324	0.00535895	0.00511255	0.00568934	0.00599596	0.000668854	0.00538695	0.000289414	0.89843	0.25231
A_0058	Phenaceturic acid	Phenaceturic acid	68144	HMDB0000821	192.067	7.36161	0.000107892	8.72119e-05	8.39853e-05	7.0337e-05	6.91494e-05	7.61861e-05	9.30299e-05	1.29721e-05	7.18908e-05	3.76692e-06	0.772771	0.096067
A_0064	Phosphocreatine	Phosphocreatine	9548602	HMDB0001511	210.028	11.0396	3.54958e-05	N.D.	7.74099e-06	1.15609e-05	6.61629e-06	N.D.	2.16184e-05	1.96256e-05	9.08862e-06	3.4964e-06	0.420411	0.53015
A_0039	Phosphoenolpyruvic acid	PEP	1005	HMDB0000263	166.975	18.2566	0.000156901	9.04939e-05	0.000114262	6.59542e-05	3.93302e-05	2.94946e-05	0.000120552	3.36473e-05	4.49263e-05	1.88631e-05	0.372671	0.03967	*
C_0098	Phosphorylcholine	Phosphorylcholine	1014	HMDB0001565	184.074	21.833	0.00998443	0.00887376	0.00886365	0.00996561	0.0118893	0.00961738	0.00924061	0.000644184	0.0104908	0.00122361	1.13529	0.21448
C_0042	Pipecolic acid	Pipecolic acid	439227	HMDB0000070,HMDB0000716,HMDB0005960	130.087	10.2669	N.D.	2.3501e-05	2.2499e-05	N.D.	N.D.	N.D.	2.3e-05	7.08508e-07	N.A.	N.A.	<1	N.A.
C_0005	Piperidine	Piperidine	8082		86.0972	6.70834	N.D.	0.000107612	0.000113089	6.97614e-05	N.D.	7.53104e-05	0.000110351	3.87246e-06	7.25359e-05	3.92373e-06	0.657322	0.010466	*
C_0026	Pro	Pro	614	HMDB0000162,HMDB0003411	116.072	10.8162	0.0670992	0.0503096	0.0533362	0.0430842	0.0389085	0.047868	0.056915	0.00894863	0.0432869	0.00448322	0.760554	0.10119
A_0002	Propionic acid	Propionic acid	1032	HMDB0000237	73.0293	9.85921	0.000343223	0.000314092	0.000266153	0.000263983	0.000211997	0.000245682	0.000307822	3.89157e-05	0.000240554	2.63696e-05	0.781469	0.07696
C_0112	Propionylcarnitine XC0061	Propionylcarnitine XC0061	188824 0	HMDB0000824	218.14	9.26802	0.000148713	0.000101436	0.000107183	8.6832e-05	8.09845e-05	9.25267e-05	0.000119111	2.57971e-05	8.67811e-05	5.77123e-06	0.728575	0.15664
A_0106	PRPP	PRPP	7339	HMDB0000280	388.945	14.8606	7.86363e-05	0.000116554	8.82892e-05	N.D.	4.94384e-05	8.07426e-05	9.4493e-05	1.97053e-05	6.50905e-05	2.21354e-05	0.688839	0.26507
C_0007	Putrescine	Putrescine	1045	HMDB0001414	89.108	4.59343	0.000410359	0.000360558	0.000434061	0.000429377	0.000373986	0.000408879	0.000401659	3.75159e-05	0.000404081	2.80057e-05	1.00603	0.93324
C_0086	Pyridoxal	Pyridoxal	1050	HMDB0001545	168.067	8.71361	7.43325e-05	6.5806e-05	6.06767e-05	5.42527e-05	4.04126e-05	5.77336e-05	6.69384e-05	6.89793e-06	5.07997e-05	9.16226e-06	0.758902	0.076273
C_0130	Pyridoxamine 5'-phosphate	Pyridoxamine-P	1053	HMDB0001555	249.066	10.451	3.53471e-05	2.91631e-05	2.80195e-05	2.5212e-05	2.40751e-05	2.96454e-05	3.08432e-05	3.94215e-06	2.63108e-05	2.94329e-06	0.853051	0.19147
C_0087	Pyridoxine	Pyridoxine	1054	HMDB0000239	170.082	8.56343	0.00010621	0.000107757	0.000104182	8.83248e-05	7.91796e-05	9.43867e-05	0.00010605	1.79278e-06	8.7297e-05	7.65549e-06	0.82317	0.045008	*
A_0057	Quinic acid	Quinic acid	6508	HMDB0003072	191.057	7.26406	1.77273e-05	N.D.	N.D.	1.61332e-05	7.99468e-06	1.91323e-05	1.77273e-05	N.A.	1.44201e-05	5.76304e-06	0.813439	N.A.
A_0069	Ribose 5-phosphate	R5P	439167	HMDB0001548	229.011	9.50254	7.91735e-05	0.000100312	8.36266e-05	7.53594e-05	8.02455e-05	9.29911e-05	8.7704e-05	1.11435e-05	8.28653e-05	9.10317e-06	0.944829	0.59269
A_0088	Ribulose 1,5-diphosphate	Ribulose 1,5-diphosphate	123658		308.98	13.9996	N.D.	1.56527e-05	2.51358e-05	1.9284e-05	1.84245e-05	2.00877e-05	2.03943e-05	6.70557e-06	1.92654e-05	8.31723e-07	0.944649	0.85133
A_0070	Ribulose 5-phosphate	Ru5P	439184	HMDB0000618	229.012	9.86663	0.000742644	0.000569949	0.000575912	0.000464949	0.0004619	0.000538423	0.000629502	9.80295e-05	0.000488424	4.33272e-05	0.77589	0.11486
C_0159	S-Adenosylhomocysteine	SAHC	439155	HMDB0000939	385.131	8.66727	3.5082e-05	3.89753e-05	3.75198e-05	3.4238e-05	2.95165e-05	3.53265e-05	3.71924e-05	1.96717e-06	3.3027e-05	3.08852e-06	0.888005	0.1327
C_0160	S-Adenosylmethionine	SAM	34755	HMDB0001185	399.146	7.00592	0.000312751	0.000263144	0.000235838	0.000237827	0.000252921	0.000250559	0.000270578	3.89912e-05	0.000247102	8.1187e-06	0.91324	0.40729
C_0158	S-Lactoylglutathione	S-Lactoylglutathione	440018	HMDB0001066	380.115	14.0016	N.D.	1.38657e-05	N.D.	5.30225e-05	2.41016e-05	3.03664e-05	1.38657e-05	N.A.	3.58302e-05	1.5215e-05	2.58408	N.A.
C_0153	S-Methylglutathione	S-Methylglutathione	115260		322.108	13.5549	5.66469e-05	4.45892e-05	5.5397e-05	4.3886e-05	3.77981e-05	3.52688e-05	5.2211e-05	6.63024e-06	3.89843e-05	4.42933e-06	0.746668	0.05335
C_0145	Saccharopine	Saccharopine	160556	HMDB0000279	277.142	10.742	1.66254e-05	1.14207e-05	1.18754e-05	1.17214e-05	1.22366e-05	1.33376e-05	1.33072e-05	2.88265e-06	1.24318e-05	8.25607e-07	0.934221	0.65703
C_0010	Sarcosine	Sarcosine	1088	HMDB0000271	90.0555	9.43302	0.000203456	0.000161805	0.00015446	7.24291e-05	9.61808e-05	0.000110925	0.00017324	2.64243e-05	9.31784e-05	1.94229e-05	0.537856	0.01602	*
C_0106	SDMA	SDMA	169148	HMDB0003334	203.151	7.69754	2.66489e-05	1.83375e-05	2.19855e-05	1.61445e-05	1.61651e-05	1.91773e-05	2.2324e-05	4.16598e-06	1.71623e-05	1.74506e-06	0.768783	0.15297
A_0082	Sedoheptulose 7-phosphate	S7P	165007	HMDB0001068	289.032	8.6348	6.42975e-05	3.8711e-05	4.43538e-05	6.15952e-05	5.43317e-05	3.3953e-05	4.91207e-05	1.34428e-05	4.996e-05	1.43303e-05	1.01708	0.94459
C_0020	Ser	Ser	617	HMDB0000187,HMDB0003406	106.05	9.96146	0.00345664	0.0030579	0.00276544	0.00273913	0.00302419	0.00301428	0.00309332	0.000346961	0.00292587	0.000161792	0.945865	0.50675
C_0122	Ser-Glu	Ser-Glu			235.094	10.3861	5.60927e-05	4.26267e-05	4.22218e-05	3.33395e-05	3.1056e-05	3.40721e-05	4.69804e-05	7.89408e-06	3.28225e-05	1.57308e-06	0.698643	0.084593
C_0093	Serotonin	Serotonin	5202	HMDB0000259	177.103	8.7025	2.93957e-05	2.482e-05	2.65912e-05	1.93098e-05	1.53289e-05	1.86438e-05	2.69356e-05	2.30718e-06	1.77608e-05	2.13226e-06	0.659381	0.0073075	**
C_0067	Spermidine	Spermidine	1102	HMDB0001257	146.166	4.41543	0.00055553	0.000396863	0.00046391	0.000392278	0.000348133	0.000393249	0.000472101	7.965e-05	0.000377887	2.57723e-05	0.800436	0.16827
C_0107	Spermine	Spermine	1103	HMDB0001256	203.224	4.36168	0.000143846	8.88727e-05	7.05943e-05	5.69895e-05	6.23642e-05	7.22968e-05	0.000101104	3.81269e-05	6.38835e-05	7.76591e-06	0.631858	0.22984
C_0063	Stachydrine	Stachydrine	115244	HMDB0004827	144.102	11.5764	5.37555e-05	4.00369e-05	4.56881e-05	3.55649e-05	3.1985e-05	3.37549e-05	4.64935e-05	6.89465e-06	3.37683e-05	1.78997e-06	0.726301	0.077158
C_0148	Streptomycin sulfate_+H2O_divalent	Streptomycin sulfate	19649		300.648	6.75745	7.75853e-06	6.14468e-06	8.12019e-06	6.64855e-06	6.7288e-06	7.1374e-06	7.34113e-06	1.05182e-06	6.83825e-06	2.6216e-07	0.931498	0.49783
A_0015	Succinic acid	Succinic acid	1110	HMDB0000254	117.019	18.1639	0.00077566	0.000614186	0.000754762	0.000574138	0.000519447	0.000668282	0.000714869	8.78183e-05	0.000587289	7.52837e-05	0.821534	0.13035
A_0078	Sulfotyrosine	Sulfotyrosine	514186		260.024	7.42853	2.00413e-05	1.59052e-05	9.50438e-06	1.08265e-05	7.55819e-06	1.3204e-05	1.51503e-05	5.30887e-06	1.05296e-05	2.83458e-06	0.695008	0.27415
C_0037	Taurine	Taurine	1123	HMDB0000251	126.022	23.6364	0.000158472	0.000124341	0.000118144	9.40749e-05	9.40838e-05	0.000113665	0.000133652	2.17163e-05	0.000100608	1.13077e-05	0.752759	0.10114
A_0037	Terephthalic acid	Terephthalic acid	7489	HMDB0002428	165.019	14.7655	5.83884e-05	4.30309e-05	3.29964e-05	3.17689e-05	3.1749e-05	3.63783e-05	4.48052e-05	1.27887e-05	3.32987e-05	2.66698e-06	0.743189	0.25694
C_0139	Thiamine	Thiamine	1130	HMDB0000235	265.113	6.47374	0.000285668	0.000222688	0.000235116	0.000210611	0.000205209	0.000227748	0.000247824	3.33575e-05	0.000214523	1.17678e-05	0.865624	0.21962
A_0113	Thiamine diphosphate	ThPP	1132	HMDB0001372	423.032	7.09576	7.23553e-05	5.93568e-05	6.25257e-05	4.85654e-05	4.15815e-05	5.07826e-05	6.47459e-05	6.7777e-06	4.69765e-05	4.80191e-06	0.725551	0.024913	*
C_0156	Thiamine phosphate	TMP	1131	HMDB0002666	345.081	10.7143	1.02885e-05	7.54413e-06	7.41408e-06	6.28917e-06	9.94058e-06	6.21459e-06	8.41556e-06	1.6233e-06	7.48144e-06	2.13e-06	0.889001	0.58049
C_0053	Thiaproline	Thiaproline	9934		134.028	14.2409	0.000305474	0.000203547	0.00027002	0.000207722	0.000220657	0.000241518	0.00025968	5.17444e-05	0.000223299	1.70521e-05	0.8599	0.34845
C_0029	Thr	Thr	6288	HMDB0000167	120.066	10.5103	0.0100654	0.00829545	0.00784476	0.00711243	0.00709753	0.00799053	0.00873521	0.00117382	0.00740016	0.000511325	0.847165	0.17758
C_0123	Thr-Asp	Thr-Asp	3280446		235.094	10.6855	1.49147e-05	1.06326e-05	1.08804e-05	8.26577e-06	7.6711e-06	N.D.	1.21425e-05	2.40394e-06	7.96843e-06	4.2049e-07	0.656241	0.08927
A_0026	Threonic acid	Threonic acid	5460407	HMDB0000943	135.03	8.33188	0.000495041	0.000385988	0.000393266	0.00036597	0.000370236	0.000389896	0.000424765	6.09694e-05	0.000375368	1.27618e-05	0.883707	0.29401
C_0043	trans-Glutaconic acid	trans-Glutaconic acid	5280498	HMDB0000620	131.035	24.6694	8.42113e-05	6.94574e-05	7.13806e-05	6.87247e-05	7.56891e-05	5.51094e-05	7.50165e-05	8.02084e-06	6.65077e-05	1.04674e-05	0.886575	0.33025
C_0074	Triethanolamine	Triethanolamine	7618		150.113	8.15016	5.20448e-06	3.65142e-06	8.42509e-06	N.D.	7.6711e-06	N.D.	5.76033e-06	2.4349e-06	7.6711e-06	N.A.	1.33171	N.A.
C_0004	Trimethylamine N-oxide	Trimethylamine N-oxide	1145	HMDB0000925	76.0763	6.48488	2.84801e-05	2.54634e-05	2.28039e-05	1.79552e-05	1.59792e-05	1.65818e-05	2.55825e-05	2.83994e-06	1.68388e-05	1.01274e-06	0.658215	0.023192	*
C_0110	Trp	Trp	1148	HMDB0000929	205.098	11.0164	0.000819874	0.000699722	0.000711495	0.000676162	0.000694421	0.000703301	0.000743697	6.62332e-05	0.000691294	1.3837e-05	0.929538	0.3027
C_0097	Tyr	Tyr	1153	HMDB0000158	182.082	11.4021	0.00530527	0.00473496	0.00482145	0.00438795	0.0043499	0.00457378	0.00495389	0.000307356	0.00443721	0.000119792	0.895701	0.085552
A_0110	UDP	UDP	6031	HMDB0000295	402.995	10.3997	0.000689462	0.000575138	0.000598507	0.000605647	0.000552437	0.000650889	0.000621036	6.03998e-05	0.000602991	4.92797e-05	0.970944	0.70973
A_0131	UDP-galactose UDP-glucose	UDP-Gal UDP-Glc	23724458 8629	HMDB0000302 HMDB0000286	565.053	7.72038	0.00127888	0.000951925	0.00110361	0.000963941	0.000948748	0.000871976	0.00111147	0.000163621	0.000928222	4.92992e-05	0.835127	0.18464
A_0132	UDP-glucuronic acid	UDP-GlcA	17473	HMDB0000935	579.023	9.9168	0.000475206	0.00035039	0.000391025	0.000302622	0.000269315	0.000327796	0.00040554	6.36614e-05	0.000299911	2.93347e-05	0.739534	0.08515
A_0092	UMP	UMP	6030	HMDB0000288	323.026	8.74815	0.00142768	0.00128077	0.00126295	0.00123148	0.00130683	0.00117846	0.0013238	9.04059e-05	0.00123892	6.45091e-05	0.935883	0.26305
C_0001	Urea	Urea	1176	HMDB0000294	61.0398	22.5263	0.00643211	0.00580093	0.00583522	0.00497443	0.00470103	0.00502291	0.00602275	0.000354925	0.00489946	0.000173543	0.813491	0.017305	*
A_0040	Uric acid	Uric acid	1175	HMDB0000289	167.021	7.97503	6.42148e-05	6.20498e-05	5.63389e-05	4.94894e-05	4.33045e-05	5.80092e-05	6.08678e-05	4.06882e-06	5.02677e-05	7.38319e-06	0.82585	0.11434
C_0128	Uridine	Uridine	6029	HMDB0000296	245.084	23.7905	0.000215432	0.000165665	0.000184116	0.000136399	0.000152971	0.000183309	0.000188404	2.51588e-05	0.000157559	2.37891e-05	0.836283	0.19793
A_0124	UTP	UTP	6133	HMDB0000285	482.961	11.2262	0.000298223	0.000263936	0.000254437	0.000295112	0.000237796	0.000357266	0.000272198	2.30329e-05	0.000296725	5.97516e-05	1.0901	0.56147
C_0027	Val	Val	1182	HMDB0000883	118.087	10.0004	0.0112009	0.00878825	0.00860385	0.00779546	0.00825377	0.00906711	0.00953101	0.00144913	0.00837211	0.000644031	0.878408	0.30188
A_0011	XA0002	XA0002			110.985	13.9733	0.0037421	0.00297194	0.0030134	0.00213105	0.00211076	0.00344824	0.00324248	0.000433184	0.00256335	0.000766406	0.790552	0.26959
A_0029	XA0004	XA0004			144.03	8.3695	9.95867e-06	1.07156e-05	1.3599e-05	6.91762e-06	N.D.	6.90819e-06	1.14245e-05	1.92091e-06	6.9129e-06	6.66231e-09	0.605097	0.055447
A_0038	XA0012	XA0012			166.018	8.43223	3.57024e-05	2.25814e-05	2.32828e-05	1.40721e-05	1.3761e-05	1.84218e-05	2.71889e-05	7.38131e-06	1.54183e-05	2.60579e-06	0.567082	0.096915
A_0071	XA0033	XA0033			242.08	6.82059	0.00185917	0.00163935	0.00164196	0.00175823	0.00217207	0.00177996	0.00171349	0.000126167	0.00190342	0.00023291	1.11084	0.30043
A_0103	XA0055	XA0055			369	12.8487	0.000408264	0.000354318	0.000363797	0.000299969	0.00027623	0.000357511	0.000375459	2.88023e-05	0.000311237	4.17958e-05	0.828949	0.10214
A_0119	XA0065	XA0065			445.054	6.19209	8.04132e-05	6.84174e-05	5.91484e-05	5.78284e-05	4.51654e-05	6.84695e-05	6.93263e-05	1.06615e-05	5.71544e-05	1.16667e-05	0.824426	0.25363
C_0077	Xanthine	Xanthine	1188	HMDB0000292	153.042	20.5556	0.000375638	0.000320601	0.000350693	0.000267822	0.000280393	0.000364743	0.000348977	2.75584e-05	0.000304319	5.27044e-05	0.872032	0.28382
A_0080	Xanthosine	Xanthosine	64959	HMDB0000299	283.067	6.82059	0.000135826	0.000110158	0.000106909	8.43854e-05	7.74427e-05	0.000100634	0.000117631	1.58409e-05	8.74875e-05	1.19029e-05	0.743744	0.062493
C_0040	XC0016	XC0016			129.067	8.70622	0.000218636	0.000194394	0.00018853	0.000131008	0.00010928	0.000139936	0.00020052	1.59608e-05	0.000126742	1.57672e-05	0.632065	0.0046965	**
C_0134	XC0089 Nicotinamide riboside	XC0089 Nicotinamide riboside	0 439924	HMDB0000855	255.099	9.48311	2.50827e-05	2.6895e-05	2.47297e-05	2.99392e-05	2.5588e-05	2.82468e-05	2.55691e-05	1.16177e-06	2.79247e-05	2.1934e-06	1.09212	0.19757
C_0152	XC0126	XC0126			310.114	15.3422	1.31799e-05	1.16459e-05	1.07841e-05	1.03115e-05	8.75939e-06	9.55979e-06	1.187e-05	1.21348e-06	9.54355e-06	7.76168e-07	0.804008	0.05888
C_0154	XC0132	XC0132			325.162	8.61164	0.000184108	0.000166196	0.000152968	0.000143504	0.000153502	0.000162776	0.000167757	1.5629e-05	0.00015326	9.63844e-06	0.913584	0.2565
C_0157	XC0137	XC0137			350.104	13.6989	1.87939e-05	N.D.	9.30772e-06	8.33488e-06	N.D.	4.3257e-06	1.40508e-05	6.70777e-06	6.33029e-06	2.83492e-06	0.450528	0.32604
A_0102	XMP	XMP	73323	HMDB0001554	363.034	11.3301	2.38016e-05	2.11788e-05	2.18182e-05	1.65833e-05	1.33704e-05	1.52372e-05	2.22662e-05	1.36759e-06	1.50637e-05	1.61347e-06	0.676524	0.0044906	**
C_0008	β-Ala	b-Ala	239	HMDB0000056	90.0552	7.23026	0.00361839	0.00280485	0.00338958	0.00237259	0.00224069	0.00269407	0.00327094	0.000419543	0.00243579	0.000233203	0.744674	0.054071
C_0113	β-Ala-Lys	b-Ala-Lys	440638		218.152	6.67158	1.10595e-05	1.03269e-05	1.11532e-05	1.08091e-05	N.D.	8.03138e-06	1.08466e-05	4.52444e-07	9.42023e-06	1.96413e-06	0.8685	0.488
A_0017	β-Hydroxyisovaleric acid	b-Hydroxyisovaleric acid	69362	HMDB0000754	117.056	8.23523	4.13636e-05	3.13895e-05	3.11433e-05	2.50882e-05	2.25367e-05	2.36152e-05	3.46321e-05	5.83091e-06	2.37467e-05	1.28081e-06	0.685684	0.077538
C_0065	γ-Butyrobetaine	Actinine	134	HMDB0001161	146.118	8.00346	0.000570348	0.000453339	0.000461615	0.000332358	0.000301748	0.000362378	0.000495101	6.52973e-05	0.000332161	3.03157e-05	0.670897	0.032923	*
C_0114	γ-Glu-Ala	g-Glu-Ala	440103	HMDB0006248	219.099	12.4164	1.92999e-05	1.40588e-05	1.53417e-05	8.86012e-06	1.11483e-05	1.38278e-05	1.62335e-05	2.73201e-06	1.12788e-05	2.48641e-06	0.694784	0.081437
C_0076	γ-Glu-Arg_divalent	g-Glu-Arg	20719180		152.585	8.64317	1.41436e-05	1.21929e-05	1.01262e-05	8.26577e-06	8.63994e-06	9.58863e-06	1.21542e-05	2.00902e-06	8.83145e-06	6.81907e-07	0.726616	0.090855
C_0137	γ-Glu-Asn	g-Glu-Asn	131801686	HMDB0029144	262.104	12.9091	1.13968e-05	7.33501e-06	N.D.	N.D.	6.1183e-06	N.D.	9.36593e-06	2.87214e-06	6.1183e-06	N.A.	0.653251	N.A.
C_0149	γ-Glu-Citrulline	g-Glu-Citrulline			305.148	13.3546	2.06251e-05	1.52008e-05	1.39455e-05	1.02562e-05	1.3723e-05	1.51255e-05	1.65905e-05	3.55002e-06	1.30349e-05	2.50654e-06	0.785685	0.23694
C_0132	γ-Glu-Cys	g-Glu-Cys	123938	HMDB0001049	251.071	12.9652	6.22369e-05	5.39831e-05	5.09197e-05	4.20476e-05	4.65708e-05	6.27659e-05	5.57132e-05	5.8536e-06	5.04614e-05	1.08933e-05	0.905735	0.51423
C_0143	γ-Glu-Gln	g-Glu-Gln	150914	HMDB0011738	276.121	13.1711	0.000156544	0.000110331	0.000114276	8.21324e-05	9.55172e-05	0.000102533	0.00012705	2.56182e-05	9.33943e-05	1.03649e-05	0.735097	0.13779
C_0144	γ-Glu-Glu	g-Glu-Glu	92865	HMDB0011737	277.104	13.2693	0.000272368	0.000224587	0.000219903	0.000184722	0.000186097	0.000231771	0.000238952	2.9033e-05	0.000200863	2.67755e-05	0.8406	0.17063
C_0109	γ-Glu-Gly	g-Glu-Gly	165527	HMDB0011667	205.082	12.1344	N.D.	N.D.	N.D.	N.D.	N.D.	3.32358e-05	N.A.	N.A.	3.32358e-05	N.A.	1<	N.A.
C_0136	γ-Glu-Ile γ-Glu-Leu	g-Glu-Ile g-Glu-Leu	22885096 151023	HMDB0011170 HMDB0011171	261.146	13.071	4.48404e-05	4.26106e-05	3.71828e-05	4.08036e-05	3.28212e-05	4.33867e-05	4.15446e-05	3.93857e-06	3.90038e-05	5.50792e-06	0.938842	0.55465
C_0060	γ-Glu-Lys_divalent	g-Glu-Lys	65254		138.582	8.5004	7.80671e-06	3.41014e-06	5.40811e-06	6.20623e-06	6.50318e-06	6.87786e-06	5.54165e-06	2.20133e-06	6.52909e-06	3.3656e-07	1.17818	0.51964
C_0138	γ-Glu-Ornitine	g-Glu-Ornitine	189156	HMDB0002248	262.141	8.40212	1.78302e-05	1.5989e-05	1.55664e-05	1.02424e-05	1.0352e-05	1.99847e-05	1.64619e-05	1.20368e-06	1.35264e-05	5.59337e-06	0.821679	0.46103
A_0072	γ-Glu-Taurine	g-Glu-Taurine	68759	HMDB0004195	253.05	7.20527	N.D.	1.04912e-05	9.56416e-06	7.39142e-06	8.04063e-06	1.02888e-05	1.00277e-05	6.5554e-07	8.57362e-06	1.52045e-06	0.854994	0.24439
C_0131	γ-Glu-Thr	g-Glu-Thr	53861142	HMDB0029159	249.108	12.8815	N.D.	N.D.	N.D.	N.D.	7.72419e-06	N.D.	N.A.	N.A.	7.72419e-06	N.A.	1<	N.A.

## Sheet: Sheet3
Factor Loading
ID	HMT DB †			m/z	MT/RT	Factor loading (Correlation coefficient)
	Compound name	PubChem CID	HMDB ID			PC1	PC2	PC3	PC4	PC5
A_0002	Propionic acid	1032	HMDB0000237	73.0293	9.85921	-0.869892	0.0984912	-0.0872942	-0.379785	-0.285886
A_0005	Butyric acid Isobutyric acid	264 6590	HMDB0000039 HMDB0001873	87.0446	8.92159	0.170424	0.438096	0.846055	0.15864	0.195068
A_0006	Lactic acid	612	HMDB0000190,HMDB0001311	90.0277	9.80348	-0.991571	0.0724616	0.0594259	0.0428585	0.0785304
A_0007	Isovaleric acid DL-2-Methylbutyric Acid Valeric acid	10430 8314 7991	HMDB0000718 HMDB0002176 HMDB0000892	101.061	8.35373	0.175664	0.323306	-0.322265	-0.754111	-0.438266
A_0008	3-Hydroxybutyric acid	441	HMDB0000011,HMDB0000357,HMDB0000442	103.04	8.59392	-0.965266	0.185604	-0.0839263	-0.0658262	0.149785
A_0010	Glyceric acid	439194	HMDB0000139,HMDB0006372	105.019	9.33545	-0.703731	-0.131274	-0.557374	-0.132768	0.399046
A_0011	XA0002			110.985	13.9733	-0.824514	0.314586	0.420738	0.0327501	0.207653
A_0012	Fumaric acid	444972	HMDB0000134	115.003	21.1073	-0.788394	0.433533	0.287248	-0.0456408	0.325407
A_0013	2-Oxoisovaleric acid	49	HMDB0000019	115.04	9.18666	-0.817275	-0.48708	-0.0972345	0.268119	-0.116069
A_0014	Hexanoic acid	8892	HMDB0000535	115.076	8.03755	-0.703681	-0.351709	-0.57726	-0.0527979	-0.212409
A_0015	Succinic acid	1110	HMDB0000254	117.019	18.1639	-0.868604	0.289789	0.0385256	0.397582	0.0446564
A_0016	2-Hydroxyvaleric acid	98009	HMDB0001863	117.055	8.34303	-0.91909	0.247674	-0.259939	0.16213	0.00874889
A_0017	β-Hydroxyisovaleric acid	69362	HMDB0000754	117.056	8.23523	-0.971104	-0.0939619	-0.173888	-0.10038	-0.0884027
A_0018	Isethionic acid	7866	HMDB0003903	124.99	10.3821	0.16019	0.275769	-0.544992	0.594636	-0.497676
A_0019	5-Oxoproline	7405	HMDB0000267	128.035	8.52887	-0.996899	0.0681799	0.0358966	-0.0131705	-0.0090692
A_0020	4-Methyl-2-oxovaleric acid 3-Methyl-2-oxovaleric acid 2-Oxohexanoic acid	70 47 159664	HMDB0000695 HMDB0000491 HMDB0001864	129.056	8.63108	-0.916555	-0.196162	-0.311319	-0.0702259	0.139989
A_0021	Heptanoic acid	8094	HMDB0000666	129.093	7.76355	-0.161737	0.393656	-0.582873	0.653345	0.22864
A_0022	N-Acetylalanine	88064	HMDB0000766	130.051	7.97131	-0.769084	-0.592998	-0.175954	-0.15561	-0.0410895
A_0023	3-Ureidopropionic acid	111	HMDB0000026	131.046	8.29099	-0.909724	0.283781	-0.228473	0.0211114	0.198054
A_0024	2-Hydroxy-4-methylvaleric acid	439960	HMDB0000624	131.071	7.94715	-0.69393	0.542468	-0.0389003	-0.292241	0.370502
A_0025	Malic acid	525	HMDB0000156,HMDB0000744	133.014	18.4549	-0.979272	0.0805429	0.0552925	0.0427257	0.17221
A_0026	Threonic acid	5460407	HMDB0000943	135.03	8.33188	-0.932185	-0.29132	0.212209	0.0315076	-0.0117554
A_0027	Ethanolamine phosphate	1015	HMDB0000224	140.012	7.16269	-0.950372	-0.110175	-0.172567	-0.216577	0.0892716
A_0028	Octanoic acid	379	HMDB0000482	143.108	7.38437	-0.849879	-0.466554	0.207356	-0.0047602	-0.130436
A_0029	XA0004			144.03	8.3695	-0.654403	0.653936	-0.326882	0.105743	-0.161529
A_0030	2-Oxoglutaric acid	51	HMDB0000208	145.014	18.429	-0.354823	-0.821939	-0.293437	0.169798	0.289103
A_0031	2-Hydroxyglutaric acid	43	HMDB0000606,HMDB0000694	147.03	15.1791	-0.793252	-0.497109	-0.22782	0.104278	0.246694
A_0032	3-Phenylpropionic acid	107	HMDB0000764	149.061	7.92112	-0.706692	-0.0682211	0.665685	-0.222956	0.0555547
A_0033	Dihydroorotic acid	439216	HMDB0000528	157.025	8.4114	0.5159	-0.691296	-0.093341	-0.019037	0.496872
A_0034	Pelargonic acid	8158	HMDB0000847	157.123	7.31327	-0.9721	-0.142942	0.159877	-0.0714158	0.0626735
A_0035	3-Hydroxy-3-methylglutaric acid	1662		161.045	13.9333	0.750218	-0.110017	0.606748	0.175874	-0.161228
A_0036	N-Acetylcysteine	12035	HMDB0001890	162.023	7.93786	-0.566582	0.153158	-0.642074	0.422262	-0.254878
A_0037	Terephthalic acid	7489	HMDB0002428	165.019	14.7655	-0.894792	-0.215845	0.212597	-0.325903	-0.0367076
A_0038	XA0012			166.018	8.43223	-0.996609	-0.0509208	0.0169009	-0.0361695	0.050825
A_0039	Phosphoenolpyruvic acid	1005	HMDB0000263	166.975	18.2566	-0.905668	-0.0966049	-0.38079	0.0400003	-0.154373
A_0040	Uric acid	1175	HMDB0000289	167.021	7.97503	-0.837724	0.45325	0.164298	-0.256192	-0.0124393
A_0041	Glyceraldehyde 3-phosphate	729	HMDB0001112	168.99	10.5093	-0.0944244	0.198644	0.499947	-0.115099	0.829717
A_0042	Dihydroxyacetone phosphate	668	HMDB0001473	168.99	11.436	0.0711997	-0.407908	0.875887	-0.24624	-0.0270212
A_0043	Glycerol 3-phosphate	439162	HMDB0000126	171.007	10.9012	-0.907288	-0.402108	0.0424088	0.112924	-0.024227
A_0044	Decanoic acid	2969	HMDB0000511	171.14	7.14224	-0.945784	-0.182422	0.216127	-0.0265292	-0.157478
A_0045	cis-Aconitic acid	643757	HMDB0000072	173.009	22.3901	-0.971633	-0.104336	-0.0965782	0.00816214	-0.18881
A_0046	N-Acetylaspartic acid	65065	HMDB0000812	174.041	13.116	-0.988718	0.109999	0.0231409	0.0517285	-0.0844127
A_0047	Glucurone	92283	HMDB0006355	175.025	4.78107	0.341476	0.0637283	-0.278087	0.289866	-0.847336
A_0048	N-Carbamoylaspartic acid	93072	HMDB0000828	175.036	13.8013	-0.6511	-0.736604	0.171515	-0.0121783	0.0625925
A_0049	N-Formylmethionine	439750	HMDB0001015	176.039	7.71294	-0.810822	0.272094	-0.289773	-0.00890505	-0.429517
A_0050	Hippuric acid	464	HMDB0000714	178.051	7.57168	-0.69079	0.591394	0.0785429	0.202972	0.354535
A_0052	3-Phosphoglyceric acid	439183	HMDB0000807	184.986	17.1668	-0.853395	0.000682468	-0.472446	0.13309	-0.175494
A_0053	N-Acetylglutamic acid	70914	HMDB0001138	188.057	11.9261	-0.832179	-0.120615	0.171807	0.511434	0.0429881
A_0054	N-Acetylmethionine	448580	HMDB0011745	190.055	7.27795	0.188368	0.195036	-0.145854	0.36148	0.880078
A_0055	Citric acid	311	HMDB0000094	191.02	21.5646	-0.982637	-0.101466	-0.000760813	-0.0458949	-0.148396
A_0056	Isocitric acid	1198	HMDB0000193	191.02	22.8972	-0.951664	-0.214347	-0.0770508	-0.067109	-0.19481
A_0057	Quinic acid	6508	HMDB0003072	191.057	7.26406	-0.0646064	-0.301206	0.826278	0.185341	-0.433605
A_0058	Phenaceturic acid	68144	HMDB0000821	192.067	7.36161	-0.988318	-0.0612575	-0.00126844	-0.137583	0.0233364
A_0059	Galacturonic acid Glucuronic acid	439215 94715	HMDB0002545 HMDB0000127	193.036	7.26701	0.196509	0.309276	-0.318303	-0.726684	-0.486154
A_0060	Gluconic acid	10690	HMDB0000625	195.051	7.29757	-0.602041	0.155619	-0.577538	-0.00472217	-0.528921
A_0062	Lauric acid	3893	HMDB0000638	199.171	6.88752	-0.974659	-0.0743869	-0.193494	0.0636881	0.054859
A_0063	Glucaric acid	33037	HMDB0000663	209.029	13.0883	0.812024	-0.287147	0.475364	0.150415	-0.0978149
A_0064	Phosphocreatine	9548602	HMDB0001511	210.028	11.0396	-0.727738	-0.583624	0.0387726	0.173767	-0.313182
A_0065	O-Succinylhomoserine	439406		218.067	11.0108	-0.868427	0.44462	-0.027868	0.0381195	-0.214285
A_0066	Pantothenic acid	6613	HMDB0000210	218.103	6.87823	-0.987758	-0.13739	-0.0539783	-0.0389179	-0.0320846
A_0067	Myristoleic acid	5281119	HMDB0002000	225.186	6.70108	-0.731306	-0.277934	-0.590591	-0.0825897	-0.179793
A_0068	Myristic acid	11005	HMDB0000806	227.202	6.66484	-0.874221	0.0724985	-0.459185	0.0380192	-0.134854
A_0069	Ribose 5-phosphate	439167	HMDB0001548	229.011	9.50254	-0.0288315	0.671495	0.134993	-0.577571	0.44323
A_0070	Ribulose 5-phosphate	439184	HMDB0000618	229.012	9.86663	-0.992156	-0.0416043	0.0978486	-0.030066	0.0584622
A_0071	XA0033			242.08	6.82059	0.326939	-0.861154	0.21372	0.0445861	0.322274
A_0072	γ-Glu-Taurine	68759	HMDB0004195	253.05	7.20527	0.680332	0.657468	-0.136426	-0.0797237	0.282695
A_0073	Fructose 6-phosphate	603	HMDB0000124	259.022	8.94697	-0.606133	-0.553916	0.378682	-0.269236	0.331499
A_0074	myo-Inositol 1-phosphate myo-Inositol 3-phosphate	107737 440194	HMDB0000213 HMDB0006814	259.022	9.25727	-0.831671	0.208536	0.124766	0.462242	0.188683
A_0075	myo-Inositol 2-phosphate	160886		259.022	9.4505	-0.909014	0.124008	0.0196226	-0.247894	-0.310611
A_0076	Glucose 6-phosphate	5958	HMDB0001401	259.022	8.84664	-0.674561	-0.653259	0.246571	-0.231117	-0.063305
A_0077	Glucose 1-phosphate	65533	HMDB0001586	259.022	9.12722	-0.943288	-0.264909	-0.116374	0.0246024	-0.160884
A_0078	Sulfotyrosine	514186		260.024	7.42853	-0.82416	0.0419352	0.313697	-0.43261	-0.182879
A_0079	6-Phosphogluconic acid	91493	HMDB0001316	275.016	13.1791	0.0816844	-0.592179	0.752669	0.0180227	0.275347
A_0080	Xanthosine	64959	HMDB0000299	283.067	6.82059	-0.981705	0.135398	0.086548	-0.0989226	0.0254173
A_0081	Orotidine	92751	HMDB0000788	287.052	7.03069	-0.437485	0.555187	0.269725	0.634289	0.159059
A_0082	Sedoheptulose 7-phosphate	165007	HMDB0001068	289.032	8.6348	-0.212861	-0.791052	-0.177433	0.137583	-0.527745
A_0083	N-Acetylglucosamine 6-phosphate	440996	HMDB0001062	300.048	8.22779	-0.878497	0.435743	-0.192484	-0.0237677	-0.0274937
A_0084	N-Acetylglucosamine 1-phosphate	440272	HMDB0001367	300.048	8.58462	-0.940009	0.239313	0.0865509	0.202688	-0.102659
A_0085	dCMP	13945	HMDB0001202	306.052	8.73447	0.236645	0.220188	-0.147961	0.70435	0.614422
A_0086	dUMP	65063	HMDB0001409	307.034	8.88727	-0.0647769	0.391494	-0.292528	-0.861517	0.121462
A_0087	N-Acetylneuraminic acid	439197	HMDB0000230	308.099	6.43942	-0.912975	0.197008	0.256338	0.24201	-0.0581884
A_0088	Ribulose 1,5-diphosphate	123658		308.98	13.9996	0.727685	0.512468	-0.264495	0.34025	0.148738
A_0089	dTMP	9700	HMDB0001227	321.05	8.55304	0.473664	-0.309296	0.00803919	0.328857	0.756153
A_0090	CMP	6131	HMDB0000095	322.044	8.59392	-0.860713	-0.43472	-0.262705	0.0305799	-0.0156026
A_0091	3'-CMP	66535		322.045	8.78942	0.494444	-0.0677241	0.693169	0.128954	0.503812
A_0092	UMP	6030	HMDB0000288	323.026	8.74815	-0.703714	-0.65514	-0.213098	-0.158421	0.0711942
A_0093	N-Glycolylneuraminic acid	440001	HMDB0000833	324.093	6.41524	-0.856035	0.373422	-0.190746	0.294081	-0.0699487
A_0095	dAMP	12599	HMDB0000905	330.06	8.3932	0.0441725	-0.0699879	0.548414	-0.808524	0.196678
A_0096	Fructose 1,6-diphosphate	172313	HMDB0001058	338.99	13.0807	-0.637536	-0.6487	0.324073	0.0730994	-0.24974
A_0098	3'-AMP	41211	HMDB0003540	346.054	8.7017	-0.729982	-0.0898215	0.636534	0.231901	-0.0102535
A_0099	AMP	6083	HMDB0000045	346.054	8.31515	-0.953544	-0.137371	-0.26187	0.0295566	-0.0493403
A_0100	IMP	8582	HMDB0000175	347.039	8.49171	-0.584271	0.198592	0.459778	-0.624623	-0.132817
A_0101	GMP	6804	HMDB0001397	362.049	8.16832	-0.950842	-0.126288	-0.26966	-0.0555262	0.0644264
A_0102	XMP	73323	HMDB0001554	363.034	11.3301	-0.898302	0.208109	-0.36632	-0.0711153	-0.102456
A_0103	XA0055			369	12.8487	-0.92859	0.321447	0.173623	0.0338118	0.0557127
A_0104	CoA_divalent	87642	HMDB0001423	382.548	9.53597	-0.9118	0.12444	-0.203987	0.124734	-0.309785
A_0105	dCDP	150855	HMDB0001245	386.015	10.3997	-0.951863	-0.214149	-0.183161	0.0753573	0.0941844
A_0106	PRPP	7339	HMDB0000280	388.945	14.8606	-0.503892	0.457973	-0.0566451	-0.318647	0.65697
A_0107	FAD_divalent	643975	HMDB0001248	391.573	7.03626	-0.979291	-0.11696	-0.137178	-0.0918493	0.00743184
A_0108	dTDP	164628	HMDB0001274	401.017	10.1304	-0.930092	0.333066	0.0644988	-0.0829877	0.113794
A_0109	CDP	6132	HMDB0001546	402.012	10.2679	-0.863094	-0.218719	-0.215013	0.167342	-0.364688
A_0110	UDP	6031	HMDB0000295	402.995	10.3997	-0.713201	0.02229	0.598455	0.238783	-0.275103
A_0112	dADP	188966	HMDB0001508	410.028	9.85921	-0.948692	0.0589431	-0.264149	0.109414	-0.121501
A_0113	Thiamine diphosphate	1132	HMDB0001372	423.032	7.09576	-0.9745	0.163162	-0.14149	0.0072106	-0.0604646
A_0115	Adenosine 5'-phosphosulfate	10238	HMDB0001003	426.013	9.10678	-0.913975	-0.208542	0.0353914	0.329134	-0.107603
A_0116	ADP	6022	HMDB0001341	426.023	9.82948	-0.919801	-0.0139044	0.370936	0.0106201	-0.126755
A_0117	3',5'-ADP	159296	HMDB0000061	426.024	11.9348	-0.698049	-0.419939	-0.53199	-0.114777	-0.200481
A_0118	GDP	8977	HMDB0001201	442.017	9.52111	-0.978723	-0.0247204	0.11259	0.0482321	-0.162748
A_0119	XA0065			445.054	6.19209	-0.84311	0.256329	0.3738	-0.218773	-0.189399
A_0120	Adenylosuccinic acid	447145	HMDB0000536	462.068	12.3383	-0.301208	0.838431	0.176488	0.415939	0.0464154
A_0122	dTTP	64968	HMDB0001342	480.983	10.8492	-0.79679	0.279684	-0.149093	0.471761	0.205223
A_0123	CTP	6176	HMDB0000082	481.978	11.0646	-0.217944	0.512964	0.666662	0.233034	-0.436607
A_0124	UTP	6133	HMDB0000285	482.961	11.2262	-0.124592	0.35575	0.874557	0.107348	-0.285561
A_0125	CDP-choline	13804	HMDB0001413	487.101	6.06563	-0.910557	0.196092	0.240706	-0.267852	-0.0524307
A_0126	dATP	15993	HMDB0001532	489.993	10.5019	-0.543928	0.566947	0.472408	0.220111	-0.333309
A_0127	ATP	5957	HMDB0000538	505.989	10.5335	-0.42354	0.434272	0.758538	0.144336	-0.189233
A_0128	GTP	6830	HMDB0001273	521.988	10.2512	-0.735442	0.387487	0.431461	0.18749	-0.296089
A_0129	ADP-ribose	445794	HMDB0001178	558.063	7.61814	-0.561807	0.553856	-0.486197	-0.01408	-0.37554
A_0130	dTDP-glucose	443210	HMDB0001328	563.074	7.55494	-0.933823	0.16309	0.0696984	0.234505	-0.203777
A_0131	UDP-galactose UDP-glucose	23724458 8629	HMDB0000302 HMDB0000286	565.053	7.72038	-0.866296	-0.349981	-0.246286	0.237502	-0.0998999
A_0132	UDP-glucuronic acid	17473	HMDB0000935	579.023	9.9168	-0.99117	0.0394038	-0.0297249	0.11432	-0.0455667
A_0133	GDP-fucose ADP-glucose	10918995 16500	HMDB0001095 HMDB0006557	588.076	7.42667	-0.979593	0.0416448	0.188773	0.0528129	0.0154694
A_0134	NAD+	5893	HMDB0000902	662.099	5.84618	-0.987337	-0.06808	-0.0764494	0.120737	-0.0104393
A_0135	NADP+	5886	HMDB0000217	742.064	8.39134	-0.977708	0.158011	0.109222	0.0623786	-0.0574456
C_0001	Urea	1176	HMDB0000294	61.0398	22.5263	-0.961754	0.118394	-0.230363	-0.0883411	-0.0118771
C_0002	Ethanolamine	700	HMDB0000149	62.0607	6.23085	-0.769003	-0.0155103	-0.0589509	-0.110126	0.626731
C_0003	Gly	750	HMDB0000123	76.0399	8.20555	-0.942642	-0.116533	0.27147	-0.132009	0.082001
C_0004	Trimethylamine N-oxide	1145	HMDB0000925	76.0763	6.48488	-0.908307	0.0555996	-0.30235	-0.279641	-0.0476745
C_0005	Piperidine	8082		86.0972	6.70834	0.120193	0.935525	-0.321812	-0.0143162	-0.081106
C_0006	Morpholine	8083	HMDB0031581	88.0776	6.51395	-0.0647769	0.391494	-0.292528	-0.861517	0.121462
C_0007	Putrescine	1045	HMDB0001414	89.108	4.59343	-0.168121	0.18025	0.0177119	0.829785	-0.500389
C_0008	β-Ala	239	HMDB0000056	90.0552	7.23026	-0.940318	0.163865	-0.131322	0.252551	0.0890138
C_0009	Ala	602	HMDB0000161,HMDB0001310	90.0554	8.95098	-0.997405	0.0430159	-0.0177794	-0.0427866	0.0344316
C_0010	Sarcosine	1088	HMDB0000271	90.0555	9.43302	-0.939209	0.0555117	-0.138324	-0.154622	0.267888
C_0011	Glycerol	753	HMDB0000131	93.0552	23.6682	-0.877211	-0.409556	0.0921424	0.180028	0.147869
C_0012	Cyclohexylamine	7965		100.112	7.59553	-0.450108	-0.85117	-0.104716	-0.238114	0.0724491
C_0013	1-Aminocyclopropane-1-carboxylic acid-1 Homoserinelactone-1	535 73509		102.056	6.96326	-0.851197	-0.228742	0.204611	-0.0268713	-0.424914
C_0014	1-Aminocyclopropane-1-carboxylic acid-2 Homoserinelactone-2	535 73509		102.056	7.0082	0.150009	0.186191	-0.731883	-0.26399	0.580936
C_0015	3-Aminoisobutyric acid	64956	HMDB0003911	104.07	7.74955	-0.744035	-0.247387	-0.454916	0.267245	0.326868
C_0016	GABA	119	HMDB0000112	104.071	7.59369	-0.919379	0.0257654	-0.281357	-0.223956	0.157356
C_0017	2-Aminoisobutyric acid 2-Aminobutyric acid	6119 6657	HMDB0001906 HMDB0000452	104.071	9.60364	-0.980871	-0.0105996	0.0722664	-0.109601	-0.143335
C_0018	N,N-Dimethylglycine	673	HMDB0000092	104.072	10.9653	-0.063372	0.899807	-0.125988	-0.111932	0.397403
C_0019	Choline	305	HMDB0000097	104.107	6.73703	-0.93676	-0.0869281	-0.0805909	-0.0616125	0.323471
C_0020	Ser	617	HMDB0000187,HMDB0003406	106.05	9.96146	-0.694954	-0.435394	0.388484	-0.351034	0.230922
C_0021	Diethanolamine	8113	HMDB0004437	106.087	7.55106	-0.94487	-0.0821339	-0.230571	0.207895	0.0639591
C_0022	Hypotaurine	107812	HMDB0000965	110.027	18.9724	-0.90825	0.324537	-0.258636	-0.025244	0.0471931
C_0025	Creatinine	588	HMDB0000562	114.067	7.19134	-0.884788	0.277201	0.275812	0.240316	-0.0805365
C_0026	Pro	614	HMDB0000162,HMDB0003411	116.072	10.8162	-0.995888	0.0268056	0.0553757	0.0499473	-0.0439011
C_0027	Val	1182	HMDB0000883	118.087	10.0004	-0.906702	-0.220702	0.336263	-0.0517114	0.115913
C_0028	Betaine	247	HMDB0000043	118.087	11.3168	-0.984141	0.0330995	-0.16452	-0.0148462	-0.0555267
C_0029	Thr	6288	HMDB0000167	120.066	10.5103	-0.958927	-0.0865489	0.218408	-0.155357	0.0336178
C_0030	Homoserine	12647	HMDB0000719	120.066	10.0634	-0.936678	-0.16782	-0.289051	-0.101764	0.0237682
C_0031	4-Amino-3-hydroxybutyric acid	2149		120.066	7.77727	-0.294337	-0.11533	0.787833	-0.525688	0.0551009
C_0032	Betaine aldehyde_+H2O	249	HMDB0001252	120.102	7.357	0.312345	0.172496	-0.0186499	0.663213	0.657637
C_0033	Cys	594	HMDB0000574,HMDB0003417	122.028	11.3502	-0.0953142	0.771418	0.251523	-0.112092	0.565686
C_0034	2-Amino-2-(hydroxymethyl)-1,3-propanediol	6503		122.082	8.18331	-0.969079	-0.236937	0.0376594	-0.0565367	-0.0114552
C_0035	Nicotinamide	936	HMDB0001406	123.056	7.29146	-0.764832	0.506102	-0.392883	0.0653568	0.0162626
C_0036	Nicotinic acid	938	HMDB0001488	124.04	9.97447	-0.508659	0.249992	0.724767	-0.20296	0.335096
C_0037	Taurine	1123	HMDB0000251	126.022	23.6364	-0.981046	-0.00247409	0.120721	-0.129378	0.0789352
C_0038	Imidazole-4-acetic acid	96215	HMDB0002024	127.05	7.93394	0.5159	-0.691296	-0.093341	-0.019037	0.496872
C_0040	XC0016			129.067	8.70622	-0.930049	0.243139	-0.231798	-0.148831	0.00349051
C_0041	4-Oxopyrrolidine-2-carboxylic acid	107541		130.05	10.9219	-0.957993	-0.19831	0.199382	-0.0562486	0.00222914
C_0042	Pipecolic acid	439227	HMDB0000070,HMDB0000716,HMDB0005960	130.087	10.2669	-0.177342	0.620457	-0.686821	-0.190593	0.274836
C_0043	trans-Glutaconic acid	5280498	HMDB0000620	131.035	24.6694	-0.528413	-0.712411	-0.458092	-0.0539367	-0.0221896
C_0044	N-Acetylputrescine	122356	HMDB0002064	131.119	8.36133	0.565193	-0.237663	0.753281	0.103393	-0.214363
C_0045	cis-4-Hydroxyproline	440014	HMDB0006055	132.065	11.1073	-0.92111	-0.312876	0.0682514	-0.144803	0.167449
C_0046	Hydroxyproline	5810	HMDB0000725	132.066	12.1364	-0.996611	0.00570837	0.0415136	-0.0289039	0.0646148
C_0047	Creatine	586	HMDB0000064	132.078	8.78594	-0.990457	0.0566393	-0.102784	-0.0288528	0.0662547
C_0048	Ile	791	HMDB0000172	132.102	10.1951	-0.987052	-0.0584355	0.116985	-0.00765029	-0.0925723
C_0049	Leu	857	HMDB0000687	132.102	10.3063	-0.978695	-0.0596125	0.164662	0.0731529	0.0783401
C_0050	Asn	236	HMDB0000168,HMDB0033780	133.061	10.4732	-0.96941	-0.190982	0.00759993	0.153734	-0.00883018
C_0051	Gly-Gly	11163	HMDB0011733	133.062	8.28162	-0.930694	-0.0853098	-0.329569	0.124303	-0.0496449
C_0052	Ornithine	389	HMDB0000214,HMDB0003374	133.098	6.69441	-0.970956	0.203561	0.0810053	0.0139104	-0.0951459
C_0053	Thiaproline	9934		134.028	14.2409	-0.825125	-0.172852	0.128871	0.502044	0.143648
C_0054	Asp	424	HMDB0000191,HMDB0006483	134.045	11.6209	-0.743876	0.488338	0.425666	-0.152378	0.0613438
C_0055	Adenine	190	HMDB0000034	136.063	7.52323	-0.910553	-0.067171	0.0340113	0.394	0.099938
C_0056	Hypoxanthine	790	HMDB0000157	137.047	11.1444	-0.847076	-0.121933	-0.0285036	0.129347	0.500052
C_0057	1-Methylnicotinamide	457	HMDB0000699	137.071	7.24509	-0.350675	-0.902443	-0.135327	-0.156721	0.140528
C_0060	γ-Glu-Lys_divalent	65254	HMDB0029154	138.582	8.5004	-0.211701	-0.559215	0.583278	0.535974	-0.122392
C_0061	1H-Imidazole-4-propionic acid	10105257		141.065	8.01461	-0.966916	0.137003	-0.190594	-0.0800935	0.0596855
C_0062	1-Methyl-4-imidazoleacetic acid	75810	HMDB0002820	141.066	8.1611	-0.814043	0.163009	-0.457366	-0.183968	0.260258
C_0063	Stachydrine	115244	HMDB0004827	144.102	11.5764	-0.961309	-0.0526013	-0.227956	0.120795	-0.0810081
C_0064	4-Guanidinobutyric acid	500	HMDB0003464	146.094	8.18331	-0.922715	0.118698	0.227656	0.0294339	0.286031
C_0065	γ-Butyrobetaine	134	HMDB0001161	146.118	8.00346	-0.984794	0.0877023	-0.134982	-0.0634264	0.0156943
C_0066	Acetylcholine	187	HMDB0000895	146.118	7.50282	-0.0853929	-0.661897	0.382311	-0.248946	-0.588613
C_0067	Spermidine	1102	HMDB0001257	146.166	4.41543	-0.956573	-0.0840953	-0.0237434	0.237812	-0.144144
C_0068	Gln	738	HMDB0000641,HMDB0003423	147.077	10.7513	-0.960714	-0.214383	-0.174905	-0.0214882	0.00396543
C_0069	Lys	866	HMDB0000182,HMDB0003405	147.113	6.76857	-0.990246	0.111588	0.0761811	-0.024667	-0.023433
C_0070	N-Acetylserine	65249	HMDB0002931	148.062	24.9251	-0.98589	0.0515017	-0.123035	-0.0804845	-0.0612587
C_0071	Glu	611	HMDB0000148,HMDB0003339	149.065	10.9219	-0.94839	-0.214254	0.211263	-0.0357319	0.0935055
C_0072	Met	876	HMDB0000696	150.059	10.7217	-0.969908	-0.18065	0.00956475	-0.101587	0.127405
C_0073	N6-Methyladenine	67955	HMDB0002099	150.077	7.83762	-0.161737	0.393656	-0.582873	0.653345	0.22864
C_0074	Triethanolamine	7618		150.113	8.15016	-0.231179	-0.334211	-0.628742	0.244961	0.616065
C_0076	γ-Glu-Arg_divalent	20719180	HMDB0029143	152.585	8.64317	-0.926636	-0.0273883	0.0126292	-0.359839	0.104652
C_0077	Xanthine	1188	HMDB0000292	153.042	20.5556	-0.777484	0.334409	0.358863	0.211964	0.331629
C_0078	His	773	HMDB0000177	156.078	7.18948	-0.847588	0.285678	0.423482	0.0799514	-0.119391
C_0079	Daminozide Ala-Ala	15331 5460362	HMDB0003459	161.092	9.21069	0.62117	0.530248	-0.463673	-0.293034	0.179231
C_0080	N6-Methyllysine	164795	HMDB0002038	161.13	6.98922	-0.9402	0.0798536	0.056507	-0.323833	-0.0398243
C_0081	O-Acetylhomoserine 2-Aminoadipic acid	439389 92136	HMDB0000510	162.077	10.883	-0.53445	0.296123	0.763352	0.0106303	0.209414
C_0082	Carnitine	85	HMDB0000062	162.114	8.43552	-0.853716	0.316237	-0.296384	-0.227754	0.177334
C_0083	5-Hydroxylysine	3032849	HMDB0000450	163.108	7.04299	-0.872239	0.200847	0.307553	0.276793	-0.166305
C_0084	Methionine sulfoxide	158980	HMDB0002005	166.054	11.8787	-0.793725	-0.360842	0.425022	-0.0417138	-0.239605
C_0085	Phe	994	HMDB0000159	166.087	11.1166	-0.953158	-0.0979457	0.241907	0.11573	-0.0999237
C_0086	Pyridoxal	1050	HMDB0001545	168.067	8.71361	-0.906843	0.313336	0.0455755	-0.179806	-0.212247
C_0087	Pyridoxine	1054	HMDB0000239	170.082	8.56343	-0.812386	0.518136	-0.187332	-0.190686	0.01043
C_0088	1-Methylhistidine 3-Methylhistidine	92105 64969	HMDB0000001 HMDB0000479	170.094	7.38231	-0.796424	0.006631	0.469781	0.207423	0.31929
C_0089	N5-Ethylglutamine	439378		175.109	11.4188	-0.939452	0.0221875	-0.0756384	-0.137359	0.303889
C_0090	N-Acetylornithine	439232	HMDB0003357	175.109	9.51039	-0.665103	-0.250076	-0.642697	-0.125814	-0.257313
C_0091	Arg	6322	HMDB0000517,HMDB0003416	175.12	7.00777	-0.734245	0.234913	-0.605298	-0.177588	-0.0881903
C_0092	Citrulline	9750	HMDB0000904	176.104	11.0647	-0.996273	-0.0225107	-0.0136492	-0.0791756	-0.0218567
C_0093	Serotonin	5202	HMDB0000259	177.103	8.7025	-0.927253	0.209885	-0.298915	-0.00511874	-0.0823017
C_0094	Cys-Gly	439498	HMDB0000078	179.049	9.15491	-0.436724	0.633071	0.0762366	0.545516	0.324182
C_0095	Gluconolactone	7027	HMDB0000150	179.056	24.612	-0.764281	-0.553771	-0.0444307	-0.325507	0.0358326
C_0096	N-Methylnorsalsolinol	37764	HMDB0001189	180.102	8.82595	0.367411	-0.18449	0.556721	-0.709266	-0.134078
C_0097	Tyr	1153	HMDB0000158	182.082	11.4021	-0.998773	-0.0159798	-0.00371897	0.0117353	0.0452366
C_0098	Phosphorylcholine	1014	HMDB0001565	184.074	21.833	0.428574	-0.864622	0.180621	0.0473163	0.184091
C_0099	N8-Acetylspermidine	123689	HMDB0002189	188.177	6.21972	-0.812605	0.256895	0.416611	0.182073	-0.258771
C_0100	N6-Acetyllysine	92832	HMDB0000206	189.123	11.4934	0.232608	-0.160615	-0.564766	0.544189	0.552263
C_0101	N-Acetyllysine	92907	HMDB0000446	189.125	9.76492	-0.976551	-0.182162	-0.00219716	-0.0513427	0.102583
C_0102	Nω-Methylarginine	132862		189.134	7.34346	0.5159	-0.691296	-0.093341	-0.019037	0.496872
C_0103	Gly-Asp	97363		191.067	9.84838	-0.874858	-0.43977	-0.105581	0.17146	-0.026062
C_0104	11-Aminoundecanoic acid	17083		202.179	9.78424	-0.908199	-0.0349696	-0.326125	-0.163178	-0.202404
C_0105	ADMA	123831	HMDB0001539	203.151	7.56403	-0.960545	0.210432	0.116562	-0.0241577	0.137484
C_0106	SDMA	169148	HMDB0003334	203.151	7.69754	-0.963634	-0.0435284	0.0707008	0.239475	0.0846653
C_0107	Spermine	1103	HMDB0001256	203.224	4.36168	-0.928778	-0.251608	0.168669	-0.212921	0.016741
C_0108	O-Acetylcarnitine	439756	HMDB0000201	204.124	8.95098	-0.9949	-0.0898152	-0.0306986	0.0174549	-0.0293134
C_0109	γ-Glu-Gly	165527	HMDB0011667	205.082	12.1344	0.170424	0.438096	0.846055	0.15864	0.195068
C_0110	Trp	1148	HMDB0000929	205.098	11.0164	-0.913773	-0.353751	0.186737	0.0480234	0.0519843
C_0111	Kynurenine	846	HMDB0000684	209.094	9.85579	-0.663296	0.0951733	-0.73616	0.0146016	0.0939919
C_0112	Propionylcarnitine XC0061	188824 0	HMDB0000824	218.14	9.26802	-0.986962	-0.144254	0.0345519	0.0240622	-0.0576543
C_0113	β-Ala-Lys	440638		218.152	6.67158	-0.589752	0.57082	-0.126521	0.0379113	-0.555799
C_0114	γ-Glu-Ala	440103	HMDB0006248	219.099	12.4164	-0.938327	0.0354006	0.0975242	0.0513935	0.325785
C_0115	N-Acetylglucosylamine	439454	HMDB0001104	221.115	9.89131	0.170424	0.438096	0.846055	0.15864	0.195068
C_0116	N-Acetylgalactosamine N-Acetylmannosamine N-Acetylglucosamine	35717 439281 439174	HMDB0000853 HMDB0001129 HMDB0000215	222.096	23.696	-0.893583	-0.0330663	0.299175	0.330307	0.0425219
C_0117	Cystathionine	834	HMDB0000099	223.076	9.88361	0.0315978	-0.839233	-0.131823	-0.0952778	0.517914
C_0118	Carnosine	439224	HMDB0000033	227.115	6.64803	-0.704959	0.22876	0.289695	0.601942	0.0666645
C_0119	2'-Deoxycytidine	13711	HMDB0000014	228.1	9.38333	0.780374	0.0526884	0.325713	-0.527554	0.0619451
C_0120	N1,N8-Diacetylspermidine	389613	HMDB0041947	230.188	10.234	-0.0208287	-0.0139828	0.90551	0.120203	-0.406169
C_0121	Butyrylcarnitine	439829	HMDB0002013	232.156	9.52759	-0.594243	0.463769	0.015501	-0.337857	0.563388
C_0122	Ser-Glu			235.094	10.3861	-0.987088	-0.0696966	-0.103117	-0.0944685	-0.0352369
C_0123	Thr-Asp	3280446		235.094	10.6855	-0.650992	-0.357062	-0.637304	-0.136254	-0.154898
C_0124	Cystine	595	HMDB0000192	241.033	11.0165	-0.088965	0.408777	-0.218173	-0.867586	0.157106
C_0125	5-Methyl-2'-deoxycytidine	440055	HMDB0002224	242.115	9.84837	-0.946409	0.138439	-0.222425	-0.17812	0.0628051
C_0127	Cytidine	6175	HMDB0000089	244.1	9.64257	-0.958209	0.122273	-0.0211816	-0.210294	0.14904
C_0128	Uridine	6029	HMDB0000296	245.084	23.7905	-0.889136	0.0363644	0.267974	0.187646	0.317952
C_0129	Isovalerylcarnitine	6426851	HMDB0000688	246.171	9.75021	0.488279	0.027204	-0.844121	-0.172163	0.136613
C_0130	Pyridoxamine 5'-phosphate	1053	HMDB0001555	249.066	10.451	-0.93892	0.0668392	0.324758	-0.0915876	0.010232
C_0131	γ-Glu-Thr	53861142	HMDB0029159	249.108	12.8815	0.5159	-0.691296	-0.093341	-0.019037	0.496872
C_0132	γ-Glu-Cys	123938	HMDB0001049	251.071	12.9652	-0.661458	0.230033	0.618744	-0.0676832	0.349475
C_0133	2'-Deoxyadenosine 5'-Deoxyadenosine	13730 439182	HMDB0000101 HMDB0001983	252.111	9.59807	-0.427857	0.376216	0.33013	-0.302574	0.689103
C_0134	XC0089 Nicotinamide riboside	0 439924	HMDB0000855	255.099	9.48311	0.529211	0.25914	0.38058	-0.189576	-0.687024
C_0135	Glycerophosphocholine	439285	HMDB0000086	258.112	23.1567	-0.916724	0.0528655	0.302816	0.0356246	-0.252698
C_0136	γ-Glu-Ile γ-Glu-Leu	22885096 151023	HMDB0011170 HMDB0011171	261.146	13.071	-0.602015	0.367054	0.485001	-0.306433	-0.4168
C_0137	γ-Glu-Asn	131801686	HMDB0029144	262.104	12.9091	-0.588142	-0.56048	-0.029688	-0.544927	0.205241
C_0138	γ-Glu-Ornitine	189156	HMDB0002248	262.141	8.40212	-0.615016	0.51528	0.517718	0.00359533	0.29698
C_0139	Thiamine	1130	HMDB0000235	265.113	6.47374	-0.967432	-0.132962	0.180331	0.114133	-0.0291615
C_0140	2'-Deoxyguanosine	187790	HMDB0000085	268.105	11.5467	-0.861956	-0.0873354	0.479846	-0.015765	0.13749
C_0141	Adenosine	60961	HMDB0000050	268.105	9.82427	-0.849022	0.276935	0.330843	-0.0368431	0.302743
C_0142	Inosine	6021	HMDB0000195	269.089	20.5983	-0.987434	0.0352606	-0.0506286	0.135015	-0.0542016
C_0143	γ-Glu-Gln	150914	HMDB0011738	276.121	13.1711	-0.962395	-0.182229	0.0716134	-0.0106855	0.188007
C_0144	γ-Glu-Glu	92865	HMDB0011737	277.104	13.2693	-0.928679	0.103184	0.322183	-0.0544187	0.141934
C_0145	Saccharopine	160556	HMDB0000279	277.142	10.742	-0.758018	-0.415987	0.48719	0.121643	-0.0145423
C_0146	Guanosine	6802	HMDB0000133	284.101	12.6538	-0.926408	0.256851	0.0254262	-0.148326	0.23054
C_0147	Argininosuccinic acid	16950	HMDB0000052	291.131	9.37744	-0.838446	-0.0266477	-0.380358	-0.144258	-0.361686
C_0148	Streptomycin sulfate_+H2O_divalent	19649		300.648	6.75745	-0.565819	0.0126414	-0.0409543	0.810218	0.14683
C_0149	γ-Glu-Citrulline			305.148	13.3546	-0.861817	-0.2076	0.284727	-0.14451	0.334993
C_0150	Glutathione (GSSG)_divalent	65359	HMDB0003337	307.085	12.2847	-0.856601	0.132055	0.0908345	-0.311752	-0.378622
C_0151	Glutathione (GSH)	124886	HMDB0000125	308.093	13.4121	-0.872592	-0.378671	0.0593024	0.275344	0.125941
C_0152	XC0126			310.114	15.3422	-0.919876	0.0296805	-0.146518	-0.246087	-0.266308
C_0153	S-Methylglutathione	115260		322.108	13.5549	-0.802987	-0.0330034	-0.508354	0.259139	-0.168952
C_0154	XC0132			325.162	8.61164	-0.843511	-0.139389	0.33771	-0.310298	0.242338
C_0155	NMN	14180	HMDB0000229	335.066	21.9776	-0.91074	-0.322447	-0.043987	0.129649	0.218718
C_0156	Thiamine phosphate	1131	HMDB0002666	345.081	10.7143	-0.413271	-0.80495	-0.13785	-0.103044	0.389413
C_0157	XC0137			350.104	13.6989	-0.777113	-0.216282	0.0821432	0.419913	-0.407729
C_0158	S-Lactoylglutathione	440018	HMDB0001066	380.115	14.0016	0.753539	-0.0281518	0.300188	-0.0745408	-0.579411
C_0159	S-Adenosylhomocysteine	439155	HMDB0000939	385.131	8.66727	-0.477865	0.815453	-0.221264	-0.210796	-0.115277
C_0160	S-Adenosylmethionine	34755	HMDB0001185	399.146	7.00592	-0.794488	-0.442935	0.26925	-0.31374	0.0408598
C_0161	Cysteine glutathione disulfide	10455148	HMDB0000656	427.097	11.7173	-0.241602	0.504862	-0.167255	-0.805273	0.101504

## Sheet: Sheet4
HCA							※The background color of cells are same as HeatMap in newer version of MS Excel 2007.
Line	ID	HMT DB †			m/z	MT/RT	Standardized Relative Area §
		Compound name	PubChem CID	HMDB ID			IG-CTRL-1	IG-CTRL-2	IG-CTRL-3	IG-Treat-1	IG-Treat-2	IG-Treat-3
1	A_0089	dTMP	9700	HMDB0001227	321.05	8.55304	-0.728277	-0.705442	0.377003	-0.94079	1.68786	0.309647
2	A_0054	N-Acetylmethionine	448580	HMDB0011745	190.055	7.27795	-0.812094	-0.199441	1.16089	-1.43439	0.8295	0.455537
3	C_0032	Betaine aldehyde_+H2O	249	HMDB0001252	120.102	7.357	-0.89557	-0.89557	1.24909	-0.89557	0.730293	0.707328
4	A_0085	dCMP	13945	HMDB0001202	306.052	8.73447	-0.85329	-0.85329	1.50095	-0.85329	0.562488	0.496435
5	C_0100	N6-Acetyllysine	92832	HMDB0000206	189.123	11.4934	-0.641943	-0.641943	1.44959	-0.641943	1.11818	-0.641943
6	C_0074	Triethanolamine	7618		150.113	8.15016	0.286805	-0.139114	1.17005	-1.1405	0.963268	-1.1405
7	C_0117	Cystathionine	834	HMDB0000099	223.076	9.88361	0.551662	-0.300163	-0.413304	-0.81803	1.77162	-0.791788
8	C_0038	Imidazole-4-acetic acid	96215	HMDB0002024	127.05	7.93394	-0.408248	-0.408248	-0.408248	-0.408248	2.04124	-0.408248
9	C_0131	γ-Glu-Thr	53861142	HMDB0029159	249.108	12.8815	-0.408248	-0.408248	-0.408248	-0.408248	2.04124	-0.408248
10	A_0033	Dihydroorotic acid	439216	HMDB0000528	157.025	8.4114	-0.408248	-0.408248	-0.408248	-0.408248	2.04124	-0.408248
11	C_0102	Nω-Methylarginine	132862		189.134	7.34346	-0.408248	-0.408248	-0.408248	-0.408248	2.04124	-0.408248
12	A_0071	XA0033			242.08	6.82059	0.257166	-0.857529	-0.844326	-0.254683	1.84388	-0.144505
13	C_0098	Phosphorylcholine	1014	HMDB0001565	184.074	21.833	0.106905	-0.893036	-0.902136	0.0899637	1.82185	-0.223549
14	A_0063	Glucaric acid	33037	HMDB0000663	209.029	13.0883	-0.909454	-0.909454	-0.909454	0.807254	1.06469	0.856415
15	A_0035	3-Hydroxy-3-methylglutaric acid	1662		161.045	13.9333	-0.898677	-0.898677	-0.898677	0.833501	0.65932	1.20321
16	C_0044	N-Acetylputrescine	122356	HMDB0002064	131.119	8.36133	-0.379256	-0.949426	-1.23597	0.765918	0.565602	1.23313
17	C_0158	S-Lactoylglutathione	440018	HMDB0001066	380.115	14.0016	-0.998383	-0.313952	-0.998383	1.61888	0.191302	0.50054
18	C_0134	XC0089 Nicotinamide riboside	0 439924	HMDB0000855	255.099	9.48311	-0.819022	0.0729058	-0.992759	1.57104	-0.570322	0.738152
19	C_0119	2'-Deoxycytidine	13711	HMDB0000014	228.1	9.38333	-1.27748	0.687526	-1.27748	0.363792	0.768715	0.73493
20	C_0096	N-Methylnorsalsolinol	37764	HMDB0001189	180.102	8.82595	-0.183459	0.685604	-1.9404	0.364279	0.432748	0.641226
21	A_0095	dAMP	12599	HMDB0000905	330.06	8.3932	0.177637	1.08136	-1.7098	-0.53727	0.271683	0.716386
22	C_0031	4-Amino-3-hydroxybutyric acid	2149		120.066	7.77727	0.944351	0.414441	-1.60821	-0.536343	-0.221012	1.00677
23	A_0042	Dihydroxyacetone phosphate	668	HMDB0001473	168.99	11.436	0.645272	-0.432067	-1.7344	-0.0268158	0.465857	1.08215
24	A_0079	6-Phosphogluconic acid	91493	HMDB0001316	275.016	13.1791	0.667347	-0.896891	-1.24578	-0.495667	1.0568	0.914189
25	C_0060	γ-Glu-Lys_divalent	65254	HMDB0029154	138.582	8.5004	1.17409	-1.74007	-0.415766	0.113252	0.310077	0.55842
26	A_0057	Quinic acid	6508	HMDB0003072	191.057	7.26406	0.862315	-1.15899	-1.15899	0.680557	-0.247415	1.02252
27	C_0120	N1,N8-Diacetylspermidine	389613	HMDB0041947	230.188	10.234	0.539696	-0.861205	-1.11098	0.602576	-0.591353	1.42126
28	A_0124	UTP	6133	HMDB0000285	482.961	11.2262	0.322502	-0.481028	-0.703649	0.249599	-1.09363	1.70621
29	A_0123	CTP	6176	HMDB0000082	481.978	11.0646	0.285726	-0.477387	-0.202025	0.490095	-1.53225	1.43585
30	A_0127	ATP	5957	HMDB0000538	505.989	10.5335	0.691225	-0.350635	-0.309534	-0.152571	-1.40088	1.5224
31	A_0126	dATP	15993	HMDB0001532	489.993	10.5019	0.690238	-0.226814	0.211068	0.0627547	-1.80943	1.07219
32	C_0109	γ-Glu-Gly	165527	HMDB0011667	205.082	12.1344	-0.408248	-0.408248	-0.408248	-0.408248	-0.408248	2.04124
33	A_0005	Butyric acid Isobutyric acid	264 6590	HMDB0000039 HMDB0001873	87.0446	8.92159	-0.408248	-0.408248	-0.408248	-0.408248	-0.408248	2.04124
34	C_0115	N-Acetylglucosylamine	439454	HMDB0001104	221.115	9.89131	-0.408248	-0.408248	-0.408248	-0.408248	-0.408248	2.04124
35	A_0091	3'-CMP	66535		322.045	8.78942	-0.635267	-0.635267	-0.635267	-0.635267	0.990155	1.55091
36	A_0041	Glyceraldehyde 3-phosphate	729	HMDB0001112	168.99	10.5093	-0.0335557	0.280823	-0.1703	-1.74928	0.371002	1.30131
37	C_0133	2'-Deoxyadenosine 5'-Deoxyadenosine	13730 439182	HMDB0000101 HMDB0001983	252.111	9.59807	0.343159	0.863041	-0.031135	-1.77552	-0.333676	0.934135
38	A_0106	PRPP	7339	HMDB0000280	388.945	14.8606	0.242205	1.18968	0.483409	-1.72274	-0.487387	0.294837
39	C_0121	Butyrylcarnitine	439829	HMDB0002013	232.156	9.52759	0.449067	1.17376	0.362763	-1.63666	-0.698626	0.349702
40	A_0024	2-Hydroxy-4-methylvaleric acid	439960	HMDB0000624	131.071	7.94715	0.574943	1.15427	0.494452	-1.35139	-1.1017	0.229418
41	C_0018	N,N-Dimethylglycine	673	HMDB0000092	104.072	10.9653	-0.905041	1.09804	0.930051	-0.905041	-0.905041	0.687028
42	C_0033	Cys	594	HMDB0000574,HMDB0003417	122.028	11.3502	-0.612373	0.816252	0.4666	-1.29175	-0.658752	1.28002
43	A_0069	Ribose 5-phosphate	439167	HMDB0001548	229.011	9.50254	-0.644742	1.58541	-0.174926	-1.04714	-0.531647	0.813049
44	C_0161	Cysteine glutathione disulfide	10455148	HMDB0000656	427.097	11.7173	-0.151666	1.97656	-0.342127	-0.54027	-0.800729	-0.141768
45	C_0124	Cystine	595	HMDB0000192	241.033	11.0165	-0.360706	2.03336	-0.466299	-0.509902	-0.435888	-0.260567
46	A_0086	dUMP	65063	HMDB0001409	307.034	8.88727	-0.408248	2.04124	-0.408248	-0.408248	-0.408248	-0.408248
47	C_0006	Morpholine	8083	HMDB0031581	88.0776	6.51395	-0.408248	2.04124	-0.408248	-0.408248	-0.408248	-0.408248
48	A_0007	Isovaleric acid DL-2-Methylbutyric Acid Valeric acid	10430 8314 7991	HMDB0000718 HMDB0002176 HMDB0000892	101.061	8.35373	-0.62503	1.64506	-0.62503	0.855059	-0.62503	-0.62503
49	A_0059	Galacturonic acid Glucuronic acid	439215 94715	HMDB0002545 HMDB0000127	193.036	7.26701	-0.633671	1.56862	-0.633671	0.966061	-0.633671	-0.633671
50	C_0079	Daminozide Ala-Ala	15331 5460362	HMDB0003459	161.092	9.21069	-1.82372	1.17823	0.465521	0.12657	0.187419	-0.134018
51	A_0072	γ-Glu-Taurine	68759	HMDB0004195	253.05	7.20527	-1.93862	0.727198	0.491629	-0.0604634	0.104499	0.675759
52	A_0088	Ribulose 1,5-diphosphate	123658		308.98	13.9996	-1.9053	-0.0902267	1.00943	0.330861	0.231192	0.424048
53	C_0129	Isovalerylcarnitine	6426851	HMDB0000688	246.171	9.75021	-1.26496	0.797849	0.699135	0.251058	0.781887	-1.26496
54	C_0014	1-Aminocyclopropane-1-carboxylic acid-2 Homoserinelactone-2	535 73509		102.056	7.0082	-0.899445	1.17425	0.889932	-0.899445	0.634148	-0.899445
55	C_0042	Pipecolic acid	439227	HMDB0000070,HMDB0000716,HMDB0005960	130.087	10.2669	-0.645268	1.3327	1.24837	-0.645268	-0.645268	-0.645268
56	C_0005	Piperidine	8082		86.0972	6.70834	-1.21394	0.928944	1.038	0.175219	-1.21394	0.285716
57	C_0159	S-Adenosylhomocysteine	439155	HMDB0000939	385.131	8.66727	-0.0085045	1.18908	0.74135	-0.268144	-1.72048	0.0667044
58	A_0029	XA0004			144.03	8.3695	0.416109	0.578294	1.19607	-0.235445	-1.71756	-0.237464
59	C_0035	Nicotinamide	936	HMDB0001406	123.056	7.29146	0.673593	0.629269	1.22138	-0.629112	-1.43078	-0.464351
60	A_0129	ADP-ribose	445794	HMDB0001178	558.063	7.61814	0.341499	0.73886	1.01495	0.259473	-1.66088	-0.693905
61	C_0113	β-Ala-Lys	440638		218.152	6.67158	0.573547	0.405219	0.595079	0.516005	-1.96762	-0.122233
62	A_0120	Adenylosuccinic acid	447145	HMDB0000536	462.068	12.3383	-0.217641	-0.115487	1.13955	-0.406363	-1.50302	1.10296
63	A_0081	Orotidine	92751	HMDB0000788	287.052	7.03069	0.295873	-0.735545	1.18978	-0.6701	-1.15885	1.07884
64	C_0094	Cys-Gly	439498	HMDB0000078	179.049	9.15491	0.0953801	-0.360819	1.441	-0.966998	-1.06016	0.851598
65	A_0050	Hippuric acid	464	HMDB0000714	178.051	7.57168	0.57205	0.248004	1.04598	-1.27188	-1.22524	0.631091
66	C_0118	Carnosine	439224	HMDB0000033	227.115	6.64803	1.10413	-0.938985	0.905766	-0.67586	-1.07615	0.681103
67	C_0148	Streptomycin sulfate_+H2O_divalent	19649		300.648	6.75745	0.905248	-1.27904	1.39475	-0.597075	-0.488451	0.0645726
68	A_0021	Heptanoic acid	8094	HMDB0000666	129.093	7.76355	-0.408248	-0.408248	2.04124	-0.408248	-0.408248	-0.408248
69	C_0073	N6-Methyladenine	67955	HMDB0002099	150.077	7.83762	-0.408248	-0.408248	2.04124	-0.408248	-0.408248	-0.408248
70	A_0036	N-Acetylcysteine	12035	HMDB0001890	162.023	7.93786	0.629042	-0.225062	1.51824	0.176885	-0.965356	-1.13375
71	C_0153	S-Methylglutathione	115260		322.108	13.5549	1.25176	-0.114252	1.11016	-0.193917	-0.883606	-1.17014
72	A_0052	3-Phosphoglyceric acid	439183	HMDB0000807	184.986	17.1668	1.32529	0.117935	0.939989	-0.25145	-0.992803	-1.13896
73	A_0068	Myristic acid	11005	HMDB0000806	227.202	6.66484	1.28874	0.347425	0.880972	-0.369764	-1.07369	-1.07369
74	C_0104	11-Aminoundecanoic acid	17083		202.179	9.78424	1.52629	0.523654	0.347671	-0.309887	-1.04387	-1.04387
75	C_0147	Argininosuccinic acid	16950	HMDB0000052	291.131	9.37744	1.41663	0.480701	0.34675	0.0531392	-1.1341	-1.16312
76	A_0104	CoA_divalent	87642	HMDB0001423	382.548	9.53597	1.45822	0.0456529	0.66549	-0.112232	-1.41597	-0.641158
77	A_0049	N-Formylmethionine	439750	HMDB0001015	176.039	7.71294	1.13929	0.406849	0.618761	0.16608	-1.61789	-0.713091
78	A_0060	Gluconic acid	10690	HMDB0000625	195.051	7.29757	0.792642	0.425993	0.757803	0.583197	-1.27982	-1.27982
79	C_0091	Arg	6322	HMDB0000517,HMDB0003416	175.12	7.00777	0.81906	0.936683	0.873346	-0.373843	-1.07192	-1.18333
80	C_0111	Kynurenine	846	HMDB0000684	209.094	9.85579	0.723296	0.600963	1.23467	-0.58632	-0.597778	-1.37483
81	C_0090	N-Acetylornithine	439232	HMDB0003357	175.109	9.51039	1.18969	0.429322	0.495423	0.0748677	-0.481155	-1.70815
82	A_0117	3',5'-ADP	159296	HMDB0000061	426.024	11.9348	1.44023	0.226512	0.279332	-0.0519246	-0.240037	-1.65411
83	A_0014	Hexanoic acid	8892	HMDB0000535	115.076	8.03755	1.36844	0.196861	0.46697	-0.026221	-0.348128	-1.65792
84	A_0067	Myristoleic acid	5281119	HMDB0002000	225.186	6.70108	1.33206	0.327907	0.526724	-0.120913	-0.444545	-1.62124
85	C_0123	Thr-Asp	3280446		235.094	10.6855	1.24221	0.382492	0.432254	-0.0926857	-0.212076	-1.7522
86	A_0010	Glyceric acid	439194	HMDB0000139,HMDB0006372	105.019	9.33545	1.00498	0.653381	0.799177	-1.20889	-0.0397592	-1.20889
87	C_0015	3-Aminoisobutyric acid	64956	HMDB0003911	104.07	7.74955	1.24418	-0.216602	1.09706	-1.04901	-0.0266267	-1.04901
88	C_0056	Hypoxanthine	790	HMDB0000157	137.047	11.1444	1.43918	-0.0719019	0.621472	-1.5644	-0.212401	-0.211947
89	C_0002	Ethanolamine	700	HMDB0000149	62.0607	6.23085	1.15809	0.473538	0.45719	-1.78275	-0.136769	-0.169306
90	C_0114	γ-Glu-Ala	440103	HMDB0006248	219.099	12.4164	1.54814	0.0845209	0.442784	-1.36723	-0.728241	0.0200235
91	C_0064	4-Guanidinobutyric acid	500	HMDB0003464	146.094	8.18331	1.50761	0.100079	0.301895	-1.31772	-0.893603	0.301741
92	C_0128	Uridine	6029	HMDB0000296	245.084	23.7905	1.53479	-0.264543	0.402574	-1.32268	-0.723514	0.373368
93	C_0088	1-Methylhistidine 3-Methylhistidine	92105 64969	HMDB0000001 HMDB0000479	170.094	7.38231	1.48714	-0.455514	0.134968	-1.2793	-0.621786	0.734489
94	C_0077	Xanthine	1188	HMDB0000292	153.042	20.5556	1.09185	-0.134774	0.535883	-1.31108	-1.0309	0.849024
95	A_0011	XA0002			110.985	13.9733	1.25325	0.103078	0.164997	-1.15271	-1.18302	0.814397
96	C_0141	Adenosine	60961	HMDB0000050	268.105	9.82427	1.26894	0.275868	0.201356	-1.33902	-1.03942	0.63228
97	A_0012	Fumaric acid	444972	HMDB0000134	115.003	21.1073	0.990222	0.440116	0.357887	-1.34761	-1.16492	0.724296
98	C_0138	γ-Glu-Ornitine	189156	HMDB0002248	262.141	8.40212	0.716233	0.251267	0.144521	-1.20004	-1.17235	1.26036
99	C_0081	O-Acetylhomoserine 2-Aminoadipic acid	439389 92136	HMDB0000510	162.077	10.883	0.912395	-0.115277	-0.381917	-0.98509	-0.914138	1.48403
100	C_0036	Nicotinic acid	938	HMDB0001488	124.04	9.97447	0.863867	0.274262	-0.607787	-1.21757	-0.67876	1.36599
101	C_0132	γ-Glu-Cys	123938	HMDB0001049	251.071	12.9652	1.09793	0.107496	-0.260114	-1.32475	-0.781977	1.16141
102	A_0032	3-Phenylpropionic acid	107	HMDB0000764	149.061	7.92112	1.56008	0.0472872	-0.884943	-0.805379	-0.709759	0.792713
103	A_0098	3'-AMP	41211	HMDB0003540	346.054	8.7017	1.62182	-0.765699	-0.284028	-0.625461	-0.782671	0.83604
104	A_0110	UDP	6031	HMDB0000295	402.995	10.3997	1.54027	-0.733355	-0.268606	-0.12662	-1.18483	0.773142
105	C_0083	5-Hydroxylysine	3032849	HMDB0000450	163.108	7.04299	1.49366	-0.435801	0.374958	-0.42357	-1.43998	0.430734
106	C_0025	Creatinine	588	HMDB0000562	114.067	7.19134	1.40679	-0.268761	0.469602	-0.603327	-1.46648	0.462172
107	A_0087	N-Acetylneuraminic acid	439197	HMDB0000230	308.099	6.43942	1.51786	-0.314927	0.450328	-0.653032	-1.35669	0.356469
108	A_0130	dTDP-glucose	443210	HMDB0001328	563.074	7.55494	1.54616	-0.250728	0.574061	-0.363058	-1.4426	-0.0638435
109	A_0084	N-Acetylglucosamine 1-phosphate	440272	HMDB0001367	300.048	8.58462	1.46482	-0.118037	0.622061	-0.573993	-1.45609	0.0612323
110	C_0078	His	773	HMDB0000177	156.078	7.18948	1.40859	-0.0827026	0.0564355	-0.552064	-1.50058	0.670319
111	C_0099	N8-Acetylspermidine	123689	HMDB0002189	188.177	6.21972	1.40853	-0.32037	0.101075	-0.244536	-1.56715	0.622455
112	A_0128	GTP	6830	HMDB0001273	521.988	10.2512	1.16646	-0.25386	0.152678	-0.132843	-1.71106	0.778621
113	C_0136	γ-Glu-Ile γ-Glu-Leu	22885096 151023	HMDB0011170 HMDB0011171	261.146	13.071	1.01405	0.518866	-0.686544	0.117559	-1.65515	0.691221
114	A_0100	IMP	8582	HMDB0000175	347.039	8.49171	1.06051	1.02692	-1.08957	-0.417532	-1.09355	0.513224
115	A_0078	Sulfotyrosine	514186		260.024	7.42853	1.57549	0.670602	-0.729738	-0.440481	-1.15552	0.0796425
116	A_0125	CDP-choline	13804	HMDB0001413	487.101	6.06563	1.51134	0.591408	-0.209892	-0.735314	-1.32422	0.166682
117	A_0119	XA0065			445.054	6.19209	1.42929	0.430887	-0.340578	-0.450436	-1.50438	0.435221
118	C_0054	Asp	424	HMDB0000191,HMDB0006483	134.045	11.6209	0.990731	0.517608	-0.043048	-0.868004	-1.48542	0.888133
119	A_0040	Uric acid	1175	HMDB0000289	167.021	7.97503	1.09698	0.822317	0.0978256	-0.771114	-1.55574	0.309728
120	A_0075	myo-Inositol 2-phosphate	160886		259.022	9.4505	1.55228	0.566504	-0.0991603	-0.202841	-1.44139	-0.375395
121	C_0150	Glutathione (GSSG)_divalent	65359	HMDB0003337	307.085	12.2847	1.50256	0.618919	-0.311629	-0.0574934	-1.47762	-0.274742
122	A_0002	Propionic acid	1032	HMDB0000237	73.0293	9.85921	1.45816	0.84285	-0.169726	-0.215558	-1.31361	-0.602113
123	C_0152	XC0126			310.114	15.3422	1.57882	0.599572	0.0493877	-0.252354	-1.2432	-0.732226
124	C_0086	Pyridoxal	1050	HMDB0001545	168.067	8.71361	1.35234	0.606668	0.158091	-0.403716	-1.61409	-0.0992951
125	A_0065	O-Succinylhomoserine	439406		218.067	11.0108	1.12801	0.366616	0.627965	-0.341549	-1.75543	-0.0256075
126	A_0093	N-Glycolylneuraminic acid	440001	HMDB0000833	324.093	6.41524	1.06446	-0.00900197	1.16917	-0.524296	-1.47444	-0.225899
127	A_0016	2-Hydroxyvaleric acid	98009	HMDB0001863	117.055	8.34303	1.24465	0.19172	1.03203	-0.711949	-1.26527	-0.491176
128	C_0008	β-Ala	239	HMDB0000056	90.0552	7.23026	1.39348	-0.0883595	0.976714	-0.875715	-1.11597	-0.290145
129	A_0015	Succinic acid	1110	HMDB0000254	117.019	18.1639	1.23143	-0.364675	1.02486	-0.76053	-1.30113	0.170041
130	A_0074	myo-Inositol 1-phosphate myo-Inositol 3-phosphate	107737 440194	HMDB0000213 HMDB0006814	259.022	9.25727	1.24227	-0.563986	0.998217	-0.99351	-1.02044	0.337452
131	A_0122	dTTP	64968	HMDB0001342	480.983	10.8492	0.99359	-0.360854	1.39012	-0.957254	-1.01552	-0.0500755
132	A_0023	3-Ureidopropionic acid	111	HMDB0000026	131.046	8.29099	1.15829	0.495472	0.920794	-1.08812	-1.11487	-0.371573
133	C_0022	Hypotaurine	107812	HMDB0000965	110.027	18.9724	1.14477	0.589973	0.856715	-0.813387	-1.31629	-0.461787
134	A_0083	N-Acetylglucosamine 6-phosphate	440996	HMDB0001062	300.048	8.22779	1.03512	0.614292	0.824655	-0.676776	-1.53029	-0.267005
135	C_0087	Pyridoxine	1054	HMDB0000239	170.082	8.56343	0.835672	0.971256	0.657999	-0.731579	-1.53297	-0.200381
136	C_0082	Carnitine	85	HMDB0000062	162.114	8.43552	1.00941	0.987062	0.667615	-1.03481	-1.10009	-0.529186
137	C_0062	1-Methyl-4-imidazoleacetic acid	75810	HMDB0002820	141.066	8.1611	0.995874	0.899052	0.820021	-1.1027	-0.729018	-0.883231
138	C_0016	GABA	119	HMDB0000112	104.071	7.59369	1.4116	0.743014	0.433749	-1.01317	-0.782628	-0.79256
139	A_0027	Ethanolamine phosphate	1015	HMDB0000224	140.012	7.16269	1.65893	0.543661	0.183376	-0.910711	-0.71351	-0.761748
140	C_0004	Trimethylamine N-oxide	1145	HMDB0000925	76.0763	6.48488	1.41022	0.825019	0.309091	-0.631526	-1.01485	-0.897955
141	A_0102	XMP	73323	HMDB0001554	363.034	11.3301	1.23311	0.603481	0.756977	-0.499711	-1.271	-0.822855
142	C_0093	Serotonin	5202	HMDB0000259	177.103	8.7025	1.30417	0.457417	0.785186	-0.562274	-1.29896	-0.685534
143	C_0040	XC0016			129.067	8.70622	1.28431	0.718281	0.581356	-0.761693	-1.26902	-0.553234
144	C_0125	5-Methyl-2'-deoxycytidine	440055	HMDB0002224	242.115	9.84837	1.40086	0.697392	0.480095	-0.877121	-1.07899	-0.622233
145	C_0001	Urea	1176	HMDB0000294	61.0398	22.5263	1.46222	0.511744	0.563377	-0.732883	-1.14459	-0.659871
146	C_0061	1H-Imidazole-4-propionic acid	10105257		141.065	8.01461	1.45115	0.50679	0.577117	-0.87828	-1.1116	-0.545178
147	C_0047	Creatine	586	HMDB0000064	132.078	8.78594	1.60345	0.304766	0.487239	-0.906027	-1.03505	-0.454376
148	C_0065	γ-Butyrobetaine	134	HMDB0001161	146.118	8.00346	1.56421	0.396331	0.478933	-0.811192	-1.11672	-0.511562
149	C_0070	N-Acetylserine	65249	HMDB0002931	148.062	24.9251	1.6263	0.371332	0.377328	-0.668656	-1.14645	-0.559849
150	C_0028	Betaine	247	HMDB0000043	118.087	11.3168	1.62107	0.267158	0.501534	-0.658478	-1.10748	-0.623804
151	A_0113	Thiamine diphosphate	1132	HMDB0001372	423.032	7.09576	1.49132	0.316057	0.602573	-0.659654	-1.29111	-0.459191
152	A_0112	dADP	188966	HMDB0001508	410.028	9.85921	1.50915	0.107738	0.764061	-0.475119	-1.15938	-0.746452
153	A_0039	Phosphoenolpyruvic acid	1005	HMDB0000263	166.975	18.2566	1.5427	0.161312	0.655731	-0.34916	-0.902993	-1.10759
154	A_0099	AMP	6083	HMDB0000045	346.054	8.31515	1.68705	0.108463	0.532382	-0.5994	-0.811608	-0.916886
155	C_0051	Gly-Gly	11163	HMDB0011733	133.062	8.28162	1.56833	0.0207764	0.773434	-0.561707	-0.8521	-0.948739
156	C_0063	Stachydrine	115244	HMDB0004827	144.102	11.5764	1.64169	-0.0113199	0.669612	-0.550176	-0.98153	-0.768277
157	C_0021	Diethanolamine	8113	HMDB0004437	106.087	7.55106	1.60075	-0.152761	0.827382	-0.789411	-0.7784	-0.707557
158	A_0062	Lauric acid	3893	HMDB0000638	199.171	6.88752	1.66457	0.0865705	0.602761	-0.825224	-0.831393	-0.69728
159	A_0101	GMP	6804	HMDB0001397	362.049	8.16832	1.63905	0.299443	0.48929	-0.821816	-0.704225	-0.901741
160	C_0030	Homoserine	12647	HMDB0000719	120.066	10.0634	1.65709	0.347191	0.393674	-0.732906	-0.666449	-0.998605
161	A_0020	4-Methyl-2-oxovaleric acid 3-Methyl-2-oxovaleric acid 2-Oxohexanoic acid	70 47 159664	HMDB0000695 HMDB0000491 HMDB0001864	129.056	8.63108	1.6085	0.308532	0.487051	-0.920796	-0.484372	-0.998916
162	A_0105	dCDP	150855	HMDB0001245	386.015	10.3997	1.75191	-0.0450734	0.504551	-0.861632	-0.572704	-0.777051
163	C_0068	Gln	738	HMDB0000641,HMDB0003423	147.077	10.7513	1.79594	0.0989212	0.3262	-0.716692	-0.671009	-0.833364
164	A_0107	FAD_divalent	643975	HMDB0001248	391.573	7.03626	1.75112	0.281298	0.273512	-0.76799	-0.828983	-0.708956
165	C_0122	Ser-Glu			235.094	10.3861	1.74544	0.293787	0.250132	-0.707389	-0.953552	-0.628417
166	A_0017	β-Hydroxyisovaleric acid	69362	HMDB0000754	117.056	8.23523	1.72508	0.311756	0.276862	-0.581144	-0.942687	-0.789862
167	A_0056	Isocitric acid	1198	HMDB0000193	191.02	22.8972	1.875	0.0702662	0.0532037	-0.363348	-0.880004	-0.755112
168	A_0077	Glucose 1-phosphate	65533	HMDB0001586	259.022	9.12722	1.88205	-0.100634	0.19474	-0.392536	-0.761499	-0.822119
169	A_0045	cis-Aconitic acid	643757	HMDB0000072	173.009	22.3901	1.79427	0.0415993	0.274614	-0.390457	-1.04939	-0.670641
170	A_0055	Citric acid	311	HMDB0000094	191.02	21.5646	1.84095	0.0932164	0.113321	-0.499457	-1.0402	-0.507838
171	C_0034	2-Amino-2-(hydroxymethyl)-1,3-propanediol	6503		122.082	8.18331	1.92635	0.0128885	0.0039938	-0.733631	-0.702769	-0.506835
172	A_0066	Pantothenic acid	6613	HMDB0000210	218.103	6.87823	1.83049	0.11353	0.21305	-0.704929	-0.867059	-0.585079
173	C_0108	O-Acetylcarnitine	439756	HMDB0000201	204.124	8.95098	1.80614	0.0401442	0.302413	-0.717709	-0.945529	-0.485457
174	C_0112	Propionylcarnitine XC0061	188824 0	HMDB0000824	218.14	9.26802	1.87931	-0.0620181	0.173998	-0.661673	-0.901783	-0.427836
175	C_0050	Asn	236	HMDB0000168,HMDB0033780	133.061	10.4732	1.8677	-0.301518	0.358445	-0.708244	-0.767747	-0.448631
176	A_0134	NAD+	5893	HMDB0000902	662.099	5.84618	1.74692	-0.0931167	0.518364	-0.726342	-0.944388	-0.501441
177	C_0142	Inosine	6021	HMDB0000195	269.089	20.5983	1.67112	-0.0618971	0.56933	-0.661107	-1.14017	-0.377271
178	A_0132	UDP-glucuronic acid	17473	HMDB0000935	579.023	9.9168	1.6804	-0.0320407	0.525453	-0.687413	-1.14438	-0.342027
179	A_0006	Lactic acid	612	HMDB0000190,HMDB0001311	90.0277	9.80348	1.655	0.0976337	0.408692	-0.949171	-1.07979	-0.132369
180	A_0025	Malic acid	525	HMDB0000156,HMDB0000744	133.014	18.4549	1.59928	0.128393	0.459587	-1.11408	-0.982438	-0.0907435
181	A_0133	GDP-fucose ADP-glucose	10918995 16500	HMDB0001095 HMDB0006557	588.076	7.42667	1.73501	-0.0389529	0.209925	-0.83904	-1.11268	0.0457364
182	C_0049	Leu	857	HMDB0000687	132.102	10.3063	1.80275	-0.125774	0.213419	-0.934587	-0.901283	-0.0545213
183	A_0070	Ribulose 5-phosphate	439184	HMDB0000618	229.012	9.86663	1.78696	0.106881	0.164893	-0.914622	-0.944289	-0.199826
184	C_0046	Hydroxyproline	5810	HMDB0000725	132.066	12.1364	1.72414	0.1784	0.275829	-0.926024	-0.998815	-0.253531
185	A_0038	XA0012			166.018	8.43223	1.77139	0.1572	0.243483	-0.889637	-0.927918	-0.354521
186	C_0097	Tyr	1153	HMDB0000158	182.082	11.4021	1.73416	0.112092	0.358086	-0.87489	-0.983103	-0.34635
187	C_0009	Ala	602	HMDB0000161,HMDB0001310	90.0554	8.95098	1.67306	0.260654	0.344015	-0.867302	-1.07107	-0.339357
188	C_0092	Citrulline	9750	HMDB0000904	176.104	11.0647	1.75059	0.25571	0.211273	-0.759072	-1.03388	-0.424625
189	A_0058	Phenaceturic acid	68144	HMDB0000821	192.067	7.36161	1.76747	0.33022	0.105979	-0.842544	-0.925078	-0.436044
190	C_0037	Taurine	1123	HMDB0000251	126.022	23.6364	1.73562	0.302748	0.0425638	-0.967914	-0.967541	-0.145476
191	A_0080	Xanthosine	64959	HMDB0000299	283.067	6.82059	1.60495	0.366592	0.209866	-0.876792	-1.21174	-0.0928752
192	C_0069	Lys	866	HMDB0000182,HMDB0003405	147.113	6.76857	1.65034	0.212189	0.282118	-0.776607	-1.23759	-0.130449
193	A_0019	5-Oxoproline	7405	HMDB0000267	128.035	8.52887	1.68223	0.185778	0.3194	-0.794155	-1.16155	-0.23171
194	C_0026	Pro	614	HMDB0000162,HMDB0003411	116.072	10.8162	1.73679	0.0213168	0.330564	-0.716931	-1.14359	-0.228148
195	A_0046	N-Acetylaspartic acid	65065	HMDB0000812	174.041	13.116	1.64225	0.0929233	0.416867	-0.641105	-1.28845	-0.222481
196	C_0052	Ornithine	389	HMDB0000214,HMDB0003374	133.098	6.69441	1.55005	0.194635	0.361893	-0.63514	-1.42221	-0.0492216
197	A_0135	NADP+	5886	HMDB0000217	742.064	8.39134	1.60657	0.0663917	0.376184	-0.702211	-1.33407	-0.0128673
198	A_0118	GDP	8977	HMDB0001201	442.017	9.52111	1.81196	-0.0827426	0.157666	-0.48538	-1.18418	-0.217322
199	C_0048	Ile	791	HMDB0000172	132.102	10.1951	1.84223	0.00446311	0.0863199	-0.627218	-1.07287	-0.232933
200	C_0017	2-Aminoisobutyric acid 2-Aminobutyric acid	6119 6657	HMDB0001906 HMDB0000452	104.071	9.60364	1.78153	0.235278	0.0162665	-0.541755	-1.17286	-0.318462
201	C_0080	N6-Methyllysine	164795	HMDB0002038	161.13	6.98922	1.59269	0.713998	-0.143125	-0.743402	-1.14136	-0.278798
202	C_0076	γ-Glu-Arg_divalent	20719180	HMDB0029143	152.585	8.64317	1.6146	0.751844	-0.162163	-0.984935	-0.819452	-0.39989
203	C_0127	Cytidine	6175	HMDB0000089	244.1	9.64257	1.49926	0.643827	0.228904	-1.08442	-1.01824	-0.269328
204	A_0008	3-Hydroxybutyric acid	441	HMDB0000011,HMDB0000357,HMDB0000442	103.04	8.59392	1.42303	0.478965	0.54979	-1.06741	-1.10794	-0.276431
205	C_0146	Guanosine	6802	HMDB0000133	284.101	12.6538	1.31335	0.63057	0.391771	-1.2275	-1.10328	-0.00490776
206	A_0103	XA0055			369	12.8487	1.36312	0.230341	0.429387	-0.910891	-1.40936	0.297402
207	A_0108	dTDP	164628	HMDB0001274	401.017	10.1304	1.29414	0.524785	0.440392	-1.02034	-1.3431	0.104118
208	C_0105	ADMA	123831	HMDB0001539	203.151	7.56403	1.47892	0.302139	0.379474	-1.07249	-1.1903	0.102253
209	C_0010	Sarcosine	1088	HMDB0000271	90.0555	9.43302	1.44811	0.589476	0.438072	-1.25296	-0.763327	-0.459375
210	C_0089	N5-Ethylglutamine	439378		175.109	11.4188	1.49705	0.504014	0.376618	-1.32394	-0.69266	-0.361077
211	C_0019	Choline	305	HMDB0000097	104.107	6.73703	1.58825	0.291067	0.404099	-1.33148	-0.517991	-0.433946
212	C_0143	γ-Glu-Gln	150914	HMDB0011738	276.121	13.1711	1.82347	0.00426983	0.159589	-1.10578	-0.578878	-0.302678
213	C_0101	N-Acetyllysine	92907	HMDB0000446	189.125	9.76492	1.83987	0.100588	0.158045	-0.951429	-0.664878	-0.482194
214	C_0072	Met	876	HMDB0000696	150.059	10.7217	1.82576	0.188407	0.0876509	-1.00208	-0.63513	-0.464604
215	C_0045	cis-4-Hydroxyproline	440014	HMDB0006055	132.065	11.1073	1.88163	0.127172	-0.14348	-1.0367	-0.366045	-0.462571
216	C_0107	Spermine	1103	HMDB0001256	203.224	4.36168	1.91987	0.199609	-0.372372	-0.798102	-0.629914	-0.319095
217	A_0037	Terephthalic acid	7489	HMDB0002428	165.019	14.7655	1.86078	0.3829	-0.582742	-0.700861	-0.702778	-0.257296
218	C_0029	Thr	6288	HMDB0000167	120.066	10.5103	1.83098	0.208754	-0.20432	-0.875525	-0.889176	-0.0707162
219	C_0003	Gly	750	HMDB0000123	76.0399	8.20555	1.84064	0.121892	-0.243203	-0.954264	-0.79166	0.0265982
220	A_0034	Pelargonic acid	8158	HMDB0000847	157.123	7.31327	1.87422	0.0599686	-0.0501388	-0.909873	-0.786111	-0.188061
221	C_0041	4-Oxopyrrolidine-2-carboxylic acid	107541		130.05	10.9219	1.93514	-0.0513905	-0.154271	-0.783332	-0.762548	-0.183597
222	C_0071	Glu	611	HMDB0000148,HMDB0003339	149.065	10.9219	1.91419	-0.0859459	-0.114428	-0.942387	-0.640421	-0.131009
223	C_0027	Val	1182	HMDB0000883	118.087	10.0004	1.89511	-0.137594	-0.292948	-0.974025	-0.587891	0.0973496
224	C_0149	γ-Glu-Citrulline			305.148	13.3546	1.72552	0.115224	-0.257436	-1.35269	-0.323488	0.0928625
225	C_0154	XC0132			325.162	8.61164	1.67751	0.404251	-0.53605	-1.20877	-0.498089	0.161152
226	C_0140	2'-Deoxyguanosine	187790	HMDB0000085	268.105	11.5467	1.74515	-0.180534	-0.313378	-1.01579	-0.735834	0.50038
227	C_0144	γ-Glu-Glu	92865	HMDB0011737	277.104	13.2693	1.61192	0.14376	-0.000148804	-1.08115	-1.03889	0.364512
228	C_0130	Pyridoxamine 5'-phosphate	1053	HMDB0001555	249.066	10.451	1.70082	0.147242	-0.140073	-0.84539	-1.13101	0.268417
229	A_0116	ADP	6022	HMDB0001341	426.023	9.82948	1.79957	-0.161086	-0.193833	-0.557164	-1.14865	0.261162
230	C_0135	Glycerophosphocholine	439285	HMDB0000086	258.112	23.1567	1.7351	-0.142657	-0.0855799	-0.313756	-1.35535	0.162248
231	A_0044	Decanoic acid	2969	HMDB0000511	171.14	7.14224	1.94815	-0.142167	-0.20036	-0.476993	-0.938437	-0.190192
232	C_0085	Phe	994	HMDB0000159	166.087	11.1166	1.87469	-0.324981	0.0558654	-0.5844	-1.01747	-0.00370787
233	C_0139	Thiamine	1130	HMDB0000235	265.113	6.47374	1.88792	-0.293955	0.136599	-0.712363	-0.899528	-0.118672
234	C_0116	N-Acetylgalactosamine N-Acetylmannosamine N-Acetylglucosamine	35717 439281 439174	HMDB0000853 HMDB0001129 HMDB0000215	222.096	23.696	1.69378	-0.657236	0.372842	-0.788469	-0.921063	0.300141
235	C_0106	SDMA	169148	HMDB0003334	203.151	7.69754	1.71823	-0.349726	0.557929	-0.895377	-0.890264	-0.140792
236	C_0055	Adenine	190	HMDB0000034	136.063	7.52323	1.62756	-0.621686	0.778267	-0.848906	-0.784528	-0.150712
237	C_0053	Thiaproline	9934		134.028	14.2409	1.60747	-0.953242	0.716773	-0.848337	-0.523379	0.00071361
238	A_0053	N-Acetylglutamic acid	70914	HMDB0001138	188.057	11.9261	1.61484	-0.977673	0.675536	-0.679633	-0.715157	0.0820849
239	A_0115	Adenosine 5'-phosphosulfate	10238	HMDB0001003	426.013	9.10678	1.82461	-0.672416	0.480787	-0.456513	-0.79688	-0.379586
240	C_0067	Spermidine	1102	HMDB0001257	146.166	4.41543	1.76558	-0.380488	0.526363	-0.442496	-1.03959	-0.429365
241	A_0043	Glycerol 3-phosphate	439162	HMDB0000126	171.007	10.9012	1.98022	-0.431284	0.0652588	-0.614073	-0.42507	-0.575053
242	C_0110	Trp	1148	HMDB0000929	205.098	11.0164	1.98685	-0.344938	-0.116448	-0.802165	-0.447816	-0.27548
243	A_0026	Threonic acid	5460407	HMDB0000943	135.03	8.33188	1.98725	-0.294582	-0.142283	-0.713426	-0.624161	-0.212794
244	A_0028	Octanoic acid	379	HMDB0000482	143.108	7.38437	2.04124	-0.408248	-0.408248	-0.408248	-0.408248	-0.408248
245	C_0011	Glycerol	753	HMDB0000131	93.0552	23.6682	1.90971	-0.546249	0.159983	-0.907919	-0.220424	-0.395105
246	C_0151	Glutathione (GSH)	124886	HMDB0000125	308.093	13.4121	1.8633	-0.675625	0.33923	-0.847617	-0.278828	-0.40046
247	C_0155	NMN	14180	HMDB0000229	335.066	21.9776	1.80893	-0.284759	0.368892	-1.06209	-0.2789	-0.55207
248	A_0031	2-Hydroxyglutaric acid	43	HMDB0000606,HMDB0000694	147.03	15.1791	1.68644	-0.278548	0.387697	-0.969315	0.155677	-0.981949
249	A_0090	CMP	6131	HMDB0000095	322.044	8.59392	1.79984	-0.134369	0.280905	-0.548276	-0.259923	-1.13818
250	C_0103	Gly-Asp	97363		191.067	9.84838	1.89711	-0.480696	0.277574	-0.54547	-0.313712	-0.834806
251	A_0013	2-Oxoisovaleric acid	49	HMDB0000019	115.04	9.18666	1.86883	-0.723399	0.297519	-0.312796	-0.282948	-0.847205
252	A_0131	UDP-galactose UDP-glucose	23724458 8629	HMDB0000302 HMDB0000286	565.053	7.72038	1.75621	-0.460503	0.567921	-0.379037	-0.482044	-1.00255
253	A_0109	CDP	6132	HMDB0001546	402.012	10.2679	1.71006	-0.316974	0.417984	0.0828043	-0.935686	-0.958192
254	C_0157	XC0137			350.104	13.6989	1.69336	-0.958666	0.354755	0.217476	-0.958666	-0.348263
255	C_0013	1-Aminocyclopropane-1-carboxylic acid-1 Homoserinelactone-1	535 73509		102.056	6.96326	1.89451	-0.250518	-0.380377	0.104089	-1.0425	-0.325198
256	C_0084	Methionine sulfoxide	158980	HMDB0002005	166.054	11.8787	1.96471	-0.423248	-0.701049	-0.217658	-0.649044	0.0262942
257	C_0145	Saccharopine	160556	HMDB0000279	277.142	10.742	1.92008	-0.740633	-0.50822	-0.586957	-0.323553	0.23928
258	A_0096	Fructose 1,6-diphosphate	172313	HMDB0001058	338.99	13.0807	1.92674	-0.818078	-0.715425	-0.00137903	-0.0738742	-0.317987
259	A_0064	Phosphocreatine	9548602	HMDB0001511	210.028	11.0396	1.91641	-0.776548	-0.189264	0.100544	-0.274591	-0.776548
260	A_0048	N-Carbamoylaspartic acid	93072	HMDB0000828	175.036	13.8013	1.88709	-0.568032	-0.568032	-0.568032	0.385042	-0.568032
261	A_0076	Glucose 6-phosphate	5958	HMDB0001401	259.022	8.84664	1.91583	-0.18934	-0.933359	-0.40931	0.109246	-0.493067
262	C_0160	S-Adenosylmethionine	34755	HMDB0001185	399.146	7.00592	1.90625	0.152175	-0.813317	-0.742992	-0.209298	-0.292815
263	C_0020	Ser	617	HMDB0000187,HMDB0003406	106.05	9.96146	1.72662	0.18655	-0.943014	-1.04461	0.0563771	0.0180745
264	A_0073	Fructose 6-phosphate	603	HMDB0000124	259.022	8.94697	1.65368	-0.0329673	-0.899884	-1.13128	0.417856	-0.00740776
265	C_0137	γ-Glu-Asn	131801686	HMDB0029144	262.104	12.9091	1.49217	0.656772	-0.851824	-0.851824	0.40653	-0.851824
266	C_0095	Gluconolactone	7027	HMDB0000150	179.056	24.612	1.82808	0.26636	-0.557179	-0.642338	0.0340373	-0.928961
267	A_0022	N-Acetylalanine	88064	HMDB0000766	130.051	7.97131	1.83693	-0.00366244	-0.239949	-0.449627	0.0247724	-1.16847
268	A_0092	UMP	6030	HMDB0000288	323.026	8.74815	1.73712	-0.00700449	-0.218617	-0.592222	0.30237	-1.22165
269	C_0012	Cyclohexylamine	7965		100.112	7.59553	1.53016	-0.121454	-0.694509	-0.397123	0.829774	-1.14685
270	C_0057	1-Methylnicotinamide	457	HMDB0000699	137.071	7.24509	1.37462	-0.283551	-0.591795	-0.420316	1.07856	-1.15752
271	C_0156	Thiamine phosphate	1131	HMDB0002666	345.081	10.7143	1.32251	-0.228547	-0.302045	-0.937826	1.12589	-0.97998
272	A_0030	2-Oxoglutaric acid	51	HMDB0000208	145.014	18.429	1.1955	-0.661627	0.167179	-0.634634	1.12871	-1.19513
273	C_0043	trans-Glutaconic acid	5280498	HMDB0000620	131.035	24.6694	1.4077	-0.136556	0.0647393	-0.213247	0.515697	-1.63833
274	A_0082	Sedoheptulose 7-phosphate	165007	HMDB0001068	289.032	8.6348	1.18671	-0.870855	-0.417082	0.969402	0.385298	-1.25347
275	C_0066	Acetylcholine	187	HMDB0000895	146.118	7.50282	1.09945	-0.454087	-1.56525	1.01232	0.183918	-0.276351
276	A_0047	Glucurone	92283	HMDB0006355	175.025	4.78107	-0.548004	-0.548004	0.260453	1.93156	-0.548004	-0.548004
277	A_0018	Isethionic acid	7866	HMDB0003903	124.99	10.3821	-0.644475	-0.644475	1.37789	1.20001	-0.644475	-0.644475
278	C_0007	Putrescine	1045	HMDB0001414	89.108	4.59343	0.252659	-1.42759	1.05236	0.894347	-0.974527	0.202751
ID consists of analysis mode and number. 'C' and 'A' showed cation and anion modes, respectively.
† Putative metabolites which were assigned on the basis of m/z and MT in HMT standard compound library.
§ Standardized value of relative area in detected peaks. The Values of N.D. were regarded as eps (2-52).
The order of samples and metabolites in this table corresponded to those of HeatMap.

## Sheet: Sheet5
Pathway Index
Candidates†	Pathway Label‡	Pathway Index§
1-Methyl-4-imidazoleacetic acid	MIA	Glutamate Metabolism and Urea Cycle
1-Methylhistamine	1-Methylhistamine	Glutamate Metabolism and Urea Cycle
1-Methylhistidine	1-Methylhistidine	Glutamate Metabolism and Urea Cycle
2,3-Diphosphoglyceric acid	Diphosphoglycerate	Carbohydrate Metabolism
2-Aminoadipic acid	2-Aminoadipic acid	TCA cycle for Energy Conversion: β-oxidation and BCAA Metabolism
2-Aminobutyric acid	2-Aminobutyric acid	Glutamate Metabolism and Urea Cycle
2'-Deoxyadenosine	dAdenosine	Purine Metabolism - Adenosine
2'-Deoxycytidine	dCyt	Pyrimidine Metabolism
2-Deoxyglucose 6-phosphate	2-Deoxyglucose 6-phosphate	Glycolysis and Gluconeogenesis
2'-Deoxyguanosine	dGuanosine	Purine Metabolism - Guanosine
2'-Deoxyuridine	dUri	Pyrimidine Metabolism
2-Hydroxybutyric acid	2-HBA	Choline Metabolism and Methionine Salvage Pathway
2-Hydroxyglutaric acid	2-Hydroxyglutaric acid	TCA cycle to Store Energy
2-Oxoadipic acid	2-Oxoadipic acid	TCA cycle for Energy Conversion: β-oxidation and BCAA MetabolismAAA Metabolism - Trp
2-Oxobutyric acid	2-Oxobutyric acid	Choline Metabolism and Methionine Salvage Pathway
2-Oxoglutaric acid	2-OG	TCA cycle to Store Energy / TCA cycle for Energy Conversion: β-oxidation and BCAA Metabolism / Glutamate Metabolism and Urea Cycle
2-Oxoisovaleric acid	2-KIV	TCA cycle for Energy Conversion: β-oxidation and BCAA Metabolism
2-Phenylethylamine	Phenylethylamine	AAA Metabolism - Phe-Tyr
2-Phosphoglyceric acid	2-PG	Carbohydrate Metabolism / Glycolysis and Gluconeogenesis
3,3',5-Triiodothyronine	T3	AAA Metabolism - Phe-Tyr
3,4-Dihydroxymandelic acid	DHMA	AAA Metabolism - Phe-Tyr
3,4-Dihydroxyphenylacetic acid	DOPAC	AAA Metabolism - Phe-Tyr
3,4-Dihydroxyphenylglycol	DHPG	AAA Metabolism - Phe-Tyr
3,5-Diiodotyrosine	3,5-DI-Tyr	AAA Metabolism - Phe-Tyr
3-Aminoisobutyric acid	3-Aminoisobutyric acid	TCA cycle for Energy Conversion: β-oxidation and BCAA Metabolism / Pyrimidine Metabolism
3'-Dephospho CoA	Dephospho-CoA	Metabolism of Coenzymes
3-Hydroxy-3-methylglutaric acid	3-Hydroxy-3-methylglutaric acid	TCA cycle for Energy Conversion: β-oxidation and BCAA Metabolism
3-Hydroxyanthranilic acid	3-OHAA	AAA Metabolism - Trp
3-Hydroxybutyric acid	3-HBA	TCA cycle for Energy Conversion: β-oxidation and BCAA Metabolism
3-Hydroxykynurenine	3-OHKY	AAA Metabolism - Trp
3-Iodotyrosine	MIT	AAA Metabolism - Phe-Tyr
3-Methoxy-4-hydroxyphenylethyleneglycol	MHPG	AAA Metabolism - Phe-Tyr
3-Methoxytyramine	3-Methoxytyramine	AAA Metabolism - Phe-Tyr
3-Methyl-2-oxovaleric acid	2K3MVA	TCA cycle for Energy Conversion: β-oxidation and BCAA Metabolism
3-Methylcrotonyl CoA_divalent	3-Methylcrotonyl-CoA	TCA cycle for Energy Conversion: β-oxidation and BCAA Metabolism
3-Phenyllactic acid	3-Phenyllactic acid	AAA Metabolism - Phe-Tyr
3-Phenylpropionic acid	3-Phenylpropionic acid	AAA Metabolism - Phe-Tyr
3-Phosphoglyceric acid	3-PG	Carbohydrate Metabolism / Glycolysis and Gluconeogenesis / Choline Metabolism and Methionine Salvage Pathway
3-Ureidoisobutyric acid	3-Ureidoisobutyric acid	Pyrimidine Metabolism
3-Ureidopropionic acid	3-Ureidopropionic acid	Pyrimidine Metabolism
4-Guanidinobutyric acid	4-GBA	Glutamate Metabolism and Urea Cycle
4-Hydroxyphenylacetaldehyde	4-Hydroxyphenylacetaldehyde	AAA Metabolism - Phe-Tyr
4-Methyl-2-oxovaleric acid	2-Oxoleucine	TCA cycle for Energy Conversion: β-oxidation and BCAA Metabolism
4-Methylthio-2-oxobutyric acid	KMTB	Choline Metabolism and Methionine Salvage Pathway
4-Pyridoxic acid	4-Pyridoxic acid	Metabolism of Coenzymes
4-Trimethylammoniobutanal	4-Trimethylammoniobutanal	Choline Metabolism and Methionine Salvage Pathway
5,6,7,8-Tetrahydrobiopterin	5,6,7,8-Tetrahydrobiopterin	Glutamate Metabolism and Urea CycleAAA Metabolism - Phe-Tyr
5-Amino-4-oxovaleric acid	5-ALA	Choline Metabolism and Methionine Salvage Pathway
5-Aminoimidazole-4-carboxamide ribotide	AICAR	Purine Metabolism - Adenosine / Purine Metabolism - Guanosine
5'-Deoxy-5'-methylthioadenosine	MTA	Glutamate Metabolism and Urea Cycle
5-Hydroxyindoleacetic acid	5-Hydroxy-IAA	AAA Metabolism - Trp
5-Hydroxylysine	5-Hydroxylysine	Choline Metabolism and Methionine Salvage Pathway
5-Hydroxytryptophan	Pretonine	AAA Metabolism - Trp
5-Methoxyindoleacetic acid	5-MIAA	AAA Metabolism - Trp
5-Methoxytryptamine	5MOT	AAA Metabolism - Trp
5-Methyltetrahydrofolic acid	5-MTHF	Metabolism of Coenzymes
5-Oxoproline	Oxoproline	Glutamate Metabolism and Urea Cycle
6-Phosphogluconic acid	6-PG	Glycolysis and Gluconeogenesis
7,8-Dihydrobiopterin	7,8-Dihydrobiopterin	Glutamate Metabolism and Urea CycleAAA Metabolism - Phe-Tyr
7,8-Dihydrofolic acid	Dihydrofolic acid	Pyrimidine Metabolism / Metabolism of Coenzymes
Acetoacetic acid	Acetoacetic acid	TCA cycle for Energy Conversion: β-oxidation and BCAA Metabolism
Acetoacetyl CoA_divalent	AAcCoA	TCA cycle for Energy Conversion: β-oxidation and BCAA Metabolism
Acetyl CoA_divalent	AcCoA	Glycolysis and Gluconeogenesis / TCA cycle to Store Energy / TCA cycle for Energy Conversion: β-oxidation and BCAA Metabolism / AAA Metabolism - Trp
Acetylcholine	Acetylcholine	Choline Metabolism and Methionine Salvage Pathway
Adenine	Adenine	Purine Metabolism - Adenosine
Adenosine	Adenosine	Purine Metabolism - Adenosine
Adenylosuccinic acid	Succinyl AMP	Purine Metabolism - Adenosine / Purine Metabolism - Guanosine
ADP	ADP	TCA cycle to Store Energy / Glutamate Metabolism and Urea Cycle / Purine Metabolism - Adenosine / Purine Metabolism - Guanosine
ADP-ribose	ADP-Rib	Glycolysis and Gluconeogenesis
Adrenaline	Adrenaline	AAA Metabolism - Phe-Tyr
Agmatine	Agmatine	Glutamate Metabolism and Urea Cycle
Ala	Ala	TCA cycle for Energy Conversion: β-oxidation and BCAA Metabolism
AMP	AMP	Purine Metabolism - Adenosine / Purine Metabolism - Guanosine
Anserine_divalent	Anserine	Glutamate Metabolism and Urea Cycle
Anthranilic acid	Anthranilic acid	AAA Metabolism - Trp
Arg	Arg	Glutamate Metabolism and Urea Cycle
Argininosuccinic acid	ArgSuccinate	Glutamate Metabolism and Urea Cycle
Ascorbate 2-phosphate	Ascorbate 2-phosphate	Metabolism of Coenzymes
Ascorbate 2-sulfate	Ascorbate 2-sulfate	Metabolism of Coenzymes
Ascorbic acid	Ascorbic acid	Metabolism of Coenzymes
Asn	Asn	Glutamate Metabolism and Urea Cycle
Asp	Asp	Glutamate Metabolism and Urea Cycle / Purine Metabolism - Adenosine / Purine Metabolism - Guanosine / Pyrimidine Metabolism
ATP	ATP	TCA cycle to Store Energy / Glutamate Metabolism and Urea Cycle / Purine Metabolism - Adenosine / Purine Metabolism - Guanosine
Betaine	Betaine	Choline Metabolism and Methionine Salvage Pathway
Betaine aldehyde_+H2O	BTL	Choline Metabolism and Methionine Salvage Pathway
Biopterin	Biopterin	AAA Metabolism - Phe-Tyr
Biotin	Biotin	Metabolism of Coenzymes
cAMP	cAMP	Purine Metabolism - Adenosine
Carbamoylphosphate	Carbamoyl-P	Glutamate Metabolism and Urea Cycle / Pyrimidine Metabolism
Carnitine	Carnitine	TCA cycle for Energy Conversion: β-oxidation and BCAA Metabolism / Choline Metabolism and Methionine Salvage Pathway
Carnosine	Carnosine	Glutamate Metabolism and Urea Cycle
CDP	CDP	Pyrimidine Metabolism
CDP-choline	CDP-choline	Choline Metabolism and Methionine Salvage Pathway
cGMP	cGMP	Purine Metabolism - Guanosine
Cholic acid	Cholic acid	Choline Metabolism and Methionine Salvage Pathway
Choline	Choline	Choline Metabolism and Methionine Salvage Pathway
cis-Aconitic acid	cis-Aconitic acid	TCA cycle to Store Energy / TCA cycle for Energy Conversion: β-oxidation and BCAA Metabolism
Citric acid	Citric acid	TCA cycle to Store Energy / TCA cycle for Energy Conversion: β-oxidation and BCAA Metabolism
Citrulline	Citrulline	Glutamate Metabolism and Urea Cycle
CMP	CMP	Pyrimidine Metabolism
CMP-N-acetylneuraminate	CMP-NeuNAc	Carbohydrate Metabolism
CoA_divalent	CoA	TCA cycle to Store Energy / Metabolism of Coenzymes
Creatine	Creatine	Glutamate Metabolism and Urea Cycle
Creatinine	Creatinine	Glutamate Metabolism and Urea Cycle
CTP	CTP	Pyrimidine Metabolism
Cys	Cys	Glutamate Metabolism and Urea Cycle / Choline Metabolism and Methionine Salvage Pathway
Cys-Gly	Cys-Gly	Glutamate Metabolism and Urea Cycle
Cystathionine	Cystathionine	Choline Metabolism and Methionine Salvage Pathway / Metabolism of Coenzymes
Cysteamine	Cysteamine	Choline Metabolism and Methionine Salvage Pathway
Cysteic acid	Cysteic acid	Choline Metabolism and Methionine Salvage Pathway
Cysteinesulfinic acid	Cysteinesulfinic acid	Choline Metabolism and Methionine Salvage Pathway
Cystine	Cystine	Choline Metabolism and Methionine Salvage Pathway
Cytidine	Cytidine	Pyrimidine Metabolism
Cytosine	Cytosine	Pyrimidine Metabolism
dADP	dADP	Purine Metabolism - Adenosine
dAMP	dAMP	Purine Metabolism - Adenosine
dATP	dATP	Purine Metabolism - Adenosine
dCDP	dCDP	Pyrimidine Metabolism
dCMP	dCMP	Pyrimidine Metabolism
dCTP	dCTP	Pyrimidine Metabolism
Decarboxylated S-Adenosylmethionine	dcSAM	Glutamate Metabolism and Urea Cycle / Choline Metabolism and Methionine Salvage Pathway
Desthiobiotin	Desthiobiotin	Metabolism of Coenzymes
dGDP	dGDP	Purine Metabolism - Guanosine
dGMP	dGMP	Purine Metabolism - Guanosine
dGTP	dGTP	Purine Metabolism - Guanosine
Dihydroorotic acid	Dihydroorotic acid	Pyrimidine Metabolism
Dihydrouracil	Dihydrouracil	Pyrimidine Metabolism
Dihydroxyacetone phosphate	DHAP	Carbohydrate Metabolism / Glycolysis and Gluconeogenesis
dIMP	dIMP	Purine Metabolism - Adenosine
dITP	dITP	Purine Metabolism - Adenosine
DOPA	DOPA	AAA Metabolism - Phe-Tyr
Dopamine	Dopamine	AAA Metabolism - Phe-Tyr
dTDP	dTDP	Pyrimidine Metabolism
dTMP	dTMP	Pyrimidine Metabolism
dTTP	dTTP	Pyrimidine Metabolism
dUDP	dUDP	Pyrimidine Metabolism
dUMP	dUMP	Pyrimidine Metabolism
dUTP	dUTP	Pyrimidine Metabolism
Erythrose 4-phosphate	E4P	Glycolysis and Gluconeogenesis
Ethanolamine	Ethanolamine	Choline Metabolism and Methionine Salvage Pathway
Ethanolamine phosphate	EAP	Choline Metabolism and Methionine Salvage Pathway
FAD_divalent	FAD	Metabolism of Coenzymes
FMN	FMN	Metabolism of Coenzymes
Folic acid	Folic acid	Metabolism of Coenzymes
Formylanthranilic acid	Formylanthranilate	AAA Metabolism - Trp
Fructose 1,6-diphosphate	F1,6P	Carbohydrate Metabolism / Glycolysis and Gluconeogenesis
Fructose 6-phosphate	F6P	Carbohydrate Metabolism / Glycolysis and Gluconeogenesis
Fumaric acid	Fumaric acid	TCA cycle to Store Energy / TCA cycle for Energy Conversion: β-oxidation and BCAA Metabolism / Glutamate Metabolism and Urea Cycle / AAA Metabolism - Phe-Tyr / Purine Metabolism - Adenosine / Purine Metabolism - Guanosine
GABA	GABA	Glutamate Metabolism and Urea Cycle / Choline Metabolism and Methionine Salvage Pathway
GDP	GDP	Purine Metabolism - Guanosine
GDP-fucose	GDP-fucose	Carbohydrate Metabolism
GDP-mannose	GDP-Man	Carbohydrate Metabolism
Gln	Gln	TCA cycle to Store Energy / Glutamate Metabolism and Urea Cycle / Purine Metabolism - Adenosine / Purine Metabolism - Guanosine / Pyrimidine Metabolism
Glu	Glu	TCA cycle to Store Energy / Glutamate Metabolism and Urea Cycle / Purine Metabolism - Adenosine / Purine Metabolism - Guanosine
Glucosamine	Glucosamine	Carbohydrate Metabolism
Glucosamine 6-phosphate	Glc-6P	Carbohydrate Metabolism
Glucosaminic acid	Glucosaminic acid	Carbohydrate Metabolism
Glucose 1-phosphate	G1P	Carbohydrate Metabolism / Metabolism of Coenzymes
Glucose 6-phosphate	G6P	Carbohydrate Metabolism / Glycolysis and Gluconeogenesis
Glucuronic acid	Glucuronic acid	Carbohydrate Metabolism / Metabolism of Coenzymes
Glutaryl CoA_divalent	Glutaryl-CoA	TCA cycle for Energy Conversion: β-oxidation and BCAA Metabolism
Glutathione (GSH)	GSH	Glutamate Metabolism and Urea Cycle
Glutathione (GSSG)_divalent	GSSG	Glutamate Metabolism and Urea Cycle
Gly	Gly	Glycolysis and Gluconeogenesis / Glutamate Metabolism and Urea Cycle / Choline Metabolism and Methionine Salvage Pathway / Purine Metabolism - Adenosine / Purine Metabolism - Guanosine
Glyceraldehyde 3-phosphate	GAP	Carbohydrate Metabolism / Glycolysis and Gluconeogenesis
Glycerol 3-phosphate	G3P	Carbohydrate Metabolism / Glycolysis and Gluconeogenesis
Glycerophosphocholine	GPCho	Choline Metabolism and Methionine Salvage Pathway
Glycocholic acid	Glycocholic acid	Choline Metabolism and Methionine Salvage Pathway
Glycolic acid	Glycolic acid	Choline Metabolism and Methionine Salvage Pathway
Glyoxylic acid	Glyoxylic acid	Choline Metabolism and Methionine Salvage Pathway
GMP	GMP	Purine Metabolism - Guanosine
GTP	GTP	Purine Metabolism - Guanosine
Guanidoacetic acid	Guanidoacetic acid	Glutamate Metabolism and Urea Cycle
Guanine	Guanine	Purine Metabolism - Guanosine
Guanosine	Guanosine	Purine Metabolism - Guanosine
Gulonolactone	Gulonolactone	Metabolism of Coenzymes
His	His	Glutamate Metabolism and Urea Cycle
Histamine	Histamine	Glutamate Metabolism and Urea Cycle
HMG CoA_divalent	HMG-CoA	TCA cycle for Energy Conversion: β-oxidation and BCAA Metabolism
Homocarnosine	Homocarnosine	Glutamate Metabolism and Urea Cycle
Homocysteine	Homocysteine	Choline Metabolism and Methionine Salvage Pathway / Metabolism of Coenzymes
Homovanillic acid	HVA	AAA Metabolism - Phe-Tyr
Hydroxyproline	Hydroxyproline	Glutamate Metabolism and Urea Cycle
Hypotaurine	Hypotaurine	Choline Metabolism and Methionine Salvage Pathway
Hypoxanthine	Hypoxanthine	Purine Metabolism - Adenosine
IDP	IDP	Purine Metabolism - Adenosine
Ile	Ile	TCA cycle for Energy Conversion: β-oxidation and BCAA Metabolism
IMP	IMP	Purine Metabolism - Adenosine / Purine Metabolism - Guanosine
Indole-3-acetaldehyde	Indoleacetaldehyde	AAA Metabolism - Trp
Indole-3-acetamide	Indole-3-acetamide	AAA Metabolism - Trp
Indole-3-acetic acid	IAA	Glutamate Metabolism and Urea CycleAAA Metabolism - Trp
Indole-3-ethanol	Indole-3-ethanol	AAA Metabolism - Trp
Indole-3-lactic Acid	Indolelactic acid	AAA Metabolism - Trp
Indole-3-propionic acid	Indole-3-propionic acid	AAA Metabolism - Trp
Inosine	Inosine	Purine Metabolism - Adenosine
Isobutyryl CoA_divalent	Isobutyryl-CoA	TCA cycle for Energy Conversion: β-oxidation and BCAA Metabolism
Isocitric acid	Isocitric acid	TCA cycle to Store Energy / TCA cycle for Energy Conversion: β-oxidation and BCAA Metabolism
ITP	ITP	Purine Metabolism - Adenosine
Kynurenic acid	Kynurenic acid	AAA Metabolism - Trp
Kynurenine	Kynurenine	AAA Metabolism - Trp
Lactic acid	Lactic acid	Glycolysis and Gluconeogenesis / TCA cycle for Energy Conversion: β-oxidation and BCAA Metabolism
Leu	Leu	TCA cycle for Energy Conversion: β-oxidation and BCAA Metabolism
Lys	Lys	TCA cycle for Energy Conversion: β-oxidation and BCAA Metabolism / Choline Metabolism and Methionine Salvage Pathway
Malic acid	Malic acid	Glycolysis and Gluconeogenesis / TCA cycle to Store Energy / TCA cycle for Energy Conversion: β-oxidation and BCAA Metabolism / AAA Metabolism - Phe-Tyr
Malonyl CoA_divalent	Malonyl-CoA	TCA cycle to Store Energy
Melatonin	Melatonin	AAA Metabolism - Trp
Met	Met	Choline Metabolism and Methionine Salvage Pathway / Metabolism of Coenzymes
Metanephrine	Metanephrine	AAA Metabolism - Phe-Tyr
Methylmalonic acid	Methylmalonic acid	TCA cycle for Energy Conversion: β-oxidation and BCAA Metabolism
Mevalonic acid	Mevalonic acid	TCA cycle for Energy Conversion: β-oxidation and BCAA Metabolism
N,N-Dimethylglycine	DMG	Choline Metabolism and Methionine Salvage Pathway
N’-Formylkynurenine	N-Formylkynurenine	AAA Metabolism - Trp
N1,N12-Diacetylspermine	N1,N12-Diacetylspermine	Glutamate Metabolism and Urea Cycle
N1,N8-Diacetylspermidine	N1,N8-Diacetylspermidine	Glutamate Metabolism and Urea Cycle
N1-Acetylspermidine	N1-Acetylspermidine	Glutamate Metabolism and Urea Cycle
N1-Acetylspermine	N1-Acetylspermine	Glutamate Metabolism and Urea Cycle
N6,N6,N6-Trimethyllysine	Trimethyllysine	Choline Metabolism and Methionine Salvage Pathway
N8-Acetylspermidine	N8-Acetylspermidine	Glutamate Metabolism and Urea Cycle
N-Acetylaspartic acid	N-Acetylaspartic acid	Glutamate Metabolism and Urea Cycle
N-Acetylglucosamine	GlcNAc	Carbohydrate Metabolism
N-Acetylglucosamine 1-phosphate	GlcNAc-P	Carbohydrate Metabolism
N-Acetylglucosamine 6-phosphate	NAcGlcNP	Carbohydrate Metabolism
N-Acetylglutamic acid	N-AcGlu	Glutamate Metabolism and Urea Cycle
N-Acetylmannosamine	ManNAc	Carbohydrate Metabolism
N-Acetylneuraminic acid	NeuNAc	Carbohydrate Metabolism
N-Acetylornithine	N-AcOrn	Glutamate Metabolism and Urea Cycle
N-Acetylputrescine	N-Acetylputrescine	Glutamate Metabolism and Urea Cycle
NAD+	NAD+	Glycolysis and Gluconeogenesis / TCA cycle to Store Energy / AAA Metabolism - Trp / Metabolism of Coenzymes
NADH	NADH	Glycolysis and Gluconeogenesis / TCA cycle to Store Energy / AAA Metabolism - Trp
NADP+	NADP+	Glycolysis and Gluconeogenesis / TCA cycle to Store Energy / Glutamate Metabolism and Urea Cycle
NADPH_divalent	NADPH	Glycolysis and Gluconeogenesis / TCA cycle to Store Energy / Glutamate Metabolism and Urea Cycle / AAA Metabolism - Trp
N-Carbamoylaspartic acid	Carbamoyl-Asp	Glutamate Metabolism and Urea Cycle / Pyrimidine Metabolism
N-Formylaspartic acid	N-Formyl aspartic acid	Glutamate Metabolism and Urea Cycle
Nicotinamide	Nicotinamide	AAA Metabolism - Trp / Metabolism of Coenzymes
Nicotinamide riboside	Nicotinamide riboside	AAA Metabolism - Trp
Nicotinic acid	Nicotinic acid	AAA Metabolism - Trp / Metabolism of Coenzymes
N-Methylnicotinamide	N-Methylnicotinamide	AAA Metabolism - Trp / Metabolism of Coenzymes
N-Methylserotonin	N-Methylserotonin	AAA Metabolism - Trp
NMN	NicRN	AAA Metabolism - Trp
Noradrenaline	Noradrenaline	AAA Metabolism - Phe-Tyr
Normetanephrine	Normetanephrine	AAA Metabolism - Phe-Tyr
N-Succinyl-5-aminoimidazole-4-carboxamide ribose 5'-phosphate_divalent	SAICAR	Purine Metabolism - Adenosine / Purine Metabolism - Guanosine
O-Acetylcarnitine	ALCAR	Choline Metabolism and Methionine Salvage Pathway
o-Hydroxyphenylacetic acid	2-HPAA	AAA Metabolism - Phe-Tyr
O-Phosphoserine	3PSer	Glycolysis and Gluconeogenesis / Choline Metabolism and Methionine Salvage Pathway
Ophthalmic acid	Ophthalmic acid	Glutamate Metabolism and Urea Cycle
Ornithine	Ornithine	Glutamate Metabolism and Urea Cycle
Orotic acid	Orotic acid	Pyrimidine Metabolism
Orotidine	Orotidine	Pyrimidine Metabolism
Orotidine 5'-monophosphate	Orotidine5'P	Pyrimidine Metabolism
P1, P4-Di(adenosine-5') tetraphosphate_divalent	AppppA	Purine Metabolism - Adenosine
Pantothenic acid	Pantothenic acid	Metabolism of Coenzymes
Phe	Phe	AAA Metabolism - Phe-Tyr
Phenylpyruvic acid	Phenylpyruvate	AAA Metabolism - Phe-Tyr
Phosphocreatine	Phosphocreatine	Glutamate Metabolism and Urea Cycle
Phosphoenolpyruvic acid	PEP	Carbohydrate Metabolism / Glycolysis and Gluconeogenesis / TCA cycle to Store Energy / TCA cycle for Energy Conversion: β-oxidation and BCAA Metabolism
Phosphorylcholine	Phosphorylcholine	Choline Metabolism and Methionine Salvage Pathway
p-Hydroxyphenylacetic acid	4-HPAA	AAA Metabolism - Phe-Tyr
p-Hydroxyphenylpyruvic acid	HPP	AAA Metabolism - Phe-Tyr
Picolinic acid	Picolinic acid	AAA Metabolism - Trp
Porphobilinogen	Porphobilinogen	Choline Metabolism and Methionine Salvage Pathway
Pro	Pro	Glutamate Metabolism and Urea Cycle
Propionyl CoA_divalent	Propanoyl-CoA	TCA cycle for Energy Conversion: β-oxidation and BCAA Metabolism / Pyrimidine Metabolism
PRPP	PRPP	Glycolysis and Gluconeogenesis / Purine Metabolism - Adenosine / Purine Metabolism - Guanosine
Putrescine	Putrescine	Glutamate Metabolism and Urea Cycle
Pyridoxal	Pyridoxal	Metabolism of Coenzymes
Pyridoxal 5-phosphate	PLP	Metabolism of Coenzymes
Pyridoxamine	Pyridoxamine	Metabolism of Coenzymes
Pyridoxamine 5'-phosphate	Pyridoxamine-P	Metabolism of Coenzymes
Pyridoxine	Pyridoxine	Metabolism of Coenzymes
Pyridoxol 5'-phosphate	Pyridoxol 5'-phosphate	Metabolism of Coenzymes
Pyruvic acid	Pyruvic acid	Carbohydrate Metabolism / Glycolysis and Gluconeogenesis / TCA cycle to Store Energy / TCA cycle for Energy Conversion: β-oxidation and BCAA Metabolism
Quinolinic acid	Quinolinic acid	AAA Metabolism - Trp
Riboflavin	Riboflavin	Metabolism of Coenzymes
Ribose 1-phosphate	R1P	Glycolysis and Gluconeogenesis / Purine Metabolism - Adenosine / Purine Metabolism - Guanosine
Ribose 5-phosphate	R5P	Glycolysis and Gluconeogenesis
Ribulose 5-phosphate	Ru5P	Glycolysis and Gluconeogenesis
Saccharopine	Saccharopine	TCA cycle for Energy Conversion: β-oxidation and BCAA Metabolism
S-Adenosylhomocysteine	SAHC	Choline Metabolism and Methionine Salvage Pathway / Metabolism of Coenzymes
S-Adenosylmethionine	SAM	Glutamate Metabolism and Urea Cycle / Choline Metabolism and Methionine Salvage Pathway / Metabolism of Coenzymes
Sarcosine	Sarcosine	Glycolysis and Gluconeogenesis / Choline Metabolism and Methionine Salvage Pathway
Sedoheptulose 7-phosphate	S7P	Glycolysis and Gluconeogenesis
Ser	Ser	Glycolysis and Gluconeogenesis / Choline Metabolism and Methionine Salvage Pathway
Serotonin	Serotonin	AAA Metabolism - Trp
Spermidine	Spermidine	Glutamate Metabolism and Urea Cycle
Spermine	Spermine	Glutamate Metabolism and Urea Cycle
Succinic acid	Succinic acid	TCA cycle to Store Energy / TCA cycle for Energy Conversion: β-oxidation and BCAA Metabolism / Glutamate Metabolism and Urea Cycle
Succinic semialdehyde	Succinic semialdehyde	Glutamate Metabolism and Urea Cycle
Succinyl CoA_divalent	SucCoA	TCA cycle to Store Energy / TCA cycle for Energy Conversion: β-oxidation and BCAA Metabolism
Taurine	Taurine	Choline Metabolism and Methionine Salvage Pathway
Taurocholic acid	Taurocholic acid	Choline Metabolism and Methionine Salvage Pathway
Tetrahydrofolic acid	THF	Purine Metabolism - Adenosine / Purine Metabolism - Guanosine / Metabolism of Coenzymes
Thiamine	Thiamine	Metabolism of Coenzymes
Thiamine diphosphate	ThPP	Metabolism of Coenzymes
Thiamine phosphate	TMP	Metabolism of Coenzymes
Thiamine triphosphate	ThTP	Metabolism of Coenzymes
Thr	Thr	Glycolysis and Gluconeogenesis
Threonic acid	Threonic acid	Metabolism of Coenzymes
Thymidine	Thymidine	Pyrimidine Metabolism
Thymine	Thymine	Pyrimidine Metabolism
Trigonelline	Trigonelline	AAA Metabolism - Trp
Trimethylamine	Trimethylamine	Choline Metabolism and Methionine Salvage Pathway
Trimethylamine N-oxide	Trimethylamine N-oxide	Choline Metabolism and Methionine Salvage Pathway
Trp	Trp	AAA Metabolism - Trp
Tryptamine	Tryptamine	AAA Metabolism - Trp
Tyr	Tyr	AAA Metabolism - Phe-Tyr
Tyramine	Tyramine	AAA Metabolism - Phe-Tyr
UDP	UDP	Pyrimidine Metabolism
UDP-galactose	UDP-Gal	Carbohydrate Metabolism
UDP-glucose	UDP-Glc	Carbohydrate Metabolism / Metabolism of Coenzymes
UDP-glucuronic acid	UDP-GlcA	Carbohydrate Metabolism / Metabolism of Coenzymes
UDP-N-acetylglucosamine	UDP-GlcNAc	Carbohydrate Metabolism
UMP	UMP	Pyrimidine Metabolism
Uracil	Uracil	Pyrimidine Metabolism
Urea	Urea	Glutamate Metabolism and Urea Cycle
Uric acid	Uric acid	Purine Metabolism - Adenosine / Purine Metabolism - Guanosine
Uridine	Uridine	Pyrimidine Metabolism
Urocanic acid	Urocanic acid	Glutamate Metabolism and Urea Cycle
UTP	UTP	Pyrimidine Metabolism
Val	Val	TCA cycle for Energy Conversion: β-oxidation and BCAA Metabolism
Vanillylmandelic acid	VMA	AAA Metabolism - Phe-Tyr
Xanthine	Xanthine	Purine Metabolism - Adenosine / Purine Metabolism - Guanosine
Xanthosine	Xanthosine	Purine Metabolism - Guanosine
Xanthurenic acid	Xanthurenic acid	AAA Metabolism - Trp
XMP	XMP	Purine Metabolism - Guanosine
XTP	XTP	Purine Metabolism - Guanosine
Xylulose 5-phosphate	X5P	Carbohydrate Metabolism / Glycolysis and Gluconeogenesis
β-Ala	b-Ala	Glutamate Metabolism and Urea Cycle / Pyrimidine Metabolism
γ-Butyrobetaine	Actinine	Choline Metabolism and Methionine Salvage Pathway
γ-Glu-Cys	g-Glu-Cys	Glutamate Metabolism and Urea Cycle

## Sheet: Sheet6
Pathway Clustering
Pathway Cluster	ID	Compound name	Comparative Analysis
			Treated vs Control
			Ratio ¶	p-value ||
ABC transporters	C_0009	Ala	0.703577	0.06136
ABC transporters	C_0091	Arg	0.227708	0.018774	*
ABC transporters	C_0054	Asp	0.798102	0.30401
ABC transporters	C_0028	Betaine	0.665433	0.048649	*
ABC transporters	C_0082	Carnitine	0.590991	0.0024123	**
ABC transporters	C_0019	Choline	0.698552	0.045635	*
ABC transporters	C_0124	Cystine	0.519113	0.42847
ABC transporters	A_0059	Galacturonic acid	0.726394	N.A.
ABC transporters	C_0068	Gln	0.839911	0.10725
ABC transporters	C_0071	Glu	0.830537	0.22501
ABC transporters	C_0151	Glutathione (GSH)	0.913666	0.30005
ABC transporters	C_0003	Gly	0.842177	0.20983
ABC transporters	A_0043	Glycerol 3-phosphate	0.765114	0.28046
ABC transporters	C_0078	His	0.921183	0.31158
ABC transporters	C_0048	Ile	0.857559	0.15274
ABC transporters	C_0049	Leu	0.858325	0.15592
ABC transporters	C_0069	Lys	0.828219	0.073514
ABC transporters	C_0072	Met	0.869484	0.12177
ABC transporters	C_0116	N-Acetylglucosamine	0.834963	0.31191
ABC transporters	C_0052	Ornithine	0.734994	0.074063
ABC transporters	C_0085	Phe	0.89843	0.25231
ABC transporters	C_0026	Pro	0.760554	0.10119
ABC transporters	C_0007	Putrescine	1.00603	0.93324
ABC transporters	C_0020	Ser	0.945865	0.50675
ABC transporters	C_0067	Spermidine	0.800436	0.16827
ABC transporters	C_0037	Taurine	0.752759	0.10114
ABC transporters	C_0139	Thiamine	0.865624	0.21962
ABC transporters	C_0029	Thr	0.847165	0.17758
ABC transporters	C_0001	Urea	0.813491	0.017305	*
ABC transporters	C_0027	Val	0.878408	0.30188
ABC transporters	-	2-Aminoethylphosphonic acid	-	-
ABC transporters	-	5-Amino-4-oxovaleric acid	-	-
ABC transporters	-	Octopine	-	-

## Sheet: Sheet2
Quantitative Estimation of Target Metabolites
ID	Metabolite	PubChem CID	HMDB ID	Concentration (μmol/g)										Comparative Analysis
				Control			Treated			Control		Treated		Treated vs Control
				IG-CTRL-1	IG-CTRL-2	IG-CTRL-3	IG-Treat-1	IG-Treat-2	IG-Treat-3	Mean	S.D.	Mean	S.D.	Ratio ¶	p-value ||
A_0009	2-Hydroxybutyric acid	440864	HMDB0000008	N.D.	N.D.	N.D.	N.D.	N.D.	N.D.	N.A.	N.A.	N.A.	N.A.	N.A.	N.A.
A_0030	2-Oxoglutaric acid	51	HMDB0000208	6.48995	4.51588	5.39688	4.54457	6.41896	3.94879	5.46757	0.988931	4.97077	1.28906	0.909138	0.62618
A_0013	2-Oxoisovaleric acid	49	HMDB0000019	0.471697	0.330593	0.386165	0.352944	0.354568	0.323854	0.396152	0.0710803	0.343789	0.0172831	0.86782	0.32932
A_0051	2-Phosphoglyceric acid	439278	HMDB0003391	N.D.	N.D.	N.D.	N.D.	N.D.	N.D.	N.A.	N.A.	N.A.	N.A.	N.A.	N.A.
A_0008	3-Hydroxybutyric acid	441	HMDB0000011,HMDB0000357,HMDB0000442	1.0393	0.903262	0.913468	0.680436	0.674597	0.794413	0.952009	0.0757658	0.716482	0.0675534	0.7526	0.016293	*
A_0052	3-Phosphoglyceric acid	439183	HMDB0000807	3.4545	2.17648	3.04665	1.78548	1.00074	0.846027	2.89254	0.652796	1.21075	0.503708	0.418576	0.026779	*
A_0079	6-Phosphogluconic acid	91493	HMDB0001316	1.46251	0.8515	0.715219	1.00822	1.61464	1.55893	1.00974	0.397987	1.39393	0.335193	1.38048	0.27195
A_0111	Acetyl CoA_divalent	444493		N.D.	N.D.	N.D.	N.D.	N.D.	N.D.	N.A.	N.A.	N.A.	N.A.	N.A.	N.A.
C_0055	Adenine	190	HMDB0000034	0.282906	0.124316	0.223024	0.108295	0.112834	0.157523	0.210082	0.080083	0.126218	0.0272064	0.600802	0.20426
C_0141	Adenosine	60961	HMDB0000050	18.5455	15.5261	15.2996	10.6162	11.5271	16.6098	16.4571	1.81218	12.9177	3.22975	0.784931	0.1922
A_0116	ADP	6022	HMDB0001341	24.2697	19.5123	19.4329	18.5513	17.1161	20.5369	21.0716	2.7699	18.7347	1.71777	0.889098	0.29435
C_0009	Ala	602	HMDB0000161,HMDB0001310	81.3784	62.3377	63.4615	47.1318	44.3847	54.249	69.0592	10.6835	48.5885	5.09091	0.703577	0.06136
A_0099	AMP	6083	HMDB0000045	78.6845	63.7808	67.7831	57.0977	55.0942	54.1003	70.0828	7.71341	55.4308	1.52679	0.790932	0.076087
C_0058	Anthranilic acid	227	HMDB0001123	N.D.	N.D.	N.D.	N.D.	N.D.	N.D.	N.A.	N.A.	N.A.	N.A.	N.A.	N.A.
C_0091	Arg	6322	HMDB0000517,HMDB0003416	0.85008	0.895279	0.870941	0.391686	0.123438	0.0806284	0.8721	0.0226217	0.198584	0.168596	0.227708	0.018774	*
C_0050	Asn	236	HMDB0000168,HMDB0033780	45.2398	35.5064	38.4677	33.6814	33.4144	34.8463	39.738	4.98947	33.9807	0.761421	0.85512	0.18115
C_0054	Asp	424	HMDB0000191,HMDB0006483	10.4322	9.50803	8.41287	6.80145	5.59543	10.2318	9.45103	1.01087	7.54289	2.40547	0.798102	0.30401
A_0127	ATP	5957	HMDB0000538	10.9957	9.26612	9.33435	9.59493	7.52258	12.3756	9.86541	0.979492	9.83103	2.43511	0.996516	0.98351
C_0028	Betaine	247	HMDB0000043	6.35516	4.81493	5.08156	3.76191	3.25112	3.80135	5.41722	0.823151	3.60479	0.306926	0.665433	0.048649	*
C_0032	Betaine aldehyde_+H2O	249		N.D.	N.D.	0.0190532	N.D.	0.0144442	0.0142402	0.0190532	N.A.	0.0143422	0.000144266	0.752745	N.A.
A_0094	cAMP	6076	HMDB0000058	N.D.	N.D.	N.D.	N.D.	N.D.	N.D.	N.A.	N.A.	N.A.	N.A.	N.A.	N.A.
C_0118	Carnosine	439224	HMDB0000033	0.114688	0.0863073	0.111932	0.0899623	0.084402	0.108812	0.104309	0.0156507	0.094392	0.0127935	0.904925	0.4451
A_0109	CDP	6132	HMDB0001546	1.05276	0.894677	0.951995	0.925855	0.846425	0.84467	0.966478	0.0800311	0.872317	0.0463738	0.902573	0.17011
A_0097	cGMP	24316	HMDB0001314	N.D.	N.D.	N.D.	N.D.	N.D.	N.D.	N.A.	N.A.	N.A.	N.A.	N.A.	N.A.
C_0019	Choline	305	HMDB0000097	13.1963	10.2836	10.5374	6.64031	8.46693	8.65565	11.3391	1.61339	7.92097	1.11309	0.698552	0.045635	*
A_0045	cis-Aconitic acid	643757	HMDB0000072	3.37945	1.99376	2.17798	1.65217	1.1312	1.43065	2.51706	0.752509	1.40467	0.261452	0.558059	0.11242
A_0055	Citric acid	311	HMDB0000094	33.8253	23.2303	23.3522	19.6374	16.3594	19.5866	26.8026	6.08217	18.5278	1.87808	0.691269	0.13276
C_0092	Citrulline	9750	HMDB0000904	59.453	50.0478	49.7682	43.6632	41.9342	45.7674	53.0897	5.51258	43.7883	1.91965	0.824798	0.086892
A_0090	CMP	6131	HMDB0000095	4.65462	3.62132	3.84317	3.4002	3.55424	3.08505	4.0397	0.543968	3.3465	0.239158	0.828402	0.14501
A_0104	CoA_divalent	87642		0.673582	0.563256	0.611667	0.550924	0.449098	0.509613	0.616168	0.0553005	0.503212	0.0512141	0.81668	0.060672
C_0047	Creatine	586	HMDB0000064	22.1575	17.1029	17.8131	12.3903	11.8881	14.1482	19.0245	2.73642	12.8089	1.18675	0.673283	0.04264	*
C_0025	Creatinine	588	HMDB0000562	0.699267	0.584752	0.635215	0.561886	0.502894	0.634707	0.639745	0.0573919	0.566496	0.0660274	0.885503	0.22193
A_0123	CTP	6176	HMDB0000082	0.402032	0.357105	0.373316	0.414064	0.295	0.469745	0.377484	0.022752	0.392936	0.0892674	1.04093	0.79595
C_0033	Cys	594	HMDB0000574,HMDB0003417	4.5186	6.31142	5.87263	3.66604	4.4604	6.89341	5.56755	0.934531	5.00662	1.68159	0.89925	0.64699
C_0127	Cytidine	6175	HMDB0000089	0.879255	0.795875	0.755431	0.627419	0.633869	0.706867	0.810187	0.0631406	0.656052	0.0441257	0.809753	0.030694	*
C_0023	Cytosine	597	HMDB0000630	N.D.	N.D.	N.D.	N.D.	N.D.	N.D.	N.A.	N.A.	N.A.	N.A.	N.A.	N.A.
A_0126	dATP	15993	HMDB0001532	0.0539319	0.0453889	0.0494681	0.0480865	0.0306457	0.0574901	0.0495963	0.00427294	0.0454074	0.0136212	0.91554	0.65439
A_0121	dCTP	65091	HMDB0000998	N.D.	N.D.	N.D.	N.D.	N.D.	N.D.	N.A.	N.A.	N.A.	N.A.	N.A.	N.A.
A_0042	Dihydroxyacetone phosphate	668	HMDB0001473	5.52391	4.54497	3.3616	4.91321	5.36088	5.92089	4.47683	1.08277	5.39833	0.504881	1.20584	0.27881
A_0108	dTDP	164628	HMDB0001274	0.255737	0.232376	0.229814	0.18546	0.17566	0.219603	0.239309	0.0142846	0.193575	0.0230679	0.80889	0.054002
A_0089	dTMP	9700	HMDB0001227	0.0618377	0.0621684	0.0778459	0.0587597	0.0968316	0.0768704	0.067284	0.00914839	0.0774872	0.0190434	1.15164	0.46666
A_0122	dTTP	64968	HMDB0001342	0.113556	0.0873654	0.121224	0.0758329	0.0747061	0.0933749	0.107382	0.0177537	0.0813046	0.0104684	0.757154	0.10942
A_0061	Erythrose 4-phosphate	122357	HMDB0001321	N.D.	N.D.	N.D.	N.D.	N.D.	N.D.	N.A.	N.A.	N.A.	N.A.	N.A.	N.A.
A_0096	Fructose 1,6-diphosphate	172313	HMDB0001058	15.4323	11.0069	11.1724	12.3236	12.2067	11.8132	12.5372	2.5086	12.1145	0.267437	0.966286	0.79845
A_0073	Fructose 6-phosphate	603	HMDB0000124	0.785224	0.509869	0.368341	0.330564	0.583469	0.514042	0.554478	0.211991	0.476025	0.130668	0.85851	0.61977
A_0012	Fumaric acid	444972	HMDB0000134	4.81009	4.52563	4.48311	3.60119	3.69566	4.67258	4.60628	0.177785	3.98981	0.59318	0.866168	0.2075
C_0016	GABA	119	HMDB0000112	2.85075	2.26921	2.0002	0.741643	0.942175	0.933536	2.37339	0.434741	0.872452	0.113366	0.367598	0.021167	*
A_0118	GDP	8977	HMDB0001201	5.83744	4.38021	4.56511	4.07054	3.53308	4.2767	4.92759	0.793362	3.96011	0.383912	0.803661	0.157
C_0068	Gln	738	HMDB0000641,HMDB0003423	83.8572	70.0474	71.897	63.4103	63.782	62.4609	75.2672	7.4964	63.2177	0.681318	0.839911	0.10725
C_0071	Glu	611	HMDB0000148,HMDB0003339	264.37	198.968	198.037	170.964	180.838	197.495	220.459	38.0313	183.099	13.4092	0.830537	0.22501
A_0060	Gluconic acid	10690	HMDB0000625	0.890427	0.732897	0.875459	0.80044	N.D.	N.D.	0.832928	0.0869517	0.80044	N.A.	0.960995	N.A.
A_0077	Glucose 1-phosphate	65533	HMDB0001586	12.5095	5.45238	6.50373	4.4134	3.10013	2.88436	8.15519	3.80737	3.46596	0.827565	0.425001	0.16138
A_0076	Glucose 6-phosphate	5958	HMDB0001401	11.8857	7.45589	5.89026	6.99301	8.08419	6.81676	8.41063	3.10968	7.29799	0.686554	0.86771	0.60176
C_0151	Glutathione (GSH)	124886	HMDB0000125	110.703	89.3211	97.8679	87.8726	92.6628	91.6384	99.2973	10.7625	90.7246	2.52245	0.913666	0.30005
C_0150	Glutathione (GSSG)_divalent	65359		17.2571	14.1835	10.9468	11.8308	6.8912	11.0751	14.1292	3.15549	9.93238	2.6607	0.70297	0.15506
C_0003	Gly	750	HMDB0000123	123.633	98.7226	93.4311	83.1253	85.482	97.3415	105.262	16.1283	88.6496	7.61909	0.842177	0.20983
A_0041	Glyceraldehyde 3-phosphate	729	HMDB0001112	1.47978	1.64798	1.40661	0.561796	1.69623	2.19399	1.51146	0.123764	1.48401	0.836536	0.981836	0.96008
A_0043	Glycerol 3-phosphate	439162	HMDB0000126	6.58257	3.94731	4.48992	3.74756	3.9541	3.7902	5.0066	1.39154	3.83062	0.109041	0.765114	0.28046
A_0003	Glycolic acid	757	HMDB0000115	N.D.	N.D.	N.D.	N.D.	N.D.	N.D.	N.A.	N.A.	N.A.	N.A.	N.A.	N.A.
A_0001	Glyoxylic acid	760	HMDB0000119	N.D.	N.D.	N.D.	N.D.	N.D.	N.D.	N.A.	N.A.	N.A.	N.A.	N.A.	N.A.
A_0101	GMP	6804	HMDB0001397	11.8822	9.92862	10.2055	8.29348	8.46497	8.17693	10.6721	1.05707	8.31179	0.144889	0.778835	0.058334
A_0128	GTP	6830	HMDB0001273	2.99366	2.40491	2.57343	2.45508	1.80088	2.8329	2.65734	0.303211	2.36295	0.522141	0.889218	0.45668
C_0075	Guanine	764	HMDB0000132	N.D.	N.D.	N.D.	N.D.	N.D.	N.D.	N.A.	N.A.	N.A.	N.A.	N.A.	N.A.
C_0146	Guanosine	6802	HMDB0000133	4.1395	3.64846	3.47672	2.31218	2.40152	3.19144	3.7549	0.343968	2.63505	0.483917	0.701764	0.03587	*
C_0078	His	773	HMDB0000177	9.25033	8.15897	8.26079	7.81548	7.12134	8.71005	8.5567	0.602857	7.88229	0.796459	0.921183	0.31158
C_0030	Homoserine	12647	HMDB0000719	0.0937213	0.0702292	0.0710628	0.0508585	0.0520503	0.0460934	0.0783378	0.0133291	0.0496674	0.00315204	0.634016	0.058241
C_0046	Hydroxyproline	5810	HMDB0000725	39.0997	32.0514	32.4957	27.0154	26.6835	30.0819	34.5489	3.94736	27.9269	1.8736	0.808329	0.082742
C_0056	Hypoxanthine	790	HMDB0000157	4.31408	3.40529	3.82229	2.50767	3.32079	3.32106	3.84722	0.454908	3.04984	0.469532	0.792739	0.10226
C_0048	Ile	791	HMDB0000172	26.1628	21.4696	21.6786	19.8565	18.7184	20.8634	23.1037	2.6513	19.8128	1.07314	0.857559	0.15274
A_0100	IMP	8582	HMDB0000175	0.561116	0.558299	0.380818	0.437173	0.380484	0.515222	0.500078	0.103292	0.444293	0.0676508	0.888448	0.48411
C_0142	Inosine	6021	HMDB0000195	8.81003	5.62276	6.78368	4.52072	3.63965	5.04274	7.07215	1.6131	4.40103	0.709162	0.622305	0.086225
A_0056	Isocitric acid	1198	HMDB0000193	2.25123	1.31268	1.30381	1.08718	0.818498	0.883447	1.62258	0.54445	0.92971	0.14019	0.572984	0.15132
A_0006	Lactic acid	612	HMDB0000190,HMDB0001311	1153.52	970.127	1006.76	846.859	831.477	943.043	1043.47	97.0506	873.793	60.4632	0.837394	0.073864
C_0049	Leu	857	HMDB0000687	25.1617	20.342	21.1897	18.3207	18.4039	20.5201	22.2312	2.57309	19.0816	1.24651	0.858325	0.15592
C_0069	Lys	866	HMDB0000182,HMDB0003405	10.7165	9.05189	9.13283	7.9074	7.37383	8.6553	9.63373	0.938566	7.97884	0.643717	0.828219	0.073514
A_0025	Malic acid	525	HMDB0000156,HMDB0000744	35.6143	30.1471	31.3781	25.5288	26.0182	29.3326	32.3799	2.86798	26.9599	2.06934	0.832612	0.0626
A_0114	Malonyl CoA_divalent	644066		N.D.	N.D.	N.D.	N.D.	N.D.	N.D.	N.A.	N.A.	N.A.	N.A.	N.A.	N.A.
C_0072	Met	876	HMDB0000696	6.55208	5.6476	5.59194	4.98997	5.19268	5.28688	5.93054	0.538986	5.15651	0.151721	0.869484	0.12177
C_0018	N,N-Dimethylglycine	673	HMDB0000092	N.D.	0.0594832	0.0544945	N.D.	N.D.	0.0472777	0.0569888	0.00352754	0.0472777	N.A.	0.829596	N.A.
A_0134	NAD+	5893	HMDB0000902	25.0113	17.655	20.0997	15.1235	14.2518	16.0226	20.922	3.74642	15.1326	0.885456	0.723288	0.10886
A_0135	NADP+	5886	HMDB0000217	1.07197	0.865487	0.90702	0.762443	0.677732	0.854861	0.94816	0.109218	0.765012	0.0885925	0.806838	0.089942
C_0052	Ornithine	389	HMDB0000214,HMDB0003374	22.0387	17.1794	17.7791	14.2046	11.3829	16.3052	18.9991	2.64944	13.9642	2.46995	0.734994	0.074063
C_0085	Phe	994	HMDB0000159	7.49402	6.10619	6.34648	5.94252	5.66929	6.30889	6.6489	0.74169	5.97357	0.32093	0.89843	0.25231
A_0039	Phosphoenolpyruvic acid	1005	HMDB0000263	1.24268	0.716725	0.904971	0.522367	0.311501	0.233601	0.954791	0.266492	0.355823	0.149398	0.372671	0.03967	*
C_0026	Pro	614	HMDB0000162,HMDB0003411	93.9531	70.4442	74.6821	60.3272	54.4802	67.0255	79.6931	12.53	60.6109	6.27747	0.760554	0.10119
A_0106	PRPP	7339	HMDB0000280	0.577211	0.855535	0.648066	N.D.	0.362891	0.592672	0.693604	0.144642	0.477781	0.16248	0.688839	0.26507
C_0007	Putrescine	1045	HMDB0001414	1.20831	1.06167	1.27811	1.26432	1.10121	1.20396	1.1827	0.110467	1.18983	0.0824637	1.00603	0.93324
A_0004	Pyruvic acid	1060	HMDB0000243	N.D.	N.D.	N.D.	N.D.	N.D.	N.D.	N.A.	N.A.	N.A.	N.A.	N.A.	N.A.
A_0069	Ribose 5-phosphate	439167	HMDB0001548	0.617138	0.781907	0.65185	0.587408	0.625494	0.724844	0.683632	0.0868607	0.645915	0.070957	0.944829	0.59269
A_0070	Ribulose 5-phosphate	439184	HMDB0000618	6.29297	4.8296	4.88013	3.93986	3.91402	4.56245	5.33423	0.830677	4.13878	0.367143	0.77589	0.11486
C_0160	S-Adenosylmethionine	34755	HMDB0001185	1.01913	0.857484	0.768508	0.774988	0.824172	0.816475	0.881709	0.127057	0.805212	0.0264557	0.91324	0.40729
C_0010	Sarcosine	1088	HMDB0000271	0.400964	0.318878	0.304404	0.14274	0.189549	0.218607	0.341415	0.052076	0.183632	0.0382779	0.537856	0.01602	*
A_0082	Sedoheptulose 7-phosphate	165007	HMDB0001068	0.425913	0.256425	0.293804	0.408013	0.359898	0.224908	0.325381	0.0890467	0.33094	0.094925	1.01708	0.94459
C_0020	Ser	617	HMDB0000187,HMDB0003406	9.51489	8.41729	7.61226	7.53985	8.32452	8.29722	8.51481	0.955058	8.05386	0.445356	0.945865	0.50675
C_0067	Spermidine	1102	HMDB0001257	0.921185	0.658082	0.76926	0.65048	0.577277	0.65209	0.782842	0.132076	0.626615	0.0427359	0.800436	0.16827
C_0107	Spermine	1103	HMDB0001256	0.984698	0.608378	0.483253	0.390122	0.426914	0.494908	0.69211	0.260998	0.437315	0.0531616	0.631858	0.22984
A_0015	Succinic acid	1110	HMDB0000254	4.20709	3.33127	4.09374	3.11406	2.81742	3.62468	3.87736	0.476315	3.18539	0.40833	0.821534	0.13035
C_0029	Thr	6288	HMDB0000167	20.8884	17.2153	16.28	14.7602	14.7293	16.5825	18.1279	2.436	15.3573	1.06114	0.847165	0.17758
C_0126	Thymidine	5789	HMDB0000273	N.D.	N.D.	N.D.	N.D.	N.D.	N.D.	N.A.	N.A.	N.A.	N.A.	N.A.	N.A.
C_0039	Thymine	1135	HMDB0000262	N.D.	N.D.	N.D.	N.D.	N.D.	N.D.	N.A.	N.A.	N.A.	N.A.	N.A.	N.A.
C_0110	Trp	1148	HMDB0000929	1.23039	1.05007	1.06774	1.01472	1.04212	1.05544	1.11607	0.0993963	1.03743	0.0207651	0.929538	0.3027
C_0097	Tyr	1153	HMDB0000158	8.8968	7.94041	8.08545	7.35848	7.29468	7.67011	8.30756	0.515429	7.44109	0.200888	0.895701	0.085552
C_0059	Tyramine	5610	HMDB0000306	N.D.	N.D.	N.D.	N.D.	N.D.	N.D.	N.A.	N.A.	N.A.	N.A.	N.A.	N.A.
A_0110	UDP	6031	HMDB0000295	3.4776	2.90096	3.01883	3.05484	2.78645	3.28304	3.13246	0.304653	3.04145	0.248563	0.970944	0.70973
A_0092	UMP	6030	HMDB0000288	8.9095	7.99269	7.88145	7.68507	8.15531	7.3542	8.26121	0.56418	7.73153	0.402571	0.935883	0.26305
C_0024	Uracil	1174	HMDB0000300	N.D.	N.D.	N.D.	N.D.	N.D.	N.D.	N.A.	N.A.	N.A.	N.A.	N.A.	N.A.
C_0128	Uridine	6029	HMDB0000296	1.26122	0.969864	1.07788	0.798529	0.895547	1.07316	1.10299	0.147289	0.922411	0.13927	0.836283	0.19793
A_0124	UTP	6133	HMDB0000285	1.36695	1.20979	1.16625	1.35269	1.08997	1.63759	1.24766	0.105575	1.36009	0.273881	1.0901	0.56147
C_0027	Val	1182	HMDB0000883	12.9183	10.1357	9.92307	8.99072	9.51931	10.4574	10.9924	1.67132	9.6558	0.742779	0.878408	0.30188
C_0008	β-Ala	239	HMDB0000056	9.57537	7.42251	8.96989	6.27861	5.92956	7.12935	8.65592	1.11024	6.44584	0.617127	0.744674	0.054071
